# Supplementary material for: HIF2α negatively regulates MYCN protein levels and promotes a low-risk noradrenergic phenotype in neuroblastoma
Source: Proc Natl Acad Sci U S A. 2025 Oct 21;122(43):e2516922122. doi: 10.1073/pnas.2516922122 (PMC12582314; doi:10.1073/pnas.2516922122)
Supplement: Supplementary file 2 — Dataset S01 (XLSX) [file pnas.2516922122.sd01.xlsx]

## Sheet: Dataset S1
EPAS1	Tested combination	Welch p-value	Bonf. corrected	MYCN	Tested combination	Welch p-value	Bonf. corrected	DDC	Tested combination	Welch p-value	Bonf. corrected	DBH	Tested combination	Welch p-value	Bonf. corrected
	c0 vs c1	9.79e-44	2.74e-42		c0 vs c1	7.31e-119	2.05e-117		c0 vs c1	3.35e-249	9.39e-248		c0 vs c1	0.00e+00	0.00e+00
	c0 vs c2	5.04e-202	1.41e-200		c0 vs c2	0.00e+00	0.00e+00		c0 vs c2	0.00e+00	0.00e+00		c0 vs c2	0.00e+00	0.00e+00
	c0 vs c3	0.00e+00	0.00e+00		c0 vs c3	0.026	0.734		c0 vs c3	0.00e+00	0.00e+00		c0 vs c3	0.00e+00	0.00e+00
	c0 vs c4	9.87e-96	2.76e-94		c0 vs c4	3.42e-241	9.58e-240		c0 vs c4	0.00e+00	0.00e+00		c0 vs c4	0.00e+00	0.00e+00
	c0 vs c5	5.64e-05	1.58e-03		c0 vs c5	0.196	1.000		c0 vs c5	1.64e-45	4.58e-44		c0 vs c5	7.13e-10	2.00e-08
	c0 vs c6	0.449	1.000		c0 vs c6	1.33e-98	3.71e-97		c0 vs c6	7.10e-84	1.99e-82		c0 vs c6	1.70e-216	4.75e-215
	c0 vs c7	2.72e-156	7.63e-155		c0 vs c7	0.00e+00	0.00e+00		c0 vs c7	0.00e+00	0.00e+00		c0 vs c7	0.00e+00	0.00e+00
	c1 vs c2	7.82e-42	2.19e-40		c1 vs c2	1.83e-305	5.13e-304		c1 vs c2	3.19e-177	8.94e-176		c1 vs c2	5.17e-235	1.45e-233
	c1 vs c3	8.24e-170	2.31e-168		c1 vs c3	5.96e-102	1.67e-100		c1 vs c3	1.71e-119	4.80e-118		c1 vs c3	8.64e-303	2.42e-301
	c1 vs c4	1.07e-18	3.00e-17		c1 vs c4	4.19e-75	1.17e-73		c1 vs c4	1.73e-91	4.85e-90		c1 vs c4	0.00e+00	0.00e+00
	c1 vs c5	0.754	1.000		c1 vs c5	2.00e-11	5.60e-10		c1 vs c5	1.07e-03	0.030		c1 vs c5	1.33e-09	3.73e-08
	c1 vs c6	2.01e-06	5.64e-05		c1 vs c6	1.51e-44	4.23e-43		c1 vs c6	1.10e-06	3.08e-05		c1 vs c6	2.26e-49	6.32e-48
	c1 vs c7	1.07e-65	3.01e-64		c1 vs c7	0.00e+00	0.00e+00		c1 vs c7	2.39e-85	6.70e-84		c1 vs c7	0.00e+00	0.00e+00
	c2 vs c3	1.21e-60	3.39e-59		c2 vs c3	0.00e+00	0.00e+00		c2 vs c3	0.062	1.000		c2 vs c3	2.16e-13	6.05e-12
	c2 vs c4	0.068	1.000		c2 vs c4	3.76e-22	1.05e-20		c2 vs c4	0.026	0.729		c2 vs c4	1.67e-56	4.69e-55
	c2 vs c5	5.87e-06	1.64e-04		c2 vs c5	3.68e-108	1.03e-106		c2 vs c5	1.95e-09	5.47e-08		c2 vs c5	1.36e-60	3.80e-59
	c2 vs c6	2.50e-24	7.00e-23		c2 vs c6	0.213	1.000		c2 vs c6	5.79e-14	1.62e-12		c2 vs c6	0.396	1.000
	c2 vs c7	4.88e-19	1.37e-17		c2 vs c7	2.87e-243	8.04e-242		c2 vs c7	0.021	0.589		c2 vs c7	4.03e-158	1.13e-156
	c3 vs c4	4.79e-46	1.34e-44		c3 vs c4	5.26e-229	1.47e-227		c3 vs c4	0.597	1.000		c3 vs c4	2.74e-18	7.66e-17
	c3 vs c5	2.11e-20	5.91e-19		c3 vs c5	0.040	1.000		c3 vs c5	1.22e-07	3.42e-06		c3 vs c5	1.34e-76	3.74e-75
	c3 vs c6	5.55e-58	1.55e-56		c3 vs c6	1.86e-101	5.22e-100		c3 vs c6	8.66e-11	2.43e-09		c3 vs c6	9.48e-06	2.65e-04
	c3 vs c7	0.156	1.000		c3 vs c7	0.00e+00	0.00e+00		c3 vs c7	7.91e-04	0.022		c3 vs c7	4.75e-97	1.33e-95
	c4 vs c5	1.89e-04	5.30e-03		c4 vs c5	1.56e-56	4.36e-55		c4 vs c5	6.02e-07	1.69e-05		c4 vs c5	5.67e-101	1.59e-99
	c4 vs c6	6.81e-19	1.91e-17		c4 vs c6	7.00e-05	1.96e-03		c4 vs c6	1.65e-09	4.62e-08		c4 vs c6	4.56e-20	1.28e-18
	c4 vs c7	5.92e-20	1.66e-18		c4 vs c7	2.31e-290	6.48e-289		c4 vs c7	3.53e-04	9.89e-03		c4 vs c7	1.41e-39	3.96e-38
	c5 vs c6	5.31e-03	0.149		c5 vs c6	1.18e-53	3.29e-52		c5 vs c6	0.741	1.000		c5 vs c6	1.21e-43	3.38e-42
	c5 vs c7	4.95e-16	1.39e-14		c5 vs c7	0.00e+00	0.00e+00		c5 vs c7	3.61e-11	1.01e-09		c5 vs c7	1.71e-151	4.79e-150
	c6 vs c7	4.06e-44	1.14e-42		c6 vs c7	8.99e-157	2.52e-155		c6 vs c7	2.17e-15	6.08e-14		c6 vs c7	2.27e-66	6.34e-65
