# Supplementary material for: HIF2α negatively regulates MYCN protein levels and promotes a low-risk noradrenergic phenotype in neuroblastoma
Source: Proc Natl Acad Sci U S A. 2025 Oct 21;122(43):e2516922122. doi: 10.1073/pnas.2516922122 (PMC12582314; doi:10.1073/pnas.2516922122)
Supplement: Supplementary file 3 — Dataset S02 (XLSX) [file pnas.2516922122.sd02.xlsx]

## Sheet: Dataset S2
	baseMean	log2FoldChange	lfcSE	stat	pvalue	padj
SLC2A3	31802.6	9.09526	0.203124	44.777	0	1.16004e-290
H19	6301.59	8.36304	0.189927	44.033	0	1.16004e-290
RGS4	19060.5	7.67994	0.123574	62.1483	0	1.16004e-290
FSTL3	19392.5	6.4189	0.105395	60.9035	0	1.16004e-290
MCHR1	1891.19	6.21425	0.152411	40.7729	0	1.16004e-290
NDRG1	4145.63	6.18918	0.122145	50.6706	0	1.16004e-290
CITED2	3233.81	5.44733	0.136058	40.0368	0	1.16004e-290
ANKS1A	19843.5	5.27573	0.10779	48.9445	0	1.16004e-290
LOC646762	2592.42	4.42079	0.112273	39.3755	0	1.16004e-290
AK4	5583.35	4.13816	0.104369	39.6493	0	1.16004e-290
VEGFA	10396.8	4.02897	0.107153	37.6003	0	1.16004e-290
ADARB1	6147.45	3.82578	0.0881701	43.3909	0	1.16004e-290
PLCXD1	9363.76	3.36049	0.0917579	36.6235	1.21126e-293	1.16004e-290
PLCXD1.1	9363.76	3.36049	0.0917579	36.6235	1.21126e-293	1.16004e-290
TBX3	9905.21	2.46382	0.0675529	36.4725	3.03048e-291	2.70885e-288
PCDH10	2744.46	8.34026	0.229977	36.2657	5.62992e-288	4.71787e-285
BHLHE40	4898.42	7.35058	0.209097	35.1539	1.01373e-270	7.99532e-268
HMHA1	1909.66	2.66738	0.084726	31.4824	1.51369e-217	1.12753e-214
SOX9	3498.08	5.25952	0.1699	30.9565	2.07433e-210	1.46382e-207
AQP1	1739.72	8.24127	0.268633	30.6785	1.1004e-206	7.37706e-204
FAM84A	1820.34	5.14983	0.168117	30.6325	4.52207e-206	2.88723e-203
IGFBP5	2573.33	4.79459	0.157081	30.523	1.29091e-204	7.86754e-202
HILPDA	3696.28	3.96073	0.130659	30.3135	7.61005e-202	4.43633e-199
SLC2A14	3702.22	9.26297	0.306703	30.2018	2.24475e-200	1.25407e-197
SFXN3	2199.36	5.09798	0.172725	29.5151	1.84279e-191	9.88324e-189
PVRL1	7437.05	3.30443	0.11218	29.4565	1.03833e-190	5.35457e-188
SLC2A1	11770.1	4.36288	0.148673	29.3454	2.73232e-189	1.35685e-186
DDR1	7782.79	4.26908	0.145918	29.2566	3.69777e-188	1.7707e-185
PFKFB4	3318.28	4.93632	0.171685	28.7521	8.5141e-182	3.93645e-179
PDCD4	9156.21	3.8599	0.136567	28.2639	9.6094e-176	4.29476e-173
COLEC12	784.043	3.96821	0.140888	28.1656	1.54355e-174	6.6761e-172
TNFAIP8	718.03	4.93491	0.175798	28.0715	2.18469e-173	9.15384e-171
CASZ1	2966.05	3.19221	0.117172	27.2438	1.96846e-163	7.76269e-161
MID1	1010.61	3.219	0.119048	27.0394	5.08383e-161	1.94754e-158
LFNG	1990.54	2.96749	0.109901	27.0016	1.4163e-160	5.27492e-158
EGLN3	1674.08	4.74837	0.176087	26.9661	3.69593e-160	1.33932e-157
TSPYL1	6734.33	2.2862	0.085157	26.8468	9.18529e-159	3.24096e-156
HK2	11198	3.05086	0.116889	26.1005	3.60119e-150	1.23807e-147
PLOD2	5671.67	5.29044	0.202771	26.0908	4.64259e-150	1.5562e-147
LOX	12556.3	8.9314	0.342857	26.05	1.34644e-149	4.40319e-147
NGLY1	1881.07	3.11198	0.119984	25.9367	2.57144e-148	8.20902e-146
AFF1	2556.64	3.13648	0.122361	25.6329	6.56295e-145	2.04642e-142
KCNK9	3707.49	10.7655	0.420818	25.5823	2.39931e-144	7.31135e-142
EPO	3971.23	10.8642	0.427694	25.4019	2.40381e-142	7.1623e-140
TNIP1	1847.12	1.98741	0.0783146	25.3772	4.50121e-142	1.312e-139
TP53I11	6858.17	2.71823	0.108741	24.9972	6.55029e-138	1.86864e-135
SLC36A1	1100.33	2.91607	0.119023	24.5001	1.4718e-132	4.02733e-130
CLIC4	12133.5	2.65217	0.108921	24.3495	5.86709e-131	1.57332e-128
PPL	676.508	6.97508	0.288249	24.1981	2.32911e-129	6.00552e-127
SOBP	1738.77	2.19451	0.0906889	24.1983	2.32022e-129	6.00552e-127
ETFB	1767.6	2.52334	0.104286	24.1964	2.4247e-129	6.13403e-127
RHOU	2162.6	2.85301	0.118812	24.0128	2.04249e-127	5.07142e-125
TMEM51.AS1	847.618	7.51692	0.315404	23.8326	1.53279e-125	3.73667e-123
TCONS_00029157	1242.25	5.76816	0.242853	23.7517	1.05619e-124	2.52882e-122
KIF26B	4837.23	5.27379	0.222495	23.703	3.3567e-124	7.8959e-122
ADM	1579.22	9.32721	0.394603	23.637	1.60656e-123	3.71392e-121
IER5L	2326.44	2.91881	0.123504	23.6333	1.75408e-123	3.98622e-121
GPER1	2990.64	6.22108	0.26522	23.4563	1.13951e-121	2.54643e-119
ACSF3	609.856	2.89816	0.126615	22.8895	5.90849e-116	1.27776e-113
PRODH	8010.77	7.63066	0.334712	22.7977	4.83114e-115	1.02819e-112
SLCO4A1	3662.21	2.93425	0.129388	22.6779	7.41087e-114	1.55258e-111
INSIG2	739.213	2.70682	0.120316	22.4976	4.38558e-112	9.04644e-110
INHA	446.374	6.14839	0.275206	22.3411	1.4747e-110	2.99588e-108
SPNS2	910.873	4.75211	0.213869	22.2197	2.214e-109	4.43064e-107
RBM20	1214.21	3.44808	0.157926	21.8335	1.11637e-105	2.16932e-103
GADD45B	491.862	4.8509	0.222873	21.7653	4.95168e-105	9.48458e-103
BCOR	5624.41	1.894	0.0877168	21.5922	2.12667e-103	4.01612e-101
CFAP46	500.356	4.03078	0.189577	21.262	2.55256e-100	4.75344e-98
COL18A1	4105.98	3.04045	0.143709	21.1569	2.38194e-99	4.37494e-97
CA12	1139.45	5.96026	0.282623	21.089	1.00271e-98	1.79258e-96
TENM4	3651.15	2.44918	0.116541	21.0156	4.72117e-98	8.32914e-96
ITPKB	944.395	3.83587	0.182562	21.0114	5.16382e-98	8.99175e-96
SOX5	771.753	2.74094	0.132162	20.7393	1.53225e-95	2.63391e-93
NTSR1	2207.03	9.20336	0.445824	20.6435	1.11719e-94	1.87241e-92
RSPO2	402.65	5.13754	0.248968	20.6353	1.32223e-94	2.18869e-92
SKIDA1	610.755	2.94893	0.143841	20.5013	2.09463e-93	3.42497e-91
BTG2	831.598	2.49742	0.122951	20.3123	1.00039e-91	1.61605e-89
MXI1	2184.29	2.17476	0.107228	20.2816	1.86981e-91	2.98457e-89
FKBP5	6151.75	2.50192	0.123566	20.2476	3.72989e-91	5.88357e-89
ESPN	427.962	5.61036	0.279053	20.105	6.67065e-90	1.04e-87
PFKP	9583.15	2.6613	0.132805	20.0391	2.51208e-89	3.87149e-87
GPR146	1061.87	3.74707	0.187703	19.9627	1.16187e-88	1.77026e-86
DSE	4730.1	4.7268	0.23809	19.853	1.03802e-87	1.56379e-85
SEC14L5	323.28	6.16855	0.313228	19.6935	2.4538e-86	3.65562e-84
SLC12A7	3769.1	3.24002	0.164568	19.688	2.73431e-86	4.02875e-84
ACAT2	2841.34	1.68968	0.0860174	19.6435	6.56925e-86	9.57397e-84
BAHCC1	11109.2	2.218	0.113057	19.6183	1.07836e-85	1.5547e-83
HMGCS1	4795.04	2.19151	0.111898	19.5849	2.08132e-85	2.96877e-83
ADAMTS2	3171.6	3.64177	0.186249	19.5532	3.87475e-85	5.46869e-83
OLFM1	8843.54	2.53699	0.132159	19.1966	3.95491e-82	5.46675e-80
GDE1	4637.84	1.58253	0.0830418	19.0571	5.73936e-81	7.69533e-79
PPP1R3C	371.3	4.30676	0.226644	19.0023	1.63285e-80	2.16764e-78
APLN	941.358	2.89806	0.15273	18.975	2.74358e-80	3.60646e-78
ZNF436	1078.78	1.97025	0.103872	18.968	3.13405e-80	4.07974e-78
EXT1	1059.23	2.13504	0.1128	18.9277	6.73987e-80	8.68924e-78
CDKN1C	7393.66	6.49237	0.347663	18.6743	8.00768e-78	1.02254e-75
FUT11	839.661	2.33503	0.125065	18.6705	8.60718e-78	1.08873e-75
OBSL1	8708.02	1.77672	0.0953915	18.6256	1.99263e-77	2.49693e-75
HMGCR	5262.21	1.49992	0.0817643	18.3444	3.65912e-75	4.50106e-73
DLK1	128743	5.309	0.290216	18.2933	9.36511e-75	1.14152e-72
PAM	1251.64	2.74003	0.149941	18.274	1.33251e-74	1.60957e-72
NEIL2	1061.68	2.02572	0.112266	18.044	8.80039e-73	1.05353e-70
LMO1	1027.8	3.02679	0.168461	17.9674	3.51062e-72	4.16552e-70
DGCR5	1295.44	3.8079	0.21281	17.8934	1.32739e-71	1.5612e-69
STC1	1830.26	10.8631	0.608956	17.839	3.52229e-71	4.10668e-69
RPS6KA2	6484.14	3.68246	0.206484	17.8341	3.84139e-71	4.44012e-69
TMEM51	1679.16	3.58795	0.201263	17.8272	4.3482e-71	4.98296e-69
ACER2	905.04	5.06051	0.288195	17.5593	5.04861e-69	5.73659e-67
NDNF	392.297	4.30093	0.246763	17.4294	4.93732e-68	5.51663e-66
CCSAP	903.104	1.71005	0.0982796	17.3999	8.26558e-68	9.15909e-66
SCD	43158.4	2.00371	0.115945	17.2816	6.47428e-67	7.11534e-65
ALKBH5	12120.5	2.65727	0.15385	17.2718	7.67583e-67	8.36728e-65
SAMD5	260.642	4.06395	0.235791	17.2354	1.44151e-66	1.55869e-64
TMEM255B	448.378	3.01759	0.175801	17.1649	4.86687e-66	5.2204e-64
MVD	1173.64	1.5608	0.091061	17.1401	7.44689e-66	7.86204e-64
IPO5P1	2374.11	2.56704	0.149927	17.122	1.01735e-65	1.06568e-63
C1orf21	1997.47	2.38092	0.139083	17.1187	1.07668e-65	1.11907e-63
ADPRHL1	897.594	2.03599	0.119621	17.0203	5.80342e-65	5.98556e-63
IKZF1	246.423	3.48901	0.205843	16.9498	1.93048e-64	1.97587e-62
GATA2	35287.6	2.74549	0.163273	16.8153	1.88387e-63	1.88499e-61
EPAS1	106301	9.83529	0.585436	16.7999	2.44362e-63	2.42697e-61
EBF3	2322.28	1.91241	0.11498	16.6327	4.04277e-62	3.98569e-60
TLE3	12475.6	2.86122	0.172149	16.6206	4.94024e-62	4.83494e-60
CACNA1G	355.535	6.1273	0.371019	16.5148	2.87195e-61	2.77029e-59
PRICKLE2	342.258	6.37349	0.38968	16.3557	3.96038e-60	3.76601e-58
CASKIN1	2107.32	2.19726	0.13434	16.3559	3.94628e-60	3.76601e-58
INSIG1	1893.87	2.42052	0.148731	16.2745	1.49808e-59	1.41452e-57
PDE4C	502.79	7.09045	0.437183	16.2185	3.73332e-59	3.50044e-57
ZNF395	6382.79	2.81832	0.175501	16.0587	4.96921e-58	4.59498e-56
ST3GAL6	1402.28	3.04174	0.189654	16.0384	6.89326e-58	6.33047e-56
COL5A1	3003.6	2.0619	0.129757	15.8905	7.37144e-57	6.72356e-55
P4HA1	908.77	1.99726	0.125908	15.8629	1.1452e-56	1.03749e-54
RHOBTB2	6611.86	2.6869	0.169906	15.8141	2.48926e-56	2.24e-54
GCHFR	941.759	2.34764	0.148765	15.7808	4.21902e-56	3.77124e-54
DUSP5P1	538.847	3.99904	0.253716	15.7619	5.68816e-56	5.05079e-54
UBE2QL1	2457.04	4.38502	0.278317	15.7555	6.29614e-56	5.55385e-54
PLCH2	551.008	4.54928	0.290087	15.6825	1.99307e-55	1.7466e-53
RBFOX1	322.385	2.92767	0.186753	15.6767	2.18181e-55	1.89959e-53
PKIA	1570.09	2.58045	0.165014	15.6377	4.02793e-55	3.48429e-53
DEPTOR	370.457	3.39961	0.218076	15.5891	8.63394e-55	7.32683e-53
GNE	2093.31	1.18685	0.0762242	15.5706	1.15367e-54	9.72853e-53
SIK1	2527.09	2.77029	0.178034	15.5604	1.35185e-54	1.13285e-52
GATA6	989.395	8.69485	0.563079	15.4416	8.58936e-54	7.15317e-52
ICOSLG	666.564	3.65271	0.236747	15.4288	1.04873e-53	8.67984e-52
PPAT	3729.6	2.03803	0.132315	15.4028	1.56663e-53	1.28868e-51
CCND1	7987.41	1.22915	0.0798345	15.3962	1.73461e-53	1.41815e-51
RASGRF1	2114.6	11.6429	0.756365	15.3933	1.8166e-53	1.47618e-51
ALDOA	25739.9	1.57095	0.102093	15.3875	1.98641e-53	1.60445e-51
SQLE	4524.1	1.92174	0.124957	15.3793	2.25538e-53	1.81079e-51
PPP2R1A	7447.74	1.12603	0.0733997	15.341	4.06647e-53	3.24543e-51
SYNPO	225.025	3.66819	0.240024	15.2825	9.99565e-53	7.88363e-51
RAB33A	730.679	1.9866	0.129989	15.2829	9.945e-53	7.88363e-51
EGLN1	1176.75	1.45247	0.0952761	15.2449	1.78044e-52	1.38792e-50
IRF2BPL	3847.35	1.84436	0.121218	15.2152	2.8037e-52	2.17295e-50
MAB21L3	1703.92	10.1656	0.66898	15.1957	3.77579e-52	2.90953e-50
ZFP36	579.152	5.09822	0.335788	15.1828	4.59554e-52	3.50097e-50
DHCR24	21077.1	2.28522	0.150645	15.1695	5.62819e-52	4.26343e-50
SFMBT2	906.489	2.68582	0.177438	15.1367	9.27734e-52	6.98823e-50
TLX1	2941.21	4.53456	0.300736	15.0782	2.25322e-51	1.6784e-49
MAFF	416.399	3.26914	0.217358	15.0403	3.99459e-51	2.95908e-49
SCARB1	4441.74	1.89156	0.126128	14.9972	7.6633e-51	5.64558e-49
PLXNA4	1414.01	2.6043	0.174329	14.939	1.83638e-50	1.34548e-48
SLC6A19	444.963	7.77908	0.524057	14.8439	7.61428e-50	5.48883e-48
CCNG2	1367.46	1.74226	0.117516	14.8258	9.98362e-50	7.15831e-48
IMPAD1	3120.51	1.66462	0.112461	14.8018	1.42676e-49	1.01217e-47
FSCN1	74473.6	2.31666	0.156942	14.7612	2.60488e-49	1.83822e-47
LDHA	26857.3	2.22824	0.151014	14.7552	2.85035e-49	2.00092e-47
ELFN1	3982.04	2.62285	0.177763	14.7547	2.86928e-49	2.00372e-47
IL10RA	430.08	8.55091	0.582154	14.6884	7.6505e-49	5.2604e-47
BHLHE41	671.869	9.40346	0.644639	14.5872	3.38922e-48	2.3185e-46
DDHD1	2638.51	2.09725	0.145031	14.4607	2.14501e-47	1.45992e-45
ZNF799	332.219	2.09595	0.145086	14.4463	2.64587e-47	1.79171e-45
ANKRD37	425.569	6.29664	0.436356	14.43	3.3486e-47	2.25618e-45
RSPO1	4956.87	9.42944	0.654032	14.4174	4.02281e-47	2.69689e-45
GCLC	5966.74	3.41065	0.236656	14.4119	4.35657e-47	2.90611e-45
CSRNP1	522.941	3.0737	0.213643	14.3871	6.23913e-47	4.1413e-45
NECAB1	522.18	6.51339	0.456088	14.281	2.87501e-46	1.89892e-44
TMCC3	920.313	2.53019	0.177477	14.2564	4.08745e-46	2.68649e-44
EPHA3	224.91	5.01015	0.353522	14.1721	1.36362e-45	8.91872e-44
ROBO2	509.554	4.62076	0.327818	14.0955	4.04711e-45	2.60883e-43
DLX2	279.749	4.87436	0.347016	14.0465	8.09457e-45	5.16819e-43
KCNH6	526.037	4.74197	0.338219	14.0204	1.16963e-44	7.43243e-43
CRB2	4559.27	2.67865	0.191224	14.008	1.39336e-44	8.81235e-43
GSTM3	3418.72	2.15681	0.15421	13.9862	1.89203e-44	1.191e-42
C8orf58	651.038	2.4875	0.178212	13.9581	2.80989e-44	1.76051e-42
NOL3	589.418	2.27985	0.163507	13.9434	3.44874e-44	2.15073e-42
SHISA8	289.633	6.55684	0.471318	13.9117	5.37832e-44	3.32316e-42
FAM90A25P	132.78	4.90561	0.353947	13.8597	1.11108e-43	6.80248e-42
SETBP1	675.881	1.56016	0.112754	13.8369	1.5261e-43	9.25879e-42
CLSTN1	8685.77	1.35121	0.0977122	13.8285	1.71525e-43	1.03595e-41
SLC1A7	151.317	6.0169	0.435233	13.8246	1.81222e-43	1.08961e-41
DIXDC1	2098.76	2.08238	0.15118	13.7742	3.64572e-43	2.18222e-41
HEY1	1346.25	4.52865	0.331244	13.6716	1.49992e-42	8.85945e-41
MIAT	11643.6	3.23901	0.237936	13.613	3.35401e-42	1.97239e-40
NPTX1	1715.42	3.09229	0.228568	13.529	1.05445e-41	6.12037e-40
TMEM115	1317.97	1.14404	0.0847014	13.5067	1.42781e-41	8.25177e-40
DDIT4	2576.08	1.48493	0.110008	13.4984	1.59747e-41	9.19263e-40
DUSP9	2221.29	4.55173	0.337351	13.4925	1.73023e-41	9.91409e-40
DOCK9	1987.97	1.47629	0.109645	13.4642	2.54099e-41	1.44977e-39
MAP2K3	1220.7	1.35662	0.100766	13.463	2.5833e-41	1.46766e-39
POLG	4821.9	1.74923	0.130436	13.4106	5.2423e-41	2.96577e-39
FAM90A1	167.911	6.66936	0.497837	13.3967	6.32509e-41	3.5484e-39
LRRC58	3705.13	1.8699	0.139833	13.3724	8.76894e-41	4.89891e-39
ZMYND11	2334.08	1.32903	0.0998369	13.312	1.9703e-40	1.08715e-38
NR2F1	129.84	5.50531	0.415098	13.2627	3.81091e-40	2.0771e-38
TRIM29	668.092	10.0032	0.755506	13.2404	5.12646e-40	2.78282e-38
SLC36A4	795.058	1.37991	0.104376	13.2205	6.68029e-40	3.61166e-38
ZMIZ1	14652.3	1.31548	0.0996381	13.2026	8.47388e-40	4.56296e-38
PPFIA4	452.236	2.52762	0.191997	13.1649	1.39736e-39	7.4943e-38
IL4R	431.668	1.82647	0.139596	13.084	4.06719e-39	2.164e-37
GLCCI1	2796.5	1.82159	0.139268	13.0798	4.29666e-39	2.27706e-37
AQP10	426.223	9.03124	0.693073	13.0307	8.18238e-39	4.31927e-37
EPHA4	167.846	4.90858	0.378025	12.9848	1.49204e-38	7.84521e-37
LINC01410	176.153	4.45474	0.343085	12.9843	1.50118e-38	7.86245e-37
NEDD9	1636.13	5.50017	0.42399	12.9724	1.75467e-38	9.15433e-37
CD4	182.506	5.08988	0.392961	12.9526	2.27037e-38	1.17533e-36
RNF216P1	1128.93	1.28966	0.0995939	12.9492	2.37484e-38	1.22469e-36
KIRREL	236.183	6.57258	0.509191	12.9079	4.06381e-38	2.07968e-36
MEIS2	6787.88	2.08949	0.161958	12.9014	4.42044e-38	2.25358e-36
PDGFB	264.428	3.74744	0.290876	12.8833	5.58862e-38	2.83834e-36
SEL1L	2152.06	1.01172	0.0785864	12.874	6.3057e-38	3.19044e-36
TFAMP1	1128.55	10.7645	0.83941	12.8239	1.20497e-37	6.05105e-36
MAP3K14	4098.99	4.67193	0.367446	12.7146	4.90615e-37	2.40959e-35
VWCE	1088.24	2.53167	0.200846	12.605	1.98079e-36	9.62263e-35
TBL1X	3367.1	1.11755	0.0890428	12.5507	3.94131e-36	1.9009e-34
RHOBTB1	1314.12	1.43697	0.11486	12.5105	6.53797e-36	3.14197e-34
BNIP3L	1719.21	1.21857	0.0978984	12.4472	1.44759e-35	6.90722e-34
EFNB2	597.115	2.40254	0.194117	12.3768	3.49161e-35	1.65426e-33
GPRC5C	2244.57	3.3893	0.275255	12.3133	7.68109e-35	3.61362e-33
EFR3B	3851.49	1.61467	0.131207	12.3063	8.38209e-35	3.92962e-33
SLC18A1	820.082	10.6971	0.870208	12.2926	9.93195e-35	4.63998e-33
PKM	65958.4	0.927577	0.0756838	12.2559	1.56121e-34	7.2683e-33
SPTB	247.13	3.23751	0.264553	12.2377	1.956e-34	9.07476e-33
LBH	2431.36	2.29227	0.18745	12.2287	2.18356e-34	1.00956e-32
ERVH48.1	171.96	6.54255	0.537214	12.1787	4.03843e-34	1.85436e-32
GPR162	1859.29	1.28433	0.105686	12.1523	5.57569e-34	2.54282e-32
ASGR1	130.717	4.50777	0.372988	12.0856	1.25893e-33	5.70262e-32
CYTH3	3013.51	3.0265	0.250549	12.0795	1.35593e-33	6.1213e-32
DGKK	1519.19	3.02995	0.251125	12.0655	1.60651e-33	7.22822e-32
PITX1	387.563	3.0097	0.25002	12.0378	2.24858e-33	1.00496e-31
PHC2	3331.39	1.45159	0.121378	11.9593	5.80681e-33	2.57807e-31
FLNC	4179.43	2.51802	0.210814	11.9443	6.95564e-33	3.07793e-31
PAICS	16479.6	1.53983	0.129445	11.8956	1.2468e-32	5.49902e-31
LZTFL1	505.99	1.64398	0.138268	11.8897	1.33809e-32	5.88232e-31
MAML3	1044.12	1.56668	0.132131	11.857	1.97853e-32	8.61302e-31
SUN1	4675.46	0.957634	0.0808173	11.8494	2.1683e-32	9.4086e-31
HSD17B7	551.972	1.52706	0.130114	11.7363	8.30651e-32	3.58115e-30
TSC22D2	1295.4	1.07243	0.091611	11.7063	1.18299e-31	5.08384e-30
SMOC2	254.013	2.77902	0.237648	11.6938	1.37064e-31	5.87142e-30
FAM13A	1545.21	2.7747	0.23963	11.5791	5.25972e-31	2.21073e-29
NTNG2	952.357	3.31677	0.286597	11.5729	5.65145e-31	2.36796e-29
MTUS1	2519.35	2.95872	0.256006	11.5572	6.7862e-31	2.82576e-29
TLN2	2003.76	1.31535	0.114337	11.5042	1.25655e-30	5.21604e-29
RTN4RL2	2776.55	3.42432	0.298215	11.4827	1.61106e-30	6.64647e-29
RFTN1	487.631	2.63907	0.230119	11.4682	1.90473e-30	7.83392e-29
NSDHL	1542.21	1.48013	0.129109	11.4642	1.99625e-30	8.18524e-29
ADAMTSL2	188.771	2.12963	0.186432	11.4231	3.20672e-30	1.30686e-28
IGF2.1	228.86	8.43998	0.739385	11.4149	3.52458e-30	1.42772e-28
ADGRD1	217.591	3.72929	0.326862	11.4094	3.75459e-30	1.51631e-28
SLC6A6	3938.31	2.00087	0.176331	11.3472	7.65532e-30	3.08236e-28
DENND5B.AS1	150.89	3.29948	0.291331	11.3255	9.80623e-30	3.92483e-28
CACNA2D2	2018.89	3.68639	0.325777	11.3157	1.09725e-29	4.36556e-28
GSTM2	2289.65	2.01571	0.178889	11.268	1.88904e-29	7.44948e-28
SNCB	1012.41	2.83751	0.251833	11.2675	1.89987e-29	7.47021e-28
ZNF443	401.921	1.64069	0.145726	11.2588	2.09684e-29	8.22059e-28
MERTK	689.412	2.32297	0.20653	11.2476	2.38049e-29	9.30543e-28
RUNX1	211.581	8.33029	0.741722	11.231	2.87154e-29	1.11923e-27
ABCA7	912.44	2.14025	0.190719	11.222	3.17916e-29	1.23554e-27
TPRG1L	719.27	1.41667	0.12652	11.1972	4.20628e-29	1.6253e-27
RBPJ	4352.17	1.08324	0.0969373	11.1747	5.42582e-29	2.0905e-27
PPP1R16B	1366.42	2.24709	0.201354	11.1599	6.40719e-29	2.46154e-27
CADM1	4666.68	2.10482	0.188683	11.1553	6.74389e-29	2.58349e-27
ZHX2	278.174	2.19242	0.196942	11.1324	8.72998e-29	3.3348e-27
LOXL3	364.439	1.92104	0.17301	11.1037	1.20393e-28	4.57288e-27
KDM3A	2576.45	1.18274	0.106819	11.0724	1.70768e-28	6.46796e-27
ZNF385C	137.385	5.69499	0.515159	11.0548	2.07756e-28	7.84676e-27
TNFRSF10B	111.177	3.58196	0.324795	11.0284	2.7883e-28	1.04721e-26
PDXK	3150.89	1.08974	0.0989655	11.0113	3.36926e-28	1.26187e-26
FLJ16779	226.469	6.70304	0.608851	11.0093	3.4453e-28	1.28676e-26
RRAGA	1420.51	1.23851	0.112501	11.0088	3.46433e-28	1.29027e-26
PPP1R15A	949.475	1.39565	0.127196	10.9724	5.18756e-28	1.92673e-26
FOS	123.67	3.59481	0.327658	10.9712	5.25632e-28	1.94687e-26
AHNAK2	794.652	2.96202	0.270091	10.9667	5.52241e-28	2.03979e-26
GPI	16035.1	1.61237	0.147298	10.9463	6.92277e-28	2.55001e-26
FOSL2	1177.75	3.443	0.315006	10.9299	8.2907e-28	3.03721e-26
MAPK1	2700.65	1.76862	0.161906	10.9237	8.8764e-28	3.24291e-26
KCNC1	1604.43	1.61169	0.148145	10.8791	1.44925e-27	5.2376e-26
FAT2	138.13	5.15383	0.473885	10.8757	1.5051e-27	5.42485e-26
ADGRA1.AS1	110.491	4.91125	0.451836	10.8696	1.60992e-27	5.77162e-26
PDZD7	216.737	3.79494	0.349132	10.8696	1.60841e-27	5.77162e-26
WNT11	115.473	6.30482	0.581516	10.842	2.17569e-27	7.71736e-26
CXXC5	2603.99	1.87428	0.173114	10.8269	2.56787e-27	9.06054e-26
ZNF491	138.897	2.39892	0.22169	10.8211	2.73578e-27	9.62763e-26
CSNK1A1	4526.77	0.780482	0.0722463	10.8031	3.3284e-27	1.1652e-25
CTSB	3371.68	1.12201	0.104094	10.7788	4.33515e-27	1.50585e-25
PFKL	3663.38	1.61713	0.15026	10.7622	5.19029e-27	1.79823e-25
PODN	168.912	4.42414	0.412562	10.7236	7.88862e-27	2.72605e-25
ARRDC4	536.414	2.26577	0.211698	10.7028	9.87021e-27	3.39456e-25
GSTM1	713.982	1.99612	0.186505	10.7028	9.87379e-27	3.39456e-25
ADAMTS20	676.659	1.8239	0.170483	10.6984	1.03575e-26	3.55176e-25
KCNJ12	1988.99	2.0528	0.192378	10.6707	1.39572e-26	4.7618e-25
TRIOBP	2162.04	1.42832	0.133854	10.6708	1.39441e-26	4.7618e-25
MYOM2	109.618	3.24501	0.304641	10.6519	1.70817e-26	5.81298e-25
MAP2K1	2129.64	1.08198	0.101826	10.6258	2.26178e-26	7.63877e-25
TRMT44	617.931	1.65564	0.156361	10.5885	3.36827e-26	1.13472e-24
MAGED1	7165.63	1.57529	0.148811	10.5859	3.46421e-26	1.16411e-24
SOCS2	1589.99	2.55547	0.24162	10.5764	3.83355e-26	1.28501e-24
NR4A3	115.125	4.00759	0.378992	10.5743	3.91933e-26	1.31048e-24
KLF10	908.427	1.98547	0.187841	10.57	4.10709e-26	1.36985e-24
RBAK	1401.02	0.971588	0.0921338	10.5454	5.33462e-26	1.77046e-24
IMPDH1	2660.68	1.49246	0.141577	10.5417	5.54579e-26	1.836e-24
OPRL1	886.304	4.34754	0.412997	10.5268	6.50075e-26	2.14685e-24
SYNJ2	727.788	2.7487	0.261179	10.5242	6.68204e-26	2.2013e-24
ZNF469	150.423	3.89705	0.371095	10.5015	8.50438e-26	2.78794e-24
RALB	1793.36	1.11834	0.106697	10.4815	1.05099e-25	3.43698e-24
CDK19	2725.23	1.70901	0.163387	10.4599	1.32045e-25	4.30768e-24
CCP110	3769.4	1.43682	0.137737	10.4317	1.77761e-25	5.75704e-24
IER3	505.614	5.63836	0.54125	10.4173	2.06729e-25	6.6791e-24
NOG	303.373	7.17877	0.68926	10.4152	2.11397e-25	6.81348e-24
GPC1	3670.51	1.28964	0.123847	10.4132	2.15927e-25	6.94279e-24
MXRA7	7275.7	0.95231	0.0914873	10.4092	2.25086e-25	7.21998e-24
LOC653602	112.132	2.59042	0.249346	10.3889	2.78684e-25	8.85449e-24
TEAD1	5234.07	1.57152	0.151427	10.3781	3.11928e-25	9.86398e-24
C1orf115	519.718	1.50359	0.144997	10.3698	3.40109e-25	1.07298e-23
ARHGEF6	436.773	5.59212	0.543802	10.2834	8.3752e-25	2.62371e-23
KLK4	90.4488	5.02864	0.48969	10.269	9.71754e-25	3.03713e-23
SYTL3	258.368	2.91419	0.285187	10.2185	1.63858e-24	5.10932e-23
HS3ST6	113.251	3.71581	0.364289	10.2002	1.97937e-24	6.15763e-23
HSF4	614.317	1.52928	0.15032	10.1735	2.60354e-24	8.06194e-23
ANKRD33B	719.24	1.04535	0.102805	10.1683	2.74759e-24	8.48841e-23
ATP6V1B2	4554.87	1.16311	0.114444	10.1632	2.89513e-24	8.9032e-23
LIMCH1	2940.14	2.01501	0.198295	10.1617	2.93884e-24	9.01691e-23
PNMAL2	1113.54	3.65959	0.36061	10.1483	3.37062e-24	1.02946e-22
MAP4	5117.64	0.632322	0.0624778	10.1208	4.46945e-24	1.36196e-22
ELMO1	762.512	1.96112	0.193818	10.1184	4.57926e-24	1.39226e-22
LOC339059	65.6912	4.34729	0.429773	10.1153	4.72443e-24	1.43315e-22
STXBP5	614.486	1.4599	0.144407	10.1096	5.0067e-24	1.51535e-22
SEMA4B	1071.09	1.24028	0.122699	10.1083	5.07385e-24	1.53221e-22
DBH	4756.95	2.33144	0.23107	10.0897	6.13444e-24	1.84833e-22
LOC101929705	109.643	4.4035	0.437084	10.0747	7.14563e-24	2.14818e-22
AVPI1	425.497	2.01905	0.200424	10.0739	7.20963e-24	2.16257e-22
HIST1H4H	106.584	6.16079	0.61652	9.99286	1.63791e-23	4.85865e-22
BCKDHA	1189.6	0.924364	0.0925981	9.98254	1.81746e-23	5.36553e-22
BVES	854.14	0.91961	0.0922186	9.97207	2.01976e-23	5.9258e-22
DGCR9	358.606	3.31535	0.332669	9.96593	2.14846e-23	6.28964e-22
ID2	4811.03	1.97137	0.19816	9.94837	2.56359e-23	7.48858e-22
ARHGEF37	80.3247	6.11294	0.614933	9.94083	2.76517e-23	8.05986e-22
PDK1	608.805	1.50106	0.151021	9.93935	2.8064e-23	8.16231e-22
C3orf52	125.003	3.46715	0.349254	9.92731	3.16679e-23	9.19055e-22
SNX32	147.753	2.82116	0.284285	9.92369	3.28371e-23	9.50928e-22
LINC01250	73.0342	3.73062	0.376098	9.91925	3.43319e-23	9.92075e-22
NOD1	712.86	2.74019	0.276429	9.91284	3.66103e-23	1.05337e-21
PRLHR	593.492	10.8482	1.09964	9.8652	5.89172e-23	1.68435e-21
LSS	2876.67	0.754207	0.0764594	9.86416	5.95315e-23	1.6983e-21
PCSK6	929.265	0.983211	0.0997062	9.86108	6.13885e-23	1.74755e-21
ARRDC3	1066.12	1.93455	0.196297	9.85524	6.506e-23	1.84815e-21
IL2RB	108.953	3.43954	0.349205	9.84964	6.87927e-23	1.94593e-21
DCAF7	16882.8	0.68761	0.0700919	9.81013	1.0184e-22	2.87468e-21
SLC6A8	3733.34	1.86566	0.190232	9.80726	1.04774e-22	2.95129e-21
SERINC5	3407.59	2.98797	0.30485	9.80146	1.10972e-22	3.11932e-21
DPH1	1143.86	0.871161	0.0889692	9.79171	1.22214e-22	3.42813e-21
GPRC5B	578.916	2.23805	0.229006	9.7729	1.47176e-22	4.11971e-21
FBXO17	918.454	1.81269	0.185672	9.76288	1.62469e-22	4.52886e-21
KIAA1522	1070.34	2.00373	0.205267	9.76161	1.64517e-22	4.57645e-21
MAN1C1	497.74	1.42825	0.146837	9.72673	2.31918e-22	6.438e-21
PAX7	223.345	4.1123	0.423583	9.70836	2.77765e-22	7.66312e-21
FAM90A2P	97.8741	4.77742	0.493684	9.67709	3.77301e-22	1.03453e-20
C14orf1	815.457	0.927634	0.0960297	9.65987	4.46409e-22	1.21409e-20
SUCO	2160.33	1.05444	0.109558	9.62453	6.29971e-22	1.69953e-20
CHST15	5299.31	0.971496	0.101043	9.61465	6.93464e-22	1.86332e-20
PCDH19	216.318	5.64969	0.588225	9.60464	7.64261e-22	2.04944e-20
GBE1	788.402	1.9294	0.200989	9.59953	8.03096e-22	2.145e-20
SLC16A9	557.036	1.30817	0.136376	9.59243	8.60361e-22	2.28883e-20
CHRND	60.1075	5.32013	0.554876	9.58797	8.98313e-22	2.38506e-20
CABP7	195.655	5.76318	0.603351	9.55195	1.27274e-21	3.36586e-20
FAM65C	76.3726	5.04511	0.530064	9.51793	1.76671e-21	4.663e-20
ACKR3	88.5672	6.75908	0.714317	9.4623	3.01245e-21	7.88885e-20
YWHAH	3040.78	0.918356	0.0973695	9.43167	4.0363e-21	1.05085e-19
RNMT	1540.58	1.1206	0.118888	9.42569	4.27267e-21	1.11023e-19
AMPD2	4281.69	0.731108	0.0775991	9.4216	4.44279e-21	1.14998e-19
TSPAN9	5917.72	2.40077	0.255071	9.41214	4.86138e-21	1.2559e-19
ATP8B2	3665.19	0.627775	0.066764	9.4029	5.3082e-21	1.3687e-19
LAG3	194.923	2.29644	0.244781	9.38162	6.49672e-21	1.67194e-19
PCP4L1	268.794	4.03219	0.42985	9.38046	6.56829e-21	1.68712e-19
KIF25	65.3116	3.79169	0.404322	9.3779	6.72988e-21	1.72345e-19
PCYT1B	1045.45	1.99823	0.213081	9.37781	6.73544e-21	1.72345e-19
N4BP3	764.046	2.43988	0.260471	9.36718	7.44972e-21	1.90259e-19
PIEZO1	2224.43	3.60291	0.384721	9.365	7.6048e-21	1.9385e-19
SHANK2	384.777	1.50176	0.16054	9.35445	8.40334e-21	2.13799e-19
BMP3	176.098	4.44328	0.478943	9.27725	1.73912e-20	4.34229e-19
MTR	2888.16	0.992662	0.107065	9.27161	1.83354e-20	4.56953e-19
CDH10	358.254	3.83523	0.415655	9.22695	2.78436e-20	6.91499e-19
GRM4	87.4486	3.85687	0.419697	9.18965	3.94128e-20	9.71779e-19
SEMA5B	232.462	1.61218	0.175435	9.18961	3.94278e-20	9.71779e-19
ACSS2	788.558	1.18604	0.129492	9.15922	5.22744e-20	1.27901e-18
FAM179B	731.921	1.06818	0.11678	9.14699	5.85424e-20	1.42976e-18
UBE2O	7378.48	0.718539	0.0789419	9.10212	8.85818e-20	2.13616e-18
P2RX3	82.7415	4.07129	0.447371	9.10047	8.99426e-20	2.16508e-18
ESRRB	807.112	3.68556	0.405075	9.09844	9.1638e-20	2.20194e-18
FBXO25	333.574	1.34885	0.148293	9.09584	9.38594e-20	2.25128e-18
HPS4	1484.55	1.15405	0.126981	9.08839	1.0052e-19	2.40244e-18
IGFBP2	2646.97	1.18664	0.131027	9.05647	1.34737e-19	3.1918e-18
MAGED4.MAGED4B	3957.75	1.05501	0.116798	9.03279	1.67347e-19	3.93648e-18
ZNF823	519.195	2.03079	0.224968	9.02702	1.76417e-19	4.14256e-18
CHRM4	84.1872	4.35247	0.482342	9.02361	1.81988e-19	4.26591e-18
SRMS	116.747	4.07267	0.451416	9.02197	1.8474e-19	4.32285e-18
HTR7P1	185.868	2.17496	0.241307	9.01325	2.00044e-19	4.66468e-18
TSPEAR	98.2863	3.71146	0.412637	8.99448	2.37353e-19	5.51547e-18
NRG2	196.522	4.89088	0.54384	8.99323	2.40068e-19	5.55929e-18
RABL2B	1376.01	0.807948	0.0899632	8.98087	2.68635e-19	6.19941e-18
TLX1NB	83.1007	6.95651	0.777601	8.94611	3.68227e-19	8.46858e-18
LINC00898	55.1175	5.20743	0.585011	8.90143	5.5132e-19	1.25503e-17
SSR4P1	74.1505	3.51085	0.39468	8.89542	5.81972e-19	1.32256e-17
GRIN2D	214.984	5.36406	0.603403	8.88967	6.12913e-19	1.38582e-17
NKX3.1	72.3416	3.15682	0.355363	8.88337	6.48631e-19	1.46166e-17
DYNLT1	2647.48	0.793115	0.0895333	8.85833	8.1224e-19	1.82421e-17
MAP6	2877.77	1.81136	0.20468	8.8497	8.77523e-19	1.96753e-17
TMEM62	282.689	1.67125	0.189164	8.83494	1.00156e-18	2.23442e-17
PTMS	13559.9	0.719983	0.0817744	8.8045	1.3144e-18	2.92748e-17
TBC1D30	917.813	7.54602	0.857278	8.8023	1.34045e-18	2.98055e-17
HIST1H2BD	105.774	2.42345	0.27549	8.79687	1.40684e-18	3.11783e-17
RTL1	58.6167	5.87471	0.67053	8.7613	1.93016e-18	4.2565e-17
SRCIN1	305.757	1.24534	0.142503	8.73904	2.35097e-18	5.15062e-17
C16orf74	85.9723	2.79252	0.319654	8.73606	2.41372e-18	5.27947e-17
C10orf54	360.8	4.93554	0.565324	8.73046	2.53648e-18	5.53894e-17
DHCR7	1888.06	1.4978	0.171877	8.71441	2.92276e-18	6.3721e-17
MAP2	5111.91	2.93486	0.337054	8.70741	3.10898e-18	6.76707e-17
RXRG	166.88	8.3993	0.964953	8.70436	3.19376e-18	6.94035e-17
LRRC37BP1	768.48	2.06906	0.238292	8.68288	3.85867e-18	8.34468e-17
CYB5D1	1211.2	1.14516	0.132104	8.66864	4.37327e-18	9.41202e-17
BAIAP2	3023.08	1.11931	0.129173	8.66524	4.50557e-18	9.68119e-17
ZNF703	584.568	2.11899	0.244627	8.66215	4.62954e-18	9.91579e-17
SECTM1	188.774	9.1833	1.06141	8.652	5.06026e-18	1.0821e-16
BCAS1	579.199	3.31181	0.384309	8.61757	6.83902e-18	1.45552e-16
SERPINI1	84.0528	2.74866	0.318995	8.61663	6.89539e-18	1.46519e-16
AGXT	122.944	10.3852	1.20642	8.60826	7.41805e-18	1.57127e-16
CLEC4GP1	191.794	9.18252	1.06724	8.60401	7.69784e-18	1.62796e-16
ANKZF1	1003.93	0.806587	0.0938421	8.59515	8.31546e-18	1.75581e-16
TMEM189	870.109	1.31794	0.15341	8.59095	8.62534e-18	1.81837e-16
SOCS2.AS1	95.0556	2.55724	0.297921	8.58362	9.19362e-18	1.93514e-16
GRIK3	9408.39	4.60873	0.539311	8.54559	1.27883e-17	2.67496e-16
FBXL8	129.34	2.53301	0.297303	8.51998	1.59586e-17	3.32772e-16
SPAG4	138.322	2.47822	0.290888	8.5195	1.60239e-17	3.33098e-16
VPS13C	2836.57	1.93683	0.2276	8.50981	1.74215e-17	3.61591e-16
DMTN	238.523	1.34557	0.158203	8.50532	1.81088e-17	3.75274e-16
KIAA0895L	2426.13	0.821785	0.0966676	8.50114	1.87744e-17	3.88469e-16
RTN4	5155.92	0.625783	0.073755	8.48462	2.16421e-17	4.45056e-16
PTGES	268.452	2.06403	0.243322	8.4827	2.20035e-17	4.51796e-16
PTCH1	2873.97	1.28445	0.151576	8.47399	2.37132e-17	4.86156e-16
LINC00482	65.806	3.83691	0.452872	8.47241	2.40374e-17	4.913e-16
LOC100289580	203.052	3.91304	0.462093	8.46808	2.49463e-17	5.09103e-16
KIAA0430	1649.71	0.794528	0.0939341	8.45835	2.71183e-17	5.50913e-16
C2CD4B	107.556	10.1925	1.20519	8.45723	2.73807e-17	5.55402e-16
TULP4	2994.81	1.33439	0.157791	8.45671	2.75033e-17	5.57046e-16
TNR	108.341	10.2048	1.20712	8.45384	2.81869e-17	5.70031e-16
PRCD	368.581	1.82738	0.216262	8.44981	2.91781e-17	5.88301e-16
EPS8L2	179.096	3.56469	0.422459	8.43795	3.22953e-17	6.49199e-16
PKNOX1	1213.8	1.43958	0.170912	8.42296	3.67103e-17	7.35742e-16
PTGIS	610.479	3.44166	0.408913	8.41661	3.87522e-17	7.75506e-16
PXDN	2964.56	0.680102	0.0808884	8.4079	4.17407e-17	8.32827e-16
MTSS1L	8988.95	2.1202	0.252587	8.39395	4.70062e-17	9.36492e-16
CD5	182.743	10.9591	1.30649	8.38818	4.93737e-17	9.79293e-16
MIR210HG	167.077	2.76631	0.330753	8.36368	6.07924e-17	1.204e-15
MORC3	581.941	0.89227	0.106732	8.35991	6.27647e-17	1.23939e-15
SURF2	758.008	1.40921	0.168838	8.34653	7.03005e-17	1.38413e-15
FDFT1	5609.38	1.65183	0.19801	8.34214	7.29589e-17	1.42808e-15
FAM234B	1053.21	0.906879	0.108791	8.33601	7.68407e-17	1.50187e-15
TSKU	1131.97	1.48617	0.178287	8.33582	7.6961e-17	1.50203e-15
SMOX	389.559	1.18111	0.141923	8.32215	8.63834e-17	1.67859e-15
ATCAY	4108.76	0.760767	0.0914497	8.31897	8.87346e-17	1.72179e-15
RECQL5	1082.68	0.720593	0.0866867	8.31262	9.36151e-17	1.81386e-15
NXN	3831.52	1.0558	0.127275	8.29543	1.08192e-16	2.09026e-15
SLC4A4	59.2504	3.48669	0.42152	8.27171	1.32047e-16	2.5438e-15
FAT1	3832.36	1.36303	0.165491	8.2363	1.77613e-16	3.40692e-15
GATA2.AS1	1051.93	0.714716	0.0870245	8.21282	2.16061e-16	4.13849e-15
GABRA2	272.424	4.16432	0.507342	8.20811	2.24689e-16	4.29762e-15
SLC43A3	51.7989	5.97776	0.729613	8.19305	2.54678e-16	4.86428e-15
CRH	112.649	10.2614	1.2527	8.19142	2.58161e-16	4.91679e-15
ZIC2	197.886	7.62715	0.93203	8.18338	2.75999e-16	5.24907e-15
SCP2	1969.6	0.996492	0.121969	8.17006	3.0823e-16	5.84547e-15
LRP2	981.906	10.3407	1.26634	8.16586	3.19143e-16	6.03535e-15
PDLIM2	465.6	1.43995	0.176353	8.16516	3.21012e-16	6.06216e-15
BLVRA	742.046	1.12288	0.138593	8.10198	5.40736e-16	1.00837e-14
DBH.AS1	102.786	2.01753	0.249622	8.08232	6.35442e-16	1.17842e-14
AMPD3	286.456	1.50747	0.186551	8.08073	6.43788e-16	1.19225e-14
SNAI2	95.5898	3.88595	0.482616	8.05183	8.15623e-16	1.50218e-14
C2CD4A	816.278	10.6306	1.32204	8.041	8.91089e-16	1.63443e-14
FGF11	1169.7	1.49551	0.18626	8.02914	9.81596e-16	1.79553e-14
ENDOV	815.558	0.972639	0.121188	8.02586	1.00818e-15	1.84165e-14
OLFML2A	100.29	4.80854	0.599254	8.02421	1.02184e-15	1.86406e-14
UGDH	1233.54	1.08732	0.135525	8.02305	1.0315e-15	1.87913e-14
HSD17B7P2	197.742	1.49194	0.185991	8.02158	1.04396e-15	1.89925e-14
BMF	494.241	1.33077	0.165933	8.01995	1.05788e-15	1.92195e-14
EBLN3	1233.51	0.858278	0.107126	8.01183	1.13012e-15	2.05042e-14
UBASH3B	80.2385	5.96057	0.744386	8.00736	1.17198e-15	2.12349e-14
ELOVL4	910.734	0.822608	0.102786	8.00313	1.21294e-15	2.19361e-14
HBP1	525.954	1.34473	0.168127	7.99828	1.26173e-15	2.27689e-14
PAIP2	2159.18	0.665317	0.0833532	7.9819	1.44095e-15	2.59331e-14
WNT10B	68.9844	4.05201	0.508207	7.97314	1.54687e-15	2.78021e-14
ARSD	43.4695	4.68314	0.58893	7.95195	1.83605e-15	3.28676e-14
DNAJC6	1534.86	1.73333	0.217982	7.95169	1.83985e-15	3.28916e-14
PPP1R3B	366.202	1.68123	0.21206	7.92806	2.22596e-15	3.97413e-14
MAP7	90.3728	3.93436	0.49664	7.92195	2.33808e-15	4.16875e-14
NADSYN1	866.347	1.3304	0.168207	7.9093	2.58841e-15	4.59674e-14
RAC2	130.269	2.12476	0.268883	7.90215	2.74136e-15	4.86192e-14
C2orf54	48.8557	5.041	0.638276	7.89783	2.83801e-15	5.02006e-14
CCDC28A	307.614	1.51299	0.191656	7.8943	2.91947e-15	5.15735e-14
GPR158	300.86	3.09848	0.39352	7.87374	3.44202e-15	6.05651e-14
GGCT	1229.46	1.37399	0.174799	7.86038	3.8298e-15	6.73001e-14
LOC100129697	71.7088	9.6045	1.22356	7.84966	4.17169e-15	7.32121e-14
WNT10A	46.6373	4.67289	0.595651	7.84501	4.32921e-15	7.58771e-14
ALPK3	79.5421	4.24382	0.542458	7.82332	5.14472e-15	8.95849e-14
NFIX	1520.35	2.05228	0.262902	7.80625	5.89142e-15	1.02454e-13
TMEM200A	68.1258	9.53757	1.22267	7.80061	6.16093e-15	1.06864e-13
PLP1	69.9442	3.20626	0.411025	7.80064	6.1594e-15	1.06864e-13
ITPK1	2428.27	0.941191	0.12075	7.79457	6.46279e-15	1.1181e-13
PM20D2	1679.96	1.26623	0.162646	7.78517	6.96197e-15	1.20291e-13
LINC00887	46.5689	5.79884	0.745825	7.77506	7.54104e-15	1.29962e-13
SMS	3934.94	0.818494	0.105289	7.77379	7.61745e-15	1.30942e-13
EEF1A1	208787	0.459236	0.0591583	7.76283	8.30531e-15	1.42583e-13
STK17A	540.182	1.61711	0.208716	7.74788	9.34378e-15	1.59798e-13
DIO3	633.625	6.10402	0.787894	7.74725	9.3902e-15	1.60387e-13
PNRC1	896.234	1.49187	0.193259	7.71954	1.16749e-14	1.98904e-13
SH3GL3	201.821	2.13866	0.277185	7.71565	1.20371e-14	2.04554e-13
MSMO1	865.094	1.8775	0.243729	7.70321	1.32688e-14	2.24631e-13
DOPEY2	955.188	1.11449	0.144727	7.70063	1.35399e-14	2.28644e-13
FAM210A	343.554	1.5029	0.195281	7.69608	1.40302e-14	2.36626e-13
ACAA2	2810.69	0.562817	0.0731826	7.69059	1.46456e-14	2.46693e-13
GFAP	78.0485	3.25762	0.423661	7.6892	1.48059e-14	2.48768e-13
NFE2L3	198.031	1.84578	0.24057	7.67252	1.68646e-14	2.8265e-13
SERPINB6	777.588	1.42788	0.186134	7.67123	1.7036e-14	2.85167e-13
COX11	2013	1.01731	0.132912	7.65396	1.94882e-14	3.25808e-13
TGFB2	178.615	2.10294	0.274808	7.65241	1.97254e-14	3.29363e-13
SDK2	3116.91	2.02042	0.264301	7.64441	2.09907e-14	3.50054e-13
NPRL2	468.588	0.867633	0.113602	7.63748	2.21509e-14	3.68486e-13
TECR	4125.57	0.884738	0.115867	7.63583	2.24374e-14	3.72328e-13
GLIS1	171.138	2.77184	0.364402	7.60655	2.81513e-14	4.64272e-13
ZFYVE1	600.603	0.837315	0.110085	7.60607	2.82551e-14	4.6541e-13
PRICKLE2.AS1	58.8275	9.32432	1.22616	7.60452	2.85972e-14	4.70468e-13
ALDOC	944.984	1.06194	0.139853	7.59326	3.11957e-14	5.11453e-13
CEP68	1170.94	0.76164	0.100313	7.59261	3.13519e-14	5.13268e-13
GINS2	1379.74	1.76856	0.233257	7.58202	3.40228e-14	5.54961e-13
CD7	88.0129	3.94322	0.521525	7.56095	4.00127e-14	6.49504e-13
ANGPTL4	239.528	2.10896	0.279572	7.54354	4.57393e-14	7.39774e-13
RNF165	2044.74	2.58913	0.343284	7.54224	4.61982e-14	7.45398e-13
CYP26B1	490.681	7.63499	1.01556	7.518	5.56185e-14	8.92026e-13
CDH22	206.619	3.81576	0.507681	7.51606	5.6453e-14	9.04328e-13
CMPK2	166.457	1.98722	0.264589	7.51059	5.88609e-14	9.41775e-13
EGR2	41.7657	5.3807	0.717222	7.50214	6.27833e-14	1.00334e-12
ZDHHC9	870.773	0.86721	0.115725	7.49375	6.69356e-14	1.06715e-12
MAP6D1	435.597	1.42147	0.189822	7.48843	6.9701e-14	1.10992e-12
PLXNA2	6098.2	5.46233	0.729862	7.48406	7.20632e-14	1.14482e-12
PSMG3.AS1	616.596	1.61657	0.216194	7.47741	7.58008e-14	1.19851e-12
GATA6.AS1	121.789	9.40927	1.26	7.46766	8.16304e-14	1.28916e-12
MID2	104.781	5.23449	0.702382	7.45248	9.15986e-14	1.43812e-12
IL6R	462.28	6.76257	0.907573	7.45127	9.24483e-14	1.44976e-12
VWA1	839.126	1.42623	0.191415	7.45096	9.26661e-14	1.45148e-12
ISG20	234.874	1.84684	0.247989	7.44726	9.52975e-14	1.49096e-12
MYO18A	6608.04	2.64009	0.354618	7.4449	9.7019e-14	1.51612e-12
SOX8	1209.72	1.40685	0.188993	7.44392	9.77431e-14	1.52566e-12
TRIM5	42.154	3.9163	0.52635	7.44048	1.00317e-13	1.5622e-12
STK32C	1086.22	1.26954	0.170702	7.43718	1.02854e-13	1.59985e-12
DPYSL4	5178.29	0.695537	0.0935331	7.43626	1.03574e-13	1.60918e-12
TUBB2B	11770.7	0.739427	0.0996282	7.42187	1.1548e-13	1.79208e-12
PLXNB3	195.777	2.70864	0.365319	7.41446	1.22122e-13	1.89296e-12
KLHL12	1003.39	0.781854	0.105534	7.40853	1.27704e-13	1.97492e-12
ADAMTS16	40.8872	5.13846	0.695097	7.39243	1.44164e-13	2.22435e-12
NIM1K	57.3988	4.58598	0.620787	7.38736	1.49777e-13	2.30299e-12
BTG1	809.934	1.01247	0.13707	7.38654	1.50694e-13	2.31444e-12
ETS2	1883.55	1.18229	0.160212	7.37949	1.58895e-13	2.4376e-12
ELF4	273.078	1.64445	0.223429	7.36007	1.83817e-13	2.8167e-12
NKD1	1253.46	1.57012	0.213735	7.3461	2.04068e-13	3.11948e-12
ANXA6	3047.51	0.892564	0.121598	7.34026	2.13183e-13	3.25183e-12
ERCC6	309.76	0.977371	0.133194	7.33797	2.16859e-13	3.30414e-12
STXBP4	868.418	0.911352	0.124451	7.323	2.42492e-13	3.68632e-12
LOC284930	68.029	3.03483	0.414454	7.32248	2.43421e-13	3.69625e-12
FAM193A	1836.52	0.884382	0.120786	7.32187	2.44537e-13	3.709e-12
NAP1L3	270.635	1.29456	0.177339	7.2999	2.8799e-13	4.35329e-12
OGFR	3635.3	0.907835	0.124432	7.29583	2.96824e-13	4.48177e-12
RGS14	322.561	1.28286	0.175885	7.29374	3.01475e-13	4.54688e-12
NUP160	2817.32	0.721389	0.0990239	7.285	3.21674e-13	4.84064e-12
EGFLAM	68.3694	5.86801	0.805908	7.28124	3.30759e-13	4.97177e-12
GRIA2	136.177	5.3329	0.733313	7.27234	3.53301e-13	5.29873e-12
LMLN	616.291	1.06863	0.146944	7.27238	3.53207e-13	5.29873e-12
CTSF	2072.6	0.807752	0.111114	7.26958	3.60598e-13	5.40212e-12
TRAPPC3L	77.2752	9.71797	1.33693	7.26889	3.62457e-13	5.42391e-12
EPHA10	420.367	1.4062	0.193575	7.2644	3.74688e-13	5.60069e-12
NEU4	168.431	2.16824	0.298635	7.26052	3.85617e-13	5.75163e-12
NIPAL3	312.457	1.54689	0.213112	7.25858	3.91161e-13	5.82743e-12
SH3GL2	69.8322	6.40126	0.881937	7.25818	3.92333e-13	5.8384e-12
ADGRB3	203.872	2.29187	0.315799	7.25736	3.94725e-13	5.86748e-12
MMP17	1004.12	1.37194	0.189219	7.25054	4.15117e-13	6.14336e-12
IDI1	1505.12	1.02689	0.141672	7.2484	4.2173e-13	6.22749e-12
CBFA2T3	2472.25	5.8052	0.801201	7.24562	4.30462e-13	6.34943e-12
DGCR6	1502.46	1.7724	0.244752	7.24162	4.43372e-13	6.53267e-12
ARHGEF3	340.896	1.48925	0.206543	7.21039	5.5793e-13	8.17566e-12
PPME1	1801.45	0.879862	0.122115	7.20516	5.79739e-13	8.48596e-12
SLC4A3	223.322	1.43956	0.200205	7.19046	6.45743e-13	9.411e-12
PLXNA1	12501.7	0.802971	0.111784	7.18323	6.80839e-13	9.90096e-12
FAM83D	3251.28	1.03589	0.144476	7.17	7.4997e-13	1.08709e-11
C15orf39	1167.05	1.1056	0.154295	7.16551	7.74955e-13	1.12209e-11
NARF	2852.26	0.607907	0.0850377	7.14867	8.76198e-13	1.26595e-11
MTURN	967.685	1.02915	0.144029	7.14545	8.97031e-13	1.29327e-11
PGK1	11961.3	0.601725	0.0842694	7.1405	9.29951e-13	1.33642e-11
SCAP	3292.02	0.563841	0.0790956	7.1286	1.01396e-12	1.45559e-11
CPNE3	1351.11	0.694877	0.0975016	7.12683	1.02707e-12	1.47284e-11
ALOX12B	78.5804	3.98614	0.559485	7.12466	1.04336e-12	1.49459e-11
TSC22D3	649.102	1.52183	0.213733	7.12025	1.07735e-12	1.53998e-11
DARS	2733.59	0.682182	0.0958831	7.11473	1.12135e-12	1.60118e-11
STC2	3983.34	3.98571	0.561509	7.09822	1.26377e-12	1.79879e-11
CRELD1	951.664	1.10657	0.155996	7.0936	1.30665e-12	1.85392e-11
PRG2	86.7749	2.26268	0.318993	7.09319	1.31054e-12	1.85747e-11
ARID1B	3213.56	1.1846	0.167158	7.0867	1.37347e-12	1.93847e-11
APOLD1	99.8987	1.94929	0.275727	7.06961	1.55369e-12	2.18822e-11
MLLT3	456.899	1.51898	0.214923	7.06753	1.57717e-12	2.21896e-11
CPNE1	2510.22	0.582926	0.0824995	7.06582	1.59672e-12	2.24412e-11
ATP1A3	5326.15	0.783872	0.111124	7.05402	1.73823e-12	2.44044e-11
KLF13	2793.94	1.03649	0.147316	7.03585	1.98053e-12	2.76903e-11
SFR1	99.8298	2.20743	0.313878	7.03276	2.02488e-12	2.82809e-11
GALNT9	99.158	4.4563	0.633905	7.02992	2.06651e-12	2.88322e-11
ANKRD16	266.387	1.08147	0.154018	7.02169	2.19194e-12	3.05187e-11
LRP1	4226.39	0.700436	0.09988	7.01277	2.33639e-12	3.2429e-11
TRIM55	92.1942	2.15502	0.307311	7.0125	2.34089e-12	3.24578e-11
TMEM59	3270.5	0.480223	0.068496	7.01097	2.36678e-12	3.27828e-11
CRY2	579.476	0.731174	0.10439	7.00428	2.48255e-12	3.43155e-11
GLO1	5493.57	2.21027	0.315771	6.99961	2.56669e-12	3.53691e-11
WDR26	2843.67	0.682179	0.0975055	6.99631	2.62794e-12	3.6176e-11
X04.mar	90.5856	3.73395	0.535523	6.97252	3.11307e-12	4.27664e-11
GSK3B	4168.22	0.623948	0.0895485	6.96772	3.22122e-12	4.41617e-11
TUBB2A	7566.53	0.703915	0.101049	6.96605	3.25971e-12	4.46437e-11
RABL2A	900.775	0.822666	0.118114	6.965	3.28401e-12	4.49306e-11
GTF2IRD2.GTF2IRD2B	511.415	0.973275	0.140059	6.94901	3.67853e-12	5.01746e-11
SNRNP48	417.789	1.71016	0.246537	6.93672	4.01305e-12	5.45156e-11
GNL2	2892.03	0.864814	0.124782	6.93061	4.19036e-12	5.68668e-11
RARB	67.9157	2.68701	0.387998	6.9253	4.35039e-12	5.89788e-11
TH	4596.4	5.2746	0.761734	6.92447	4.37623e-12	5.92691e-11
ABHD4	411.566	0.913978	0.132063	6.92076	4.49214e-12	6.07163e-11
CEP250	1993.91	1.17831	0.170506	6.91062	4.82532e-12	6.50885e-11
TERT	338.848	1.43364	0.207481	6.90972	4.85607e-12	6.54373e-11
PTGER2	170.153	2.80942	0.407043	6.90202	5.12677e-12	6.88775e-11
TOM1L2	1147.43	0.671659	0.0973799	6.8973	5.29985e-12	7.09895e-11
SETD4	937.789	0.646467	0.093726	6.89741	5.29585e-12	7.09895e-11
BIRC7	85.0437	8.02814	1.16485	6.892	5.50148e-12	7.36167e-11
TMCO3	1427.01	0.808377	0.117412	6.88496	5.78025e-12	7.7116e-11
DSC2	38.1644	8.70042	1.2648	6.87889	6.03219e-12	8.03973e-11
TLL1	29.6696	4.08433	0.594069	6.87519	6.1909e-12	8.24305e-11
LDLR	1893.82	1.11134	0.162146	6.85397	7.18293e-12	9.50728e-11
TMEM231	534.262	0.863916	0.126303	6.84001	7.9189e-12	1.04607e-10
CLINT1	3426.14	0.499609	0.0730845	6.83605	8.14077e-12	1.07327e-10
LOXL2	876.584	1.28421	0.188004	6.83077	8.44622e-12	1.11245e-10
HOTS	56.5387	8.29767	1.21763	6.81459	9.45304e-12	1.23776e-10
SAMD4A	41.9686	6.37415	0.936003	6.80997	9.76185e-12	1.2757e-10
RPTOR	3551.6	0.8868	0.130255	6.80817	9.88471e-12	1.2905e-10
KDM5B	7202.91	1.67158	0.246088	6.79263	1.10109e-11	1.4278e-10
RYBP	1244.22	0.759994	0.111986	6.78651	1.1488e-11	1.48823e-10
SSR1	1739.75	0.51091	0.0754356	6.7728	1.26313e-11	1.6316e-10
RYR2	102.249	3.10622	0.458952	6.76807	1.30514e-11	1.68425e-10
DSP	65.2066	8.50965	1.25808	6.76398	1.34254e-11	1.72942e-10
CFAP36	740.815	0.803557	0.118802	6.76382	1.34401e-11	1.72942e-10
GOLPH3L	765.707	0.653596	0.0966302	6.76389	1.34336e-11	1.72942e-10
LRFN1	671.594	1.16354	0.172177	6.75782	1.40087e-11	1.80085e-10
COL12A1	101.674	2.34288	0.346866	6.75442	1.4341e-11	1.8418e-10
TMEM74B	101.125	3.29373	0.487657	6.75418	1.43646e-11	1.84307e-10
MIR9.3HG	777.697	2.25457	0.333894	6.75237	1.45453e-11	1.86446e-10
IL6ST	1346.29	1.38884	0.205993	6.74218	1.56025e-11	1.99617e-10
NSMCE1	664.548	1.12564	0.167086	6.73692	1.61783e-11	2.06589e-10
PRKAB2	1516.92	0.937572	0.139199	6.73547	1.63398e-11	2.08255e-10
KIAA0753	1052.92	0.565936	0.0840431	6.73388	1.65199e-11	2.1035e-10
ZNF286A	3660.86	0.472379	0.0703234	6.71723	1.85213e-11	2.34942e-10
RBMX	12126	0.581772	0.0867744	6.70442	2.02205e-11	2.54092e-10
GOLGB1	2966.73	0.752491	0.112535	6.68671	2.28237e-11	2.86268e-10
WDR59	1641.02	0.518547	0.0775638	6.68542	2.30259e-11	2.88534e-10
COA1	1208.15	0.839743	0.125768	6.67691	2.44025e-11	3.04929e-10
GAPDH	150939	0.901887	0.135171	6.67219	2.52012e-11	3.14616e-10
C21orf2	791.145	1.07502	0.161127	6.67191	2.52499e-11	3.14931e-10
PFKFB3	2046.72	0.871085	0.130577	6.67102	2.54028e-11	3.16544e-10
NPC1	1076.04	0.71937	0.107875	6.66853	2.58372e-11	3.21658e-10
SLC25A37	1617.67	1.59841	0.239798	6.66565	2.63504e-11	3.27743e-10
SLC12A3	204.571	8.32543	1.24912	6.66505	2.64572e-11	3.28765e-10
GTF2IRD2	478.8	0.928738	0.139528	6.65628	2.80854e-11	3.47709e-10
PNMA3	85.7523	5.93013	0.891558	6.65142	2.90282e-11	3.5905e-10
STX16	1543.28	0.896809	0.134911	6.64743	2.98246e-11	3.68561e-10
NOCT	356.398	1.71384	0.258601	6.62738	3.417e-11	4.21482e-10
C15orf62	316.707	2.36888	0.357546	6.62537	3.46385e-11	4.26869e-10
SLIT1	759.817	2.09376	0.316286	6.61983	3.59601e-11	4.42748e-10
CLCNKA	35.804	4.1955	0.634271	6.61469	3.72336e-11	4.58008e-10
EIF4H	11475.1	0.687002	0.103966	6.60795	3.8969e-11	4.77601e-10
CBR1	954.103	1.07725	0.163214	6.60022	4.10541e-11	5.01781e-10
FDPS	6299.46	0.776295	0.117833	6.58808	4.45565e-11	5.43103e-10
YPEL1	577.4	1.19441	0.181338	6.58667	4.49815e-11	5.47786e-10
GSTM4	573.375	1.53603	0.233331	6.58307	4.60822e-11	5.59158e-10
RPS27	16565.2	0.405502	0.0616558	6.57687	4.80459e-11	5.81932e-10
C16orf58	915.136	0.770236	0.117131	6.57585	4.8377e-11	5.85414e-10
RPS6KA2.IT1	35.6528	3.99819	0.608635	6.56912	5.06148e-11	6.11942e-10
PTPRQ	48.6379	8.08622	1.23104	6.56861	5.07862e-11	6.1346e-10
CANX	9423.4	0.660107	0.100526	6.56652	5.15058e-11	6.21593e-10
RAB3B	674.541	1.47664	0.224887	6.56616	5.1629e-11	6.22519e-10
KIT	609.188	7.99462	1.21867	6.56015	5.37552e-11	6.47574e-10
ZYG11B	2072.79	0.544252	0.08301	6.55646	5.50993e-11	6.62575e-10
CAPN5	1007.17	1.2467	0.190208	6.55439	5.587e-11	6.71241e-10
AFMID	933.044	1.12036	0.171021	6.55102	5.71444e-11	6.85324e-10
FZD5	694.648	2.00455	0.306278	6.54489	5.9541e-11	7.12791e-10
PCDH17	335.026	0.974627	0.148962	6.54277	6.03903e-11	7.22313e-10
DNAL4	712.097	0.818159	0.125166	6.5366	6.2935e-11	7.50741e-10
STX7	484.322	1.42836	0.218586	6.53456	6.37989e-11	7.6037e-10
KLF11	496.663	1.48976	0.228672	6.51483	7.27728e-11	8.62721e-10
HIF1AN	2540.98	0.583608	0.0896099	6.51276	7.37821e-11	8.73913e-10
PLEKHG1	30.6856	8.38447	1.29336	6.48269	9.01012e-11	1.06345e-09
SRRD	454.713	0.900506	0.13907	6.47518	9.46982e-11	1.11378e-09
LINC00963	210.22	2.15123	0.332452	6.4708	9.74849e-11	1.14555e-09
GLUL	5203.76	1.2851	0.198672	6.46845	9.90125e-11	1.16249e-09
MANF	2028.32	0.986152	0.1525	6.46656	1.00259e-10	1.17506e-09
KCNQ1OT1	163.556	2.80853	0.435033	6.45591	1.07573e-10	1.25748e-09
C14orf79	223.608	1.11442	0.172698	6.45297	1.09679e-10	1.27988e-09
PLEKHH1	704.673	1.65377	0.256538	6.44646	1.1449e-10	1.33486e-09
LOC143666	110.231	2.76682	0.429363	6.44401	1.16359e-10	1.35547e-09
SERGEF	470.549	1.38562	0.21513	6.44083	1.18822e-10	1.38296e-09
BTBD11	135.787	4.7335	0.735473	6.436	1.22663e-10	1.42395e-09
LBX1	114.242	8.46482	1.31674	6.42861	1.28773e-10	1.49101e-09
SNAI3	44.1655	2.91096	0.453488	6.41904	1.37141e-10	1.58379e-09
KISS1R	138.485	4.90801	0.764982	6.41585	1.40044e-10	1.61454e-09
FAM78B	80.4024	3.80199	0.593884	6.40192	1.53439e-10	1.76593e-09
ERO1A	1399.85	0.892658	0.139473	6.40024	1.55132e-10	1.78389e-09
PTAR1	1525.47	0.733258	0.114683	6.39381	1.61805e-10	1.85744e-09
ZER1	1424.35	0.668182	0.104573	6.38961	1.66312e-10	1.90428e-09
CAST	650.538	0.955472	0.14983	6.37706	1.80525e-10	2.06526e-09
COPA	7144.84	0.570483	0.0894766	6.37578	1.82032e-10	2.08072e-09
STX3	57.6423	2.26123	0.354692	6.37518	1.82742e-10	2.08706e-09
SMYD2	642.671	1.00803	0.15815	6.37392	1.84257e-10	2.10189e-09
GRID1	721.973	0.783272	0.122889	6.37384	1.84354e-10	2.10189e-09
PCSK5	33.436	4.09736	0.643315	6.36913	1.90107e-10	2.1638e-09
MGEA5	6237.37	1.05012	0.16509	6.36087	2.00612e-10	2.28143e-09
NKAIN4	767.966	5.51277	0.867256	6.35657	2.06309e-10	2.34423e-09
PTGS1	29.8292	5.493	0.864223	6.356	2.07082e-10	2.34903e-09
ACVR2B	4306.9	0.628316	0.0988531	6.35605	2.07001e-10	2.34903e-09
ABCG8	48.4129	8.07755	1.2723	6.34876	2.17056e-10	2.45594e-09
ARHGAP20	65.6218	9.48212	1.49544	6.34067	2.28762e-10	2.58045e-09
PGM2L1	260.571	1.74427	0.275241	6.33724	2.33922e-10	2.63566e-09
DYNC1I1	100.353	6.7347	1.06285	6.33644	2.35137e-10	2.64712e-09
FRAS1	1333.16	1.8302	0.288955	6.33384	2.39128e-10	2.68754e-09
PIK3C3	584.397	0.694954	0.10988	6.32466	2.53787e-10	2.84275e-09
ZNF442	69.6899	2.1102	0.333902	6.31982	2.61871e-10	2.93086e-09
TUBA1A	37206.5	0.691067	0.109403	6.31674	2.67147e-10	2.98492e-09
SEMA5A	141.521	1.79131	0.283595	6.31644	2.67662e-10	2.98818e-09
CD93	24.0332	8.03764	1.27272	6.31534	2.69561e-10	3.00688e-09
KCNJ6	94.5162	2.16907	0.344154	6.30263	2.92644e-10	3.25895e-09
EFNA3	380.932	1.7561	0.278738	6.30018	2.97294e-10	3.30524e-09
EXOC3	1324.85	0.878875	0.139691	6.29155	3.14307e-10	3.49149e-09
TRAPPC12	1220.56	0.738799	0.117702	6.27684	3.45516e-10	3.8255e-09
MTFP1	678.262	0.8311	0.132755	6.26043	3.83924e-10	4.21939e-09
SARAF	2750.27	0.683143	0.109121	6.26044	3.83892e-10	4.21939e-09
SREBF2	7888.93	0.661579	0.105876	6.2486	4.14146e-10	4.54408e-09
CETN2	866.905	0.703895	0.112665	6.24766	4.16654e-10	4.56413e-09
KRBOX4	447.01	0.917353	0.147033	6.23911	4.40071e-10	4.80886e-09
AMZ1	30.5653	3.08306	0.49487	6.23003	4.66351e-10	5.08361e-09
SLC4A10	47.3832	9.01142	1.44833	6.22194	4.91035e-10	5.34399e-09
SAT2	430.32	0.864164	0.139096	6.21272	5.20764e-10	5.65835e-09
DYNC1I2	2266.25	0.633366	0.102006	6.20908	5.32954e-10	5.78611e-09
RTN4R	875.245	1.45118	0.233923	6.20367	5.51628e-10	5.984e-09
UPRT	1070.86	2.88912	0.465723	6.20352	5.52154e-10	5.98486e-09
NNAT	5567.05	1.48162	0.239078	6.19723	5.74648e-10	6.21863e-09
LBX1.AS1	59.781	9.34727	1.50946	6.19246	5.92339e-10	6.4049e-09
MYO5B	194.42	2.17009	0.351123	6.18043	6.39277e-10	6.89575e-09
IDH2	4842.41	0.457783	0.0741219	6.17609	6.57095e-10	7.08226e-09
PTH1R	104.695	2.6336	0.42645	6.17563	6.59004e-10	7.09265e-09
LDOC1	981.21	1.01509	0.164371	6.1756	6.59117e-10	7.09265e-09
FCGBP	169.663	2.06435	0.334618	6.16926	6.86086e-10	7.37102e-09
SATB1	4914.21	0.766513	0.124272	6.16805	6.91392e-10	7.42209e-09
TSPAN6	1143	0.692998	0.112483	6.16093	7.23179e-10	7.74051e-09
LCA5	274.13	0.977284	0.158722	6.15721	7.40375e-10	7.91024e-09
IGBP1	877.106	0.630426	0.102534	6.14847	7.82328e-10	8.34483e-09
MBTD1	2469.54	1.10341	0.179655	6.14185	8.15659e-10	8.68654e-09
COX4I2	23.991	8.02839	1.30754	6.14005	8.24968e-10	8.7648e-09
HPGD	33.0172	2.75066	0.44868	6.13056	8.75681e-10	9.29622e-09
CHST7	147.626	2.468	0.402868	6.12607	9.00764e-10	9.54738e-09
KLHL24	941.056	1.0924	0.178556	6.11799	9.47658e-10	1.00365e-08
PRKAA2	99.1125	5.49684	0.898893	6.11512	9.6483e-10	1.02022e-08
HOXD11	108.648	8.37377	1.36986	6.11285	9.78645e-10	1.03402e-08
ATP6V1F	2455.66	0.981672	0.161125	6.09261	1.11086e-09	1.16819e-08
CPOX	1374.68	1.23384	0.202629	6.08917	1.13497e-09	1.19048e-08
NATD1	707.141	1.10324	0.181183	6.08908	1.13561e-09	1.19048e-08
SNORD141A.SNORD141B	5542.71	0.434456	0.071365	6.08779	1.14476e-09	1.19914e-08
SOX11	7115.81	0.79466	0.130753	6.07755	1.22031e-09	1.27528e-08
C1orf109	1138.5	0.599888	0.0987674	6.07375	1.24958e-09	1.30385e-08
DCAF8	3522.57	0.396526	0.0655378	6.05035	1.44534e-09	1.49993e-08
SNX25	499.307	1.41918	0.234652	6.04802	1.46641e-09	1.52062e-08
LTF	29.662	8.33581	1.37839	6.0475	1.47106e-09	1.52427e-08
ADGRA1	1014.75	1.2382	0.205216	6.03368	1.60268e-09	1.65681e-08
KDM4B	2215.2	0.661407	0.109744	6.02684	1.67198e-09	1.72578e-08
SMAP2	1127.08	0.689835	0.114621	6.01843	1.76122e-09	1.81092e-08
LINC01168	51.0848	4.09918	0.681487	6.01505	1.79833e-09	1.84625e-08
ANKEF1	317.188	1.02603	0.170608	6.01397	1.81032e-09	1.85572e-08
CDC42EP4	2516.56	0.670135	0.111513	6.0095	1.86101e-09	1.90332e-08
RAPGEF5	34.0819	7.56428	1.26239	5.99205	2.07215e-09	2.1112e-08
TARS2	3002.65	0.445213	0.0743358	5.98922	2.10844e-09	2.14655e-08
DAB2	35.693	8.60326	1.43657	5.98873	2.11482e-09	2.15141e-08
PDIA6	3700.8	0.761448	0.12733	5.98012	2.22975e-09	2.26488e-08
TEC	101.856	2.12621	0.356202	5.96911	2.38555e-09	2.4213e-08
TBR1	151.38	9.72464	1.63023	5.9652	2.44336e-09	2.47623e-08
MAGEH1	878.622	2.01819	0.338406	5.96381	2.46428e-09	2.49179e-08
CHIC2	221.804	0.99014	0.166253	5.95563	2.59079e-09	2.61576e-08
COL4A1	2639.55	0.725963	0.121915	5.95469	2.60564e-09	2.62877e-08
SLCO4A1.AS1	51.1716	2.78166	0.467207	5.95382	2.61961e-09	2.64088e-08
NXPH4	89.5959	3.08153	0.517858	5.95053	2.67269e-09	2.69035e-08
SHC2	866.126	0.74827	0.125906	5.94308	2.79708e-09	2.80503e-08
PCGF2	863.527	1.15798	0.194873	5.94225	2.81129e-09	2.81717e-08
PIM2	432.823	1.01804	0.171354	5.94113	2.8307e-09	2.83451e-08
FRMD5	404.343	0.881312	0.148365	5.94014	2.84773e-09	2.8473e-08
CYLD	695.159	1.0315	0.173697	5.93852	2.87615e-09	2.87358e-08
EFNA5	869.763	0.902771	0.152031	5.93806	2.88421e-09	2.87949e-08
GGA2	3218.03	0.470662	0.0792999	5.93521	2.93461e-09	2.92762e-08
CGREF1	524.248	1.39065	0.234338	5.9344	2.94918e-09	2.93997e-08
RASD2	40.9717	2.64383	0.446058	5.92711	3.0832e-09	3.069e-08
PRRG1	264.916	0.882541	0.149177	5.91606	3.29751e-09	3.27262e-08
ARHGAP27	404.414	1.24384	0.210254	5.91588	3.30103e-09	3.27368e-08
MYT1L	154.514	1.86893	0.316643	5.90232	3.58428e-09	3.54672e-08
SERPINB1	776.903	2.314	0.392098	5.90158	3.6003e-09	3.55994e-08
ADARB2	113.622	2.00846	0.340565	5.89743	3.69208e-09	3.64263e-08
GPCPD1	893.751	0.604806	0.102648	5.89202	3.81507e-09	3.76121e-08
MTMR10	381.909	0.84662	0.14385	5.88544	3.97007e-09	3.89683e-08
ALOXE3	35.3184	3.94955	0.671736	5.87962	4.11218e-09	4.03337e-08
RNF168	1889.18	0.864071	0.14705	5.87602	4.20245e-09	4.11288e-08
DHX40	5523.18	0.600267	0.102191	5.87396	4.25515e-09	4.16142e-08
ZNF616	269.643	1.21609	0.207044	5.87359	4.26448e-09	4.16751e-08
WNT7B	111.42	3.62936	0.618077	5.87202	4.30506e-09	4.20409e-08
ZCCHC17	1359.01	0.830347	0.141439	5.87071	4.33941e-09	4.23208e-08
ING4	651.426	0.828618	0.141151	5.87045	4.34611e-09	4.23208e-08
LOC286083	30.7352	7.41106	1.26309	5.86741	4.42663e-09	4.30713e-08
OR1F1	26.1236	5.70144	0.971951	5.86597	4.46507e-09	4.34138e-08
RPL3	50849.3	0.408303	0.0696295	5.86394	4.5202e-09	4.3918e-08
C10orf10	52.9966	3.80525	0.651706	5.83891	5.25448e-09	5.09415e-08
CCDC136	612.1	1.42753	0.244675	5.83438	5.39909e-09	5.22301e-08
SPTBN1	7125	0.829705	0.142313	5.83014	5.53802e-09	5.3497e-08
RAPGEF1	2650.69	0.535025	0.0918095	5.82756	5.6244e-09	5.42922e-08
SERINC3	1014.34	0.59326	0.101816	5.82681	5.6498e-09	5.44732e-08
IAH1	190.008	1.23124	0.211386	5.82462	5.72429e-09	5.51114e-08
TCEAL4	1437.79	0.870169	0.149396	5.82458	5.7257e-09	5.51114e-08
NAT10	2932.24	0.915203	0.157307	5.81795	5.95738e-09	5.72182e-08
RNF166	729.671	0.638707	0.109843	5.81473	6.0733e-09	5.82898e-08
PIPOX	103.655	1.50159	0.258397	5.81118	6.20337e-09	5.94955e-08
ALK	624.937	1.44068	0.248199	5.80453	6.45458e-09	6.17723e-08
LMNA	653.995	0.648556	0.111825	5.79975	6.64148e-09	6.34252e-08
LINC01605	23.5103	5.54109	0.955438	5.79952	6.65035e-09	6.34647e-08
EXOC3L1	143.224	1.32763	0.228955	5.79865	6.68513e-09	6.37512e-08
THOC1	562.869	0.602941	0.104018	5.79649	6.77169e-09	6.4485e-08
LOC100130238	274.199	3.26027	0.562566	5.79536	6.81741e-09	6.48743e-08
TRIM8	1644.61	1.11619	0.192689	5.79271	6.92584e-09	6.58593e-08
TMSB10	10897.2	0.626098	0.108203	5.78632	7.19461e-09	6.83182e-08
KIAA1551	1395.01	0.986469	0.170609	5.78203	7.38034e-09	6.99332e-08
SAP30	1046.23	1.26275	0.218433	5.78093	7.42868e-09	7.03417e-08
ANXA2	38.5507	2.28398	0.39529	5.778	7.55952e-09	7.15301e-08
LINC01605.1	27.845	7.27266	1.25914	5.77588	7.65519e-09	7.23842e-08
SMPD3	332.061	1.85126	0.320695	5.77266	7.80296e-09	7.36257e-08
HAUS3	438.549	0.843012	0.146284	5.76285	8.27072e-09	7.79844e-08
ZNF286B	1791.52	0.497403	0.0863247	5.76201	8.31192e-09	7.83178e-08
CYP51A1	1920.11	0.781393	0.135914	5.74916	8.96874e-09	8.42107e-08
UNC5A	2923.76	2.21567	0.38552	5.74722	9.07209e-09	8.50619e-08
KCND3	32.6808	8.47569	1.47549	5.74432	9.22895e-09	8.63516e-08
RGS8	48.3294	6.064	1.05572	5.74397	9.24847e-09	8.64738e-08
ELFN2	65.3251	4.82441	0.840059	5.74294	9.30463e-09	8.68778e-08
CREB3L4	869.016	1.03862	0.181271	5.72963	1.00648e-08	9.36492e-08
POP7	1457.74	0.872141	0.152407	5.72246	1.04991e-08	9.74878e-08
GPR139	51.3868	7.30533	1.27929	5.71045	1.12675e-08	1.0455e-07
SMARCA2	59.8321	6.58827	1.15512	5.70353	1.1735e-08	1.08662e-07
FRMD3	105.401	1.46475	0.25683	5.70319	1.17587e-08	1.08806e-07
BCL11B	47.0482	6.22832	1.09219	5.70257	1.18011e-08	1.09124e-07
SRGAP3	684.584	1.20323	0.211029	5.70175	1.18584e-08	1.09577e-07
CBR3	52.1221	2.03323	0.356654	5.70085	1.19209e-08	1.10003e-07
LPCAT1	5060.6	1.19239	0.209463	5.69261	1.25108e-08	1.15131e-07
SLC39A2	25.4528	4.6204	0.813106	5.68241	1.32811e-08	1.22052e-07
ASCL1	4732.83	0.718815	0.126802	5.6688	1.43803e-08	1.31881e-07
KCTD11	216.52	1.23994	0.218943	5.6633	1.48491e-08	1.35809e-07
LILRA3	32.1056	7.47855	1.32178	5.65795	1.53188e-08	1.39691e-07
NPNT	331.303	2.27928	0.40283	5.65817	1.52993e-08	1.39691e-07
PAIP2B	349.826	0.987543	0.174543	5.65788	1.53256e-08	1.39691e-07
LAP3	2139.1	0.744134	0.131518	5.65805	1.53099e-08	1.39691e-07
MBD1	1384.29	0.4973	0.0879131	5.65672	1.54296e-08	1.40456e-07
MTSS1	202.469	1.13353	0.200733	5.64693	1.63343e-08	1.48381e-07
PRDM8	228.205	1.86122	0.329737	5.64455	1.65615e-08	1.50343e-07
SSTR3	27.5593	6.42176	1.13872	5.63946	1.70584e-08	1.54435e-07
COPG1	4140.28	0.539816	0.0958566	5.6315	1.78653e-08	1.61305e-07
SLC25A40	314.152	1.22581	0.217925	5.62493	1.85586e-08	1.67227e-07
ACOX3	573.798	1.02236	0.181846	5.6221	1.88646e-08	1.69415e-07
CRKL	12418.9	1.21982	0.216996	5.62138	1.8944e-08	1.69835e-07
PBXIP1	1407.95	1.01528	0.181104	5.60606	2.06983e-08	1.85016e-07
BEX2	495.706	2.13036	0.380101	5.60472	2.08588e-08	1.86202e-07
KCTD16	29.0174	2.85081	0.508698	5.60413	2.09309e-08	1.86721e-07
ZNF638	3138.74	0.427628	0.0763998	5.59724	2.17793e-08	1.94031e-07
LGI3	22.0934	3.36806	0.60188	5.5959	2.19483e-08	1.95407e-07
ADAMTS17	465.602	1.35796	0.242858	5.59159	2.25005e-08	1.99925e-07
TRA2A	1419.71	0.506721	0.0906568	5.58944	2.27806e-08	2.0228e-07
ATPAF2	500.214	0.701372	0.125525	5.58752	2.30334e-08	2.04389e-07
ADCK3	1617.39	0.856927	0.153557	5.58052	2.398e-08	2.12507e-07
STAC2	454.054	1.06625	0.191354	5.57211	2.51673e-08	2.22588e-07
TMEM105	21.9118	3.38707	0.608046	5.57042	2.54128e-08	2.24611e-07
TFRC	6007.55	0.893864	0.160643	5.5643	2.63211e-08	2.31875e-07
PTPRO	249.674	2.39366	0.430458	5.56073	2.68644e-08	2.36505e-07
PCMTD2	1661.75	0.447333	0.0804576	5.55986	2.69987e-08	2.37532e-07
TXNIP	2973.62	1.91813	0.345119	5.55789	2.73049e-08	2.40068e-07
ST13	11975.1	0.637275	0.11467	5.55749	2.73685e-08	2.4047e-07
FBXO41	1025.97	0.880598	0.158569	5.55341	2.80142e-08	2.45982e-07
HELZ	3958.77	0.536647	0.096664	5.55168	2.82942e-08	2.48278e-07
PLEKHG4B	105.71	1.44004	0.259645	5.5462	2.9195e-08	2.55848e-07
OSCP1	113.108	1.55683	0.281579	5.52893	3.22197e-08	2.80885e-07
FUCA1	236.128	1.07243	0.194013	5.52763	3.24582e-08	2.82781e-07
USP11	7394.56	0.499757	0.0905193	5.521	3.37076e-08	2.93475e-07
SLC25A14	413.065	0.746265	0.135372	5.51271	3.53343e-08	3.07239e-07
LSP1	49.327	2.90379	0.526776	5.51239	3.54001e-08	3.07612e-07
RBM11	44.9668	5.99911	1.09434	5.48194	4.20685e-08	3.64141e-07
TNXB	313.626	2.25828	0.412084	5.48015	4.24959e-08	3.67603e-07
DLX5	197.386	2.7225	0.497043	5.47739	4.31656e-08	3.72915e-07
TRIO	4284.59	1.14062	0.208478	5.47117	4.47072e-08	3.85089e-07
GLDC	2578.7	0.552263	0.100941	5.47113	4.47184e-08	3.85089e-07
MED23	1065.33	0.886958	0.162267	5.46604	4.60191e-08	3.95528e-07
LRIF1	1202.41	0.756702	0.138454	5.46535	4.61992e-08	3.96822e-07
MYH10	11349	0.72561	0.132823	5.463	4.68147e-08	4.01594e-07
MN1	189.361	7.202	1.31873	5.46133	4.72574e-08	4.04874e-07
SPRY1	32.4682	3.63277	0.665359	5.45986	4.76517e-08	4.07731e-07
SLC8A1	647.512	1.0439	0.191301	5.45684	4.8469e-08	4.14459e-07
EFHC1	375.972	0.830901	0.152379	5.45285	4.95691e-08	4.23326e-07
ATL1	533.706	0.948834	0.174149	5.4484	5.08242e-08	4.33493e-07
DHRS4.AS1	226.855	1.36124	0.249911	5.44692	5.12482e-08	4.36831e-07
ASIC4	59.973	3.10996	0.571052	5.44602	5.15101e-08	4.38506e-07
EPHB1	74.5163	4.09753	0.752615	5.44439	5.19819e-08	4.41961e-07
GOLGA2P5	68.8336	1.74341	0.320535	5.43905	5.35669e-08	4.5486e-07
TGIF2	2448.6	0.612783	0.112686	5.43798	5.38871e-08	4.5729e-07
PPFIBP2	21.9401	3.63758	0.669063	5.43683	5.42378e-08	4.59975e-07
PTPN6	107.256	1.57058	0.288999	5.43453	5.49406e-08	4.65053e-07
TMEM158	48.1942	3.45163	0.635277	5.43326	5.53323e-08	4.68073e-07
GGT7	977.618	0.760829	0.140154	5.42852	5.68246e-08	4.80394e-07
FOXD1	657.769	0.675776	0.124591	5.42394	5.82992e-08	4.92239e-07
LILRB3	22.416	6.96637	1.28464	5.4228	5.86721e-08	4.94764e-07
PRTG	651.148	0.687903	0.126891	5.42123	5.91915e-08	4.9883e-07
ST13P4	648.702	0.649554	0.119916	5.41673	6.06991e-08	5.10894e-07
CFAP43	32.3224	3.57893	0.661138	5.41329	6.18771e-08	5.1983e-07
SRSF6	6984.59	0.444102	0.0820465	5.41281	6.20443e-08	5.20908e-07
ZNF264	319.439	0.819003	0.151344	5.41154	6.24853e-08	5.23954e-07
ZNF441	204.735	1.59172	0.294345	5.40767	6.38495e-08	5.3439e-07
MON1B	1184.04	0.487985	0.0902747	5.40555	6.46086e-08	5.39734e-07
COL17A1	27.3876	6.41768	1.18935	5.39594	6.81642e-08	5.68021e-07
CFAP44	259.366	0.913335	0.169341	5.39347	6.91102e-08	5.75546e-07
NFAM1	44.8501	2.4569	0.455812	5.39016	7.03935e-08	5.85506e-07
ZNF432	91.2849	1.27208	0.236022	5.38968	7.05851e-08	5.86372e-07
C3orf58	499.618	0.660777	0.122616	5.38897	7.08627e-08	5.88314e-07
TMEM64	493.312	1.13293	0.21034	5.38619	7.19678e-08	5.96629e-07
JMJD6	2295.15	0.952881	0.177206	5.37726	7.5628e-08	6.25938e-07
PDIA5	388.461	1.18192	0.219858	5.37581	7.62398e-08	6.30613e-07
PCTP	646.161	0.577759	0.107522	5.37339	7.72706e-08	6.38745e-07
ARID3B	3545.91	0.966005	0.179812	5.37232	7.77311e-08	6.4176e-07
TSC1	1406.25	0.522531	0.0972695	5.37199	7.78724e-08	6.42531e-07
RSPH3	119.391	1.33539	0.248598	5.37169	7.80034e-08	6.43216e-07
HES1	723.005	4.41599	0.822139	5.37134	7.81522e-08	6.43652e-07
WDR37	586.791	0.601294	0.111986	5.36936	7.90174e-08	6.50378e-07
ACAP3	4492.09	1.36496	0.254436	5.36466	8.11019e-08	6.66308e-07
CHDH	284.314	1.10784	0.206614	5.36189	8.23571e-08	6.75792e-07
DGCR10	30.6466	2.75811	0.514737	5.3583	8.401e-08	6.88933e-07
LOC100294362	59.601	1.78337	0.333111	5.35366	8.61906e-08	7.05521e-07
RHPN2	832.069	0.707548	0.132291	5.34842	8.87241e-08	7.25816e-07
TTC23L	38.1317	2.38906	0.446872	5.34617	8.98331e-08	7.33993e-07
GRIK2	80.4154	2.94173	0.551613	5.33295	9.66306e-08	7.86179e-07
HOXD1	24.8026	3.33472	0.625522	5.33111	9.76165e-08	7.93719e-07
PPP2R2B	414.477	1.12365	0.210948	5.32669	1.00018e-07	8.12256e-07
RNF24	458.052	0.793316	0.149126	5.31975	1.03909e-07	8.41816e-07
TMUB2	1060.85	0.719462	0.135309	5.31719	1.05383e-07	8.53246e-07
LHFPL4	1353.2	1.16584	0.21967	5.30722	1.11307e-07	9.0067e-07
PLEKHF2	114.387	1.16602	0.220167	5.29608	1.18315e-07	9.54496e-07
PSEN1	1116.2	0.499181	0.0942937	5.2939	1.19736e-07	9.64796e-07
CELF2	454.011	0.994651	0.188047	5.28939	1.22728e-07	9.87715e-07
PICK1	520.641	0.788075	0.149081	5.28622	1.24869e-07	1.00374e-06
MOK	198.689	0.908322	0.172052	5.27935	1.29645e-07	1.0384e-06
PDCD4.AS1	120.053	1.41446	0.268191	5.27406	1.33437e-07	1.06686e-06
TSNARE1	596.134	0.72013	0.136693	5.26823	1.37742e-07	1.09932e-06
P3H2	28.1669	7.28999	1.38386	5.26786	1.38025e-07	1.10092e-06
FAM83F	24.9776	4.59986	0.873752	5.26449	1.40582e-07	1.11998e-06
FSCN2	49.2121	3.59463	0.682971	5.26322	1.41551e-07	1.12703e-06
MIEF2	351.281	0.75773	0.144136	5.25706	1.46374e-07	1.16474e-06
SYNGR3	259.3	1.40378	0.26706	5.25642	1.46887e-07	1.16813e-06
FBXW7	420.972	0.779239	0.148655	5.24194	1.58894e-07	1.26211e-06
DIP2C	747.289	1.31977	0.25186	5.2401	1.60493e-07	1.27331e-06
AGPAT2	520.393	1.09946	0.210034	5.23465	1.653e-07	1.30912e-06
DIAPH2	203.166	1.60429	0.306559	5.23321	1.66592e-07	1.31647e-06
B4GALT5	3849.53	0.492666	0.0941428	5.23318	1.6662e-07	1.31647e-06
SETDB1	3205.21	0.348449	0.0666853	5.22527	1.73902e-07	1.37238e-06
YEATS2	2960.78	0.460949	0.0882276	5.22454	1.74585e-07	1.37616e-06
RBM4	4031.34	0.549205	0.105298	5.2157	1.83123e-07	1.44176e-06
SLC27A1	255.992	0.913635	0.175219	5.21426	1.84555e-07	1.45218e-06
CABLES2	925.719	0.505331	0.0970077	5.20919	1.89668e-07	1.49153e-06
DUSP15	76.537	2.71102	0.520598	5.20751	1.91393e-07	1.50422e-06
GCA	247.443	1.39914	0.268826	5.20462	1.9439e-07	1.52688e-06
VGLL2	29.1369	8.30966	1.59867	5.19785	2.01611e-07	1.57816e-06
KAZALD1	198.033	1.02682	0.197853	5.18983	2.10491e-07	1.64563e-06
CHRDL1	36.8079	8.64709	1.66648	5.18884	2.11614e-07	1.65248e-06
ADGRV1	104.41	3.53895	0.682081	5.18845	2.12048e-07	1.65492e-06
MED10	1055.81	1.28467	0.248164	5.1767	2.25848e-07	1.75648e-06
ZNF275	859.847	0.636032	0.123042	5.16923	2.35062e-07	1.82496e-06
SMTNL2	1605.37	1.72231	0.334279	5.15232	2.57289e-07	1.99292e-06
DLX6	535.476	1.15275	0.22376	5.15171	2.58115e-07	1.99816e-06
C17orf75	484.97	0.567529	0.110242	5.14803	2.63238e-07	2.03547e-06
MDH1	2737.2	0.376908	0.0732599	5.1448	2.67802e-07	2.06956e-06
RBM4B	1557.3	0.749725	0.1458	5.14213	2.71636e-07	2.09678e-06
ASB7	644.212	0.55599	0.10826	5.13571	2.81083e-07	2.16595e-06
EDEM1	809.589	0.606916	0.118204	5.13447	2.8294e-07	2.17902e-06
TNFRSF25	314.078	1.22264	0.238251	5.13175	2.87061e-07	2.20948e-06
GSTM5	55.2991	2.13204	0.415654	5.12935	2.90743e-07	2.23525e-06
TRIB3	602.738	1.02217	0.199475	5.1243	2.98652e-07	2.29343e-06
DDC	4070.64	3.26305	0.638548	5.11011	3.2198e-07	2.46692e-06
VRK3	610.492	0.615154	0.120545	5.10311	3.34116e-07	2.55406e-06
PLEKHG5	838.44	1.2293	0.241009	5.10064	3.38499e-07	2.58462e-06
LINC01512	22.9964	4.07984	0.800026	5.09963	3.40314e-07	2.59556e-06
MLYCD	204.335	1.01218	0.198481	5.09963	3.40318e-07	2.59556e-06
SHOC2	1256.88	0.582124	0.11424	5.09564	3.47573e-07	2.64788e-06
SAFB2	4882.08	0.673111	0.132184	5.09221	3.5391e-07	2.69462e-06
RTP5	108.821	3.0002	0.589758	5.08716	3.63456e-07	2.75947e-06
QSOX2	2553.42	1.49802	0.294742	5.0825	3.72508e-07	2.82499e-06
XPNPEP3	1040.91	0.540767	0.106436	5.08069	3.76068e-07	2.85038e-06
RCAN3	40.7847	5.54848	1.09301	5.07632	3.84805e-07	2.91331e-06
TFIP11	1373.39	0.500475	0.0985999	5.07582	3.85821e-07	2.91935e-06
LINC00379	22.9237	7.96427	1.56939	5.07475	3.87998e-07	2.93417e-06
TRADD	181.22	1.18017	0.232616	5.07346	3.90648e-07	2.95088e-06
FEZ1	37.8577	6.84353	1.34937	5.07166	3.94364e-07	2.97559e-06
CALCOCO1	1050.12	0.774717	0.152765	5.07131	3.95087e-07	2.97937e-06
PTDSS1	1624.59	0.942899	0.186228	5.06314	4.124e-07	3.10818e-06
LRRC75A.AS1	14161.7	0.446933	0.0883025	5.06139	4.16212e-07	3.13515e-06
WIPI2	2620.52	0.394944	0.078067	5.05903	4.21384e-07	3.16877e-06
LYSMD3	266.863	0.750041	0.148286	5.05807	4.23532e-07	3.18313e-06
C2orf68	705.124	0.801784	0.158521	5.05791	4.23868e-07	3.18388e-06
TESK2	130.941	1.23839	0.245278	5.04895	4.44252e-07	3.32767e-06
BRD8	2475.14	0.488688	0.0969621	5.03999	4.65563e-07	3.47759e-06
STK35	2068.02	0.523319	0.103944	5.03461	4.78811e-07	3.57257e-06
SEMA7A	420.87	0.632994	0.125753	5.03361	4.81322e-07	3.5893e-06
TNRC6C	1652.99	0.745047	0.1481	5.03071	4.88657e-07	3.63995e-06
ZFYVE27	1633.88	0.674512	0.134667	5.00872	5.47927e-07	4.05666e-06
IFFO2	334.451	0.957195	0.191388	5.00134	5.69339e-07	4.20589e-06
SNN	1020.08	0.436453	0.0873041	4.99922	5.75616e-07	4.24758e-06
RGS16	4648.66	3.9373	0.788323	4.99452	5.89826e-07	4.34527e-06
BEX4	1034.63	0.664703	0.133126	4.99303	5.94407e-07	4.37421e-06
ASH2L	1259.74	0.440616	0.0882739	4.99147	5.99227e-07	4.40726e-06
TCFL5	1287.58	0.514718	0.103242	4.98555	6.17843e-07	4.53671e-06
ZCCHC12	97.4875	2.83019	0.567855	4.984	6.22836e-07	4.56837e-06
EDC4	3437.07	0.359826	0.0722132	4.98283	6.26622e-07	4.59089e-06
COIL	1224.38	0.444499	0.0892937	4.97795	6.42622e-07	4.70064e-06
CSMD1	62.5257	2.03607	0.40907	4.97731	6.44756e-07	4.71368e-06
HIC1	43.081	1.83368	0.368466	4.97652	6.47377e-07	4.73026e-06
CHST1	153.335	5.79937	1.16573	4.9749	6.52816e-07	4.76481e-06
STK10	986.738	0.667817	0.134245	4.97462	6.53744e-07	4.76899e-06
EAPP	455.767	0.609139	0.122539	4.97099	6.66114e-07	4.85394e-06
CDK7	636.127	0.65654	0.132086	4.97054	6.67681e-07	4.86272e-06
IGF2.3	6488.25	6.40423	1.28855	4.97011	6.69162e-07	4.87086e-06
LIPG	206.244	1.1122	0.223929	4.96673	6.80896e-07	4.9509e-06
HERPUD2	286.735	0.759618	0.152945	4.9666	6.81384e-07	4.95176e-06
GNAI3	3493.56	0.455796	0.0917953	4.96535	6.85771e-07	4.98094e-06
H6PD	808.438	0.604784	0.121809	4.96502	6.86954e-07	4.98683e-06
CDS2	2243.74	0.640481	0.129113	4.96062	7.02701e-07	5.09012e-06
RIC3	111.514	3.79328	0.764782	4.95995	7.05108e-07	5.1048e-06
MTMR4	3469.22	0.360693	0.0727909	4.9552	7.22574e-07	5.22279e-06
TBC1D22A	1026.98	0.504927	0.101907	4.95476	7.2419e-07	5.23165e-06
KCTD12	2492.33	1.39315	0.281187	4.95454	7.25019e-07	5.23482e-06
RGS5	17409.8	4.70311	0.949316	4.95421	7.26247e-07	5.24086e-06
SBNO2	2721.28	0.475434	0.0960428	4.95023	7.41243e-07	5.34045e-06
ZNF266	604.297	0.560337	0.11324	4.94821	7.48984e-07	5.39044e-06
C11orf74	341.929	1.22164	0.247104	4.94383	7.66029e-07	5.50129e-06
YTHDC1	2599.97	0.517782	0.104773	4.94192	7.73562e-07	5.55242e-06
LINC01314	32.0195	6.61975	1.34136	4.9351	8.01106e-07	5.74397e-06
RTFDC1	48601.1	0.345074	0.0699947	4.93	8.22311e-07	5.88972e-06
MRPL10	1625.99	0.652908	0.132448	4.92952	8.24299e-07	5.9008e-06
SH3BP5L	2079.84	0.600524	0.121842	4.92869	8.27818e-07	5.92283e-06
CNOT6L	565.995	0.778644	0.158093	4.92522	8.42666e-07	6.02263e-06
HBG2	36.4499	6.88313	1.39839	4.92218	8.55873e-07	6.10726e-06
BTBD9	502.788	1.02735	0.208727	4.92198	8.56711e-07	6.10999e-06
SEMA6C	1490.88	1.04582	0.212603	4.91915	8.69202e-07	6.19248e-06
VPS41	1314.13	0.550086	0.11183	4.91896	8.70041e-07	6.19518e-06
GCSAM	25.9121	3.71337	0.756042	4.91159	9.03395e-07	6.41903e-06
N4BP2L1	50.1391	1.88881	0.384605	4.91104	9.0595e-07	6.43038e-06
SYDE1	217.721	1.30101	0.265463	4.90092	9.53866e-07	6.75974e-06
PEX11B	560.689	0.852783	0.174055	4.8995	9.60829e-07	6.80549e-06
CPAMD8	198.529	1.26968	0.259818	4.8868	1.02489e-06	7.24013e-06
KLHL31	43.5476	2.49101	0.510552	4.87905	1.066e-06	7.51864e-06
ATPAF1	722.713	0.488533	0.100422	4.86482	1.14559e-06	8.06302e-06
FAM43A	255.737	0.994307	0.204561	4.86068	1.16981e-06	8.22488e-06
NKX6.1	34.6389	6.03675	1.24296	4.85676	1.19322e-06	8.36753e-06
ZFP90	1126.7	0.413975	0.0852366	4.85678	1.19311e-06	8.36753e-06
ZNF23	465.477	0.656163	0.135154	4.85492	1.20433e-06	8.44103e-06
PTPRU	1753.09	0.925596	0.190686	4.85403	1.20978e-06	8.4748e-06
CXorf38	492.065	0.7714	0.158947	4.85318	1.21495e-06	8.50656e-06
HSPA5	12015.6	1.02239	0.210757	4.85104	1.22814e-06	8.58991e-06
DBI	2369.07	0.703534	0.145173	4.84617	1.25866e-06	8.79423e-06
CALM3	9245.68	0.333854	0.0688958	4.84578	1.26115e-06	8.80248e-06
NR6A1	514.292	0.907692	0.187715	4.83548	1.32825e-06	9.26114e-06
ZNF253	520.585	0.71034	0.147064	4.83014	1.36437e-06	9.49816e-06
SPEF2	109.712	1.05763	0.219185	4.82529	1.39801e-06	9.72228e-06
CHCHD7	217.526	1.20411	0.249559	4.82494	1.40047e-06	9.7343e-06
ZMAT1	53.2696	3.69767	0.767003	4.82094	1.42886e-06	9.91624e-06
MTMR14	1313.24	0.466686	0.0969758	4.8124	1.49131e-06	1.03282e-05
LINGO3	79.1304	2.26609	0.471035	4.81087	1.50277e-06	1.03969e-05
KIAA0556	589.794	0.666898	0.138658	4.80967	1.51182e-06	1.04487e-05
KCNQ1	45.0393	3.251	0.676092	4.80852	1.52054e-06	1.05035e-05
KHNYN	1501.78	0.688815	0.143313	4.80636	1.53706e-06	1.05959e-05
CCDC57	1066.77	0.897994	0.186858	4.80575	1.54173e-06	1.06226e-05
CAMSAP3	1017.06	0.603891	0.125681	4.80497	1.54776e-06	1.06586e-05
PGM3	1173.82	0.45128	0.0939544	4.80318	1.56165e-06	1.07432e-05
SLC1A3	134.014	9.54786	1.98811	4.80248	1.56713e-06	1.07613e-05
NEFM	2253.52	3.60789	0.751264	4.80243	1.56748e-06	1.07613e-05
IFI30	122.377	1.28033	0.266668	4.80123	1.57696e-06	1.08153e-05
COQ9	1190.5	0.498974	0.103943	4.80045	1.58313e-06	1.08465e-05
SURF4	6100.11	0.666909	0.139227	4.7901	1.66699e-06	1.13804e-05
MED29	1399.5	0.636526	0.132925	4.78863	1.67926e-06	1.14525e-05
C1orf226	58.9752	3.76512	0.787576	4.78064	1.74734e-06	1.18865e-05
ICAM5	367.244	2.18167	0.456759	4.77642	1.78447e-06	1.21268e-05
SLC16A3	49.9651	1.6807	0.351892	4.77619	1.78644e-06	1.21341e-05
RPL10	14233.1	0.377801	0.0791553	4.77291	1.81587e-06	1.23277e-05
IGF2	53.0666	4.49121	0.941023	4.77269	1.81785e-06	1.23349e-05
ARL4D	708.088	1.06755	0.223888	4.76822	1.85856e-06	1.25793e-05
GUCY1A2	366.889	0.954044	0.200081	4.76828	1.85802e-06	1.25793e-05
TMF1	921.512	0.647198	0.135868	4.76344	1.90319e-06	1.28619e-05
ARID3C	43.4302	5.46915	1.14932	4.7586	1.94941e-06	1.31543e-05
PDCD6	1725.63	0.474551	0.0997815	4.7559	1.97563e-06	1.33246e-05
ADGRE5	48.3969	1.92669	0.4052	4.75491	1.98539e-06	1.33837e-05
SP9	26.0245	8.14728	1.71472	4.75138	2.02033e-06	1.36124e-05
CD55	42.9238	4.22082	0.888858	4.74859	2.04844e-06	1.37948e-05
SLC22A31	36.89	2.05387	0.432593	4.7478	2.05638e-06	1.38344e-05
ZIC5	43.0576	7.90785	1.6658	4.74717	2.06286e-06	1.38711e-05
NPHP1	64.4779	1.8459	0.38899	4.74536	2.08138e-06	1.39886e-05
XYLT1	700.906	0.710003	0.149691	4.74313	2.10445e-06	1.41365e-05
CD24	11062.6	0.536349	0.113136	4.74073	2.12949e-06	1.42976e-05
CDKL5	79.6928	1.47181	0.310823	4.73519	2.18847e-06	1.46715e-05
NKX2.5	45.2256	4.14095	0.874718	4.73404	2.20097e-06	1.47419e-05
PLEKHA6	1169.47	0.583567	0.123283	4.73357	2.20604e-06	1.47671e-05
CUL4A	2927.03	0.4519	0.0955704	4.72845	2.26238e-06	1.51141e-05
ST8SIA4	79.4356	2.19241	0.464074	4.72426	2.30954e-06	1.54215e-05
FAM134B	172.065	1.14086	0.241644	4.72125	2.34405e-06	1.56286e-05
RPL9	16341.9	0.299992	0.0635626	4.71963	2.36276e-06	1.57377e-05
SLC7A5	7446.82	1.1421	0.242061	4.71823	2.37904e-06	1.58304e-05
CSTB	1022.78	0.443694	0.0940627	4.717	2.39343e-06	1.59182e-05
FHDC1	158.185	1.66033	0.352099	4.71553	2.41085e-06	1.60182e-05
ASCC3	2055.91	0.549232	0.116483	4.71514	2.41548e-06	1.6041e-05
SYDE2	36.7999	4.03834	0.857086	4.71171	2.45649e-06	1.63053e-05
SEZ6L	71.212	4.11675	0.873925	4.71064	2.46941e-06	1.63829e-05
RALA	1232.54	0.445567	0.0946266	4.70869	2.49318e-06	1.65243e-05
SDHAP1	1346.5	0.512255	0.10883	4.70691	2.51497e-06	1.66605e-05
PAPD7	1889.66	0.821127	0.17449	4.70587	2.52782e-06	1.67208e-05
TTPAL	706.561	0.5024	0.106776	4.70519	2.53627e-06	1.67601e-05
NHSL2	85.1191	1.55703	0.330976	4.70437	2.54649e-06	1.68028e-05
LOC100130705	105.077	1.82913	0.388901	4.70335	2.55933e-06	1.68709e-05
BBS1	1571.66	1.01095	0.215224	4.6972	2.63751e-06	1.73437e-05
PLEKHA8	1457.59	0.501714	0.10685	4.69549	2.65965e-06	1.74635e-05
RPS20	9471.61	0.354051	0.0754583	4.692	2.70545e-06	1.77556e-05
TAF11	1106.58	0.424458	0.0904894	4.69069	2.72287e-06	1.78612e-05
IFNGR1	440.256	1.13634	0.242312	4.68955	2.738e-06	1.79516e-05
RWDD2A	152.225	1.01215	0.215852	4.68909	2.74422e-06	1.79675e-05
BLZF1	381.592	0.658614	0.140483	4.68821	2.75607e-06	1.80221e-05
PPP4R3B	1750.83	0.440603	0.0939792	4.6883	2.75483e-06	1.80221e-05
SSUH2	92.1661	2.07951	0.4439	4.68465	2.80438e-06	1.83241e-05
FER1L4	2943.29	3.05479	0.652785	4.67962	2.87402e-06	1.877e-05
EMX1	48.3761	7.10588	1.51945	4.67663	2.91631e-06	1.90276e-05
NFKB2	790.964	0.982823	0.210292	4.67362	2.95943e-06	1.92809e-05
PGRMC1	1607.15	0.788215	0.168673	4.67304	2.96777e-06	1.93258e-05
DPH3P1	201.227	1.21037	0.259105	4.67134	2.99241e-06	1.94768e-05
OFD1	474.146	0.605958	0.129767	4.6696	3.01789e-06	1.96141e-05
WDR73	1163.57	0.720347	0.154424	4.66474	3.09012e-06	2.00544e-05
MLC1	21.6555	5.0374	1.08063	4.66154	3.13845e-06	2.03483e-05
TNIK	475.363	1.16659	0.250487	4.6573	3.20389e-06	2.07626e-05
DPP6	315.643	0.800863	0.172007	4.656	3.22407e-06	2.08833e-05
TMEM242	359.775	0.619977	0.133245	4.65292	3.2727e-06	2.11778e-05
DOCK9.AS2	42.2729	1.79081	0.385109	4.65012	3.31736e-06	2.14564e-05
DENND1A	955.483	0.663994	0.142822	4.64909	3.33396e-06	2.15534e-05
ASPHD2	287.781	1.3148	0.282927	4.64714	3.36567e-06	2.17479e-05
RAB20	121.114	1.01635	0.218759	4.64601	3.38417e-06	2.18464e-05
PPP1R2	975.74	0.887258	0.191173	4.64112	3.46522e-06	2.23481e-05
ZNF800	364.736	0.755391	0.162901	4.63713	3.53285e-06	2.27624e-05
MYCL	194.533	1.59961	0.345033	4.6361	3.55037e-06	2.28642e-05
RBKS	76.7959	1.17447	0.254194	4.62035	3.83088e-06	2.4647e-05
ZFYVE26	917.123	0.51981	0.112552	4.61842	3.86673e-06	2.48653e-05
TCF20	2649.75	0.603037	0.130634	4.61623	3.90783e-06	2.50939e-05
FAM103A1	674.254	0.563147	0.122183	4.60904	4.04524e-06	2.59266e-05
MAP3K8	74.7829	1.64747	0.357647	4.60641	4.09674e-06	2.62442e-05
KIF5A	1675.67	0.587836	0.127813	4.59917	4.24174e-06	2.71471e-05
DCAF10	665.963	0.468965	0.102007	4.59739	4.27822e-06	2.73414e-05
ZNF532	2185.78	0.450327	0.0979509	4.59747	4.27643e-06	2.73414e-05
PRNP	83.2701	3.65234	0.794844	4.59504	4.32659e-06	2.76243e-05
SYT13	26.7025	6.43277	1.40224	4.58751	4.48569e-06	2.86265e-05
TRPM5	27.0359	2.14197	0.467211	4.58458	4.54896e-06	2.8975e-05
SYVN1	2550.75	0.547465	0.119414	4.5846	4.54863e-06	2.8975e-05
HBG1	32.7502	6.74292	1.47204	4.58066	4.63522e-06	2.94824e-05
FBXO18	1521.76	0.456956	0.0998074	4.57838	4.68587e-06	2.97764e-05
IL17RB	281.672	1.27531	0.278636	4.57697	4.71755e-06	2.99351e-05
CLUAP1	463.599	0.51336	0.112264	4.57279	4.81278e-06	3.04961e-05
ZKSCAN3	174.394	1.20781	0.264149	4.57247	4.82008e-06	3.05279e-05
USP51	159.06	2.53029	0.553635	4.57032	4.86987e-06	3.08287e-05
TOX4	1682.63	0.521486	0.114135	4.56903	4.89979e-06	3.09888e-05
TCTN2	657.163	0.869291	0.190274	4.56863	4.90917e-06	3.10336e-05
KLHL28	280.132	0.988846	0.216577	4.56579	4.97609e-06	3.14122e-05
ZNF776	656.349	0.474138	0.103853	4.56548	4.98348e-06	3.1444e-05
NOTCH2	388.629	2.42573	0.531411	4.5647	5.00213e-06	3.15469e-05
MAFB	555.64	1.00358	0.219949	4.56279	5.0479e-06	3.18055e-05
FASN	32675.2	0.444305	0.097395	4.56189	5.06955e-06	3.1912e-05
YBX1	32518.5	0.28611	0.0627322	4.56081	5.09557e-06	3.20457e-05
KLHL32	59.9066	1.71342	0.375762	4.55986	5.11882e-06	3.21768e-05
PARD6B	82.2739	1.18846	0.260721	4.55838	5.15503e-06	3.23893e-05
LPIN2	589.682	0.478492	0.105048	4.555	5.23855e-06	3.28524e-05
GPAT3	24.323	5.49935	1.20747	4.55442	5.25295e-06	3.29119e-05
PEX11A	164.867	0.950609	0.208719	4.5545	5.25105e-06	3.29119e-05
IQCK	211.947	0.836884	0.183786	4.55358	5.27402e-06	3.30153e-05
PRAME	10431.3	0.55878	0.122767	4.55156	5.32496e-06	3.33009e-05
C2orf81	335.927	0.823885	0.181079	4.54986	5.36815e-06	3.35553e-05
JAKMIP3	246.151	0.933962	0.205316	4.5489	5.39259e-06	3.36924e-05
TPI1	30725	0.894341	0.196726	4.54613	5.46421e-06	3.40922e-05
TIAF1	32.3256	3.50032	0.77025	4.54439	5.50938e-06	3.4358e-05
SLC35E1	1422.3	0.371236	0.0816931	4.54427	5.51247e-06	3.43613e-05
ZNF525	36.1451	2.17776	0.479314	4.54349	5.53309e-06	3.44738e-05
COX19	687.946	0.629599	0.138599	4.5426	5.5564e-06	3.4603e-05
CPT2	1492.7	0.782775	0.172371	4.54121	5.59314e-06	3.48156e-05
ZNF610	47.9377	1.92447	0.424289	4.53576	5.73951e-06	3.57101e-05
VPS39	2305.31	0.450524	0.0993338	4.53546	5.74786e-06	3.57455e-05
EPHB3	1306.51	0.790813	0.17449	4.53214	5.83882e-06	3.62944e-05
IL18BP	282.169	0.741298	0.16369	4.52866	5.93592e-06	3.68638e-05
ZNF345	124.077	1.06746	0.235783	4.5273	5.97434e-06	3.7068e-05
PITX2	48.002	4.0596	0.897937	4.52103	6.15394e-06	3.81294e-05
CPNE5	67.4847	1.97897	0.437718	4.52111	6.15154e-06	3.81294e-05
FOXG1	28.3401	4.47806	0.991535	4.51629	6.29317e-06	3.89381e-05
SLC8A3	86.7725	9.88459	2.18889	4.51581	6.3076e-06	3.90094e-05
DYNC2LI1	213.038	0.856391	0.189665	4.51527	6.32351e-06	3.9081e-05
ZNF790	97.8829	1.35224	0.299546	4.51429	6.35281e-06	3.92347e-05
TMEM254	364.209	0.713541	0.158143	4.512	6.42181e-06	3.96425e-05
MKS1	1048.68	0.561394	0.124586	4.50606	6.60411e-06	4.07304e-05
VPS33B	585.918	0.617551	0.137106	4.50418	6.66303e-06	4.1056e-05
EDC3	2021.43	0.357639	0.079437	4.50217	6.72634e-06	4.1389e-05
CWC27	693.538	0.507133	0.112688	4.50034	6.78461e-06	4.17284e-05
FRG2.1	26.2264	2.8344	0.629943	4.49945	6.81297e-06	4.18837e-05
ARL5B	889.262	0.459051	0.102039	4.4988	6.83375e-06	4.19922e-05
SH3D21	407.349	0.633365	0.140842	4.49699	6.8923e-06	4.23326e-05
CDH15	38.1443	1.89963	0.422601	4.49508	6.95434e-06	4.2655e-05
GCC2	959.079	0.700374	0.155839	4.49422	6.98239e-06	4.27879e-05
CHD2	3899.25	0.445328	0.0991349	4.49214	7.05113e-06	4.31696e-05
CRADD	249.338	1.1039	0.245826	4.4906	7.10222e-06	4.34428e-05
OPTN	251.328	1.43773	0.320206	4.49002	7.12164e-06	4.35218e-05
MKRN1	1526.37	0.469078	0.104612	4.484	7.32583e-06	4.47086e-05
TAOK3	236.211	0.775666	0.173004	4.48352	7.34205e-06	4.47872e-05
LAPTM4B	6751.25	0.330054	0.0736399	4.482	7.39482e-06	4.5068e-05
LINC01011	42.4147	2.0597	0.459624	4.48127	7.41994e-06	4.52006e-05
AMN1	286.763	1.08015	0.241047	4.48106	7.42743e-06	4.52257e-05
GPR137B	258.566	1.12845	0.251924	4.47935	7.48721e-06	4.5569e-05
TMEM255A	73.0601	1.5774	0.352185	4.47888	7.50353e-06	4.56476e-05
NKD2	337.426	1.20783	0.26992	4.47478	7.64917e-06	4.64283e-05
CALR	15485.1	0.884525	0.19773	4.4734	7.69848e-06	4.67064e-05
BET1	177.456	0.772528	0.172745	4.47207	7.74645e-06	4.69762e-05
SAFB	8086.93	0.375978	0.0841951	4.46555	7.98621e-06	4.83427e-05
RGL4	152.447	1.06303	0.238173	4.46324	8.07284e-06	4.8801e-05
ZNF709	188.082	0.960691	0.215568	4.45656	8.32867e-06	5.02569e-05
TRIM46	218.962	1.91448	0.429894	4.45337	8.45334e-06	5.09862e-05
CHMP1B	868.435	0.601456	0.135144	4.45047	8.5683e-06	5.16331e-05
TENM2	36.1683	1.95082	0.438715	4.44666	8.72155e-06	5.25095e-05
ZBTB1	625.61	0.477432	0.107455	4.44307	8.86825e-06	5.33208e-05
SORBS2	46.4753	1.63944	0.369089	4.44187	8.91823e-06	5.35733e-05
CXorf40A	459.032	0.524463	0.118144	4.43918	9.03006e-06	5.41481e-05
MATN2	138.336	1.23739	0.278828	4.43783	9.08694e-06	5.44648e-05
LOC101927770	63.4782	1.67606	0.377803	4.43634	9.15004e-06	5.48185e-05
TP53INP2	778.304	0.612761	0.138226	4.43302	9.29207e-06	5.56197e-05
CCDC43	1479.49	0.529538	0.119495	4.43146	9.35984e-06	5.60003e-05
FAM161B	196.881	0.849855	0.191894	4.42877	9.47729e-06	5.66272e-05
OSTF1	28.7104	3.56392	0.804861	4.42799	9.51168e-06	5.67821e-05
ADD2	448.616	6.64249	1.50102	4.42532	9.62993e-06	5.74625e-05
IRAK2	140.664	1.08329	0.244879	4.42376	9.69997e-06	5.78546e-05
CASP9	371.168	0.613977	0.13893	4.41932	9.90117e-06	5.90022e-05
SUMO3	878.261	0.648635	0.146813	4.41811	9.95668e-06	5.93066e-05
ZNF75D	514.523	0.637937	0.144449	4.41636	1.00376e-05	5.97354e-05
GPBP1	1812.19	0.377341	0.0855961	4.40839	1.04143e-05	6.18951e-05
PDPR	2477.54	0.459887	0.104329	4.40803	1.04314e-05	6.1969e-05
UBE2Z	2984.62	0.51455	0.116748	4.40736	1.0464e-05	6.21352e-05
YPEL2	382.724	0.762865	0.173285	4.40238	1.0707e-05	6.35218e-05
CEP57	636.25	0.472943	0.107445	4.40172	1.07395e-05	6.36865e-05
DEDD2	913.502	0.656226	0.149107	4.40103	1.07737e-05	6.38614e-05
TLDC1	386.848	0.552711	0.125626	4.39965	1.08423e-05	6.42111e-05
LRRC6	60.1181	1.96826	0.447523	4.39813	1.0919e-05	6.45796e-05
TFAP2C	1791.01	1.54953	0.352796	4.39213	1.12247e-05	6.62709e-05
NAGS	36.5403	1.7478	0.398382	4.38725	1.14795e-05	6.76933e-05
ZNF70	194.684	0.89568	0.204157	4.38722	1.14808e-05	6.76933e-05
NUDCD3	1828.36	0.426354	0.0972301	4.38501	1.15983e-05	6.83561e-05
VIPAS39	659.976	0.615917	0.140487	4.38417	1.16431e-05	6.85897e-05
UNCX	34.0588	7.56777	1.72754	4.38067	1.18316e-05	6.95173e-05
ACP5	57.5418	1.47997	0.33804	4.37811	1.19714e-05	7.02462e-05
SNHG1	2100.37	0.607934	0.138856	4.37817	1.19682e-05	7.02462e-05
SYT11	8578.44	0.383373	0.0876087	4.37597	1.20892e-05	7.09066e-05
TNFAIP1	1323.52	0.444937	0.101685	4.37565	1.21069e-05	7.09481e-05
ZBED9	79.669	1.05637	0.241544	4.37342	1.22313e-05	7.15835e-05
CDH6	137.59	1.43641	0.3285	4.37262	1.22762e-05	7.18149e-05
DOK5	408.389	3.75271	0.85852	4.37114	1.23597e-05	7.22717e-05
BCLAF1	7325.55	0.286854	0.0656692	4.36817	1.2529e-05	7.31979e-05
WSCD2	182.928	8.18534	1.87398	4.36789	1.25451e-05	7.32598e-05
MFSD9	355.145	0.857339	0.196294	4.36763	1.256e-05	7.33152e-05
ELP3	1154.84	0.38474	0.0881943	4.36242	1.28634e-05	7.49553e-05
KCNMA1	593.54	1.12143	0.257087	4.36207	1.28836e-05	7.50079e-05
PHF24	28.5984	6.4358	1.47754	4.35574	1.32618e-05	7.71096e-05
PAX6	169.169	3.23626	0.743046	4.35539	1.3283e-05	7.71655e-05
GPATCH2L	2106.53	0.408058	0.0937482	4.35271	1.34466e-05	7.80149e-05
MT1X	140.822	2.39188	0.549583	4.35218	1.3479e-05	7.81686e-05
FLCN	1012.51	0.455148	0.104594	4.35157	1.35167e-05	7.83535e-05
CALCOCO2	1186.7	0.697221	0.160238	4.35115	1.35423e-05	7.84683e-05
NME7	493.027	0.704966	0.162027	4.35091	1.35574e-05	7.85215e-05
NEBL	115.738	1.91996	0.441397	4.34974	1.363e-05	7.88739e-05
SECISBP2	1633.47	0.501004	0.115185	4.34955	1.3642e-05	7.88752e-05
ZSWIM4	1164.88	0.975383	0.224487	4.34495	1.39307e-05	8.0371e-05
MEF2C	143.211	7.97776	1.83639	4.34425	1.3975e-05	8.05924e-05
TLE2	92.6929	3.6376	0.837494	4.34343	1.40273e-05	8.0859e-05
SMARCE1	3223.6	0.325657	0.0749935	4.34247	1.40888e-05	8.1109e-05
IP6K2	2962.01	0.416159	0.095901	4.33947	1.42829e-05	8.21557e-05
ASXL3	139.992	1.7934	0.413413	4.33803	1.43767e-05	8.26244e-05
MTMR1	761.467	0.451101	0.104011	4.33706	1.44399e-05	8.29522e-05
ZNF44	155.039	0.794678	0.183268	4.33615	1.45e-05	8.32619e-05
GLOD4	2039.68	0.315145	0.0727073	4.33444	1.46135e-05	8.37698e-05
PNPO	1209.58	0.573161	0.132286	4.33274	1.47266e-05	8.43459e-05
ZNF189	504.803	0.479459	0.110668	4.33242	1.47479e-05	8.43962e-05
SHB	591.402	0.741952	0.171328	4.3306	1.48701e-05	8.50228e-05
APCDD1L	41.8995	1.93104	0.446728	4.32262	1.54186e-05	8.79714e-05
PGM2	850.595	0.672772	0.155746	4.31968	1.56258e-05	8.90399e-05
MTCP1	31.2556	1.87162	0.433365	4.31881	1.5687e-05	8.93507e-05
FOCAD	1546.32	0.471823	0.109268	4.31802	1.57436e-05	8.96346e-05
HELZ2	2229.71	0.718228	0.16642	4.31575	1.59062e-05	9.05225e-05
SPATA7	142.34	0.804748	0.186482	4.31541	1.59309e-05	9.06241e-05
BSDC1	2291.73	0.614523	0.142416	4.31499	1.59613e-05	9.07585e-05
VGF	1913.97	2.62067	0.607451	4.3142	1.60181e-05	9.09816e-05
PREP	1561.72	0.44127	0.102284	4.31416	1.60208e-05	9.09816e-05
GPSM1	1977.07	0.697804	0.16182	4.31222	1.61624e-05	9.17076e-05
PNPLA8	460.333	0.572947	0.132878	4.31182	1.61918e-05	9.1797e-05
OCLN	47.0238	2.11173	0.490081	4.30894	1.64038e-05	9.29596e-05
ROPN1L	26.2777	2.12332	0.493572	4.30196	1.69296e-05	9.56564e-05
FUT4	90.5594	1.03428	0.240467	4.3011	1.69949e-05	9.59441e-05
DHX32	588.139	0.595245	0.138408	4.30066	1.70288e-05	9.60953e-05
TMEFF2	150.359	1.16501	0.270908	4.3004	1.70493e-05	9.61704e-05
FN3KRP	1107.14	0.667613	0.155294	4.29902	1.71556e-05	9.67293e-05
MDGA2	39.6101	1.83167	0.426145	4.29823	1.72166e-05	9.70326e-05
ATXN3	387.898	0.540941	0.126131	4.28872	1.79706e-05	0.000100942
PALM	3720.73	0.441163	0.102876	4.28828	1.80063e-05	0.0001011
CLPTM1L	2629.37	0.565327	0.131939	4.28476	1.82936e-05	0.000102671
RASSF3	553.842	0.876033	0.204545	4.28283	1.84527e-05	0.000103521
ANKRA2	148.283	1.00731	0.23522	4.28239	1.84893e-05	0.000103682
ZNF232	397.875	0.612365	0.143016	4.28178	1.854e-05	0.000103923
TRIT1	347.552	0.600276	0.140462	4.27359	1.92354e-05	0.000107373
TCP11L2	83.2025	1.37411	0.321635	4.27227	1.93497e-05	0.000107876
CCDC183.AS1	49.298	1.56371	0.367258	4.25779	2.06456e-05	0.000114671
C9orf9	97.6319	1.08981	0.25616	4.2544	2.09615e-05	0.000116066
FAM84B	85.5645	1.02185	0.24019	4.25435	2.0966e-05	0.000116066
MRFAP1L1	2848.02	0.799556	0.187998	4.253	2.10927e-05	0.000116671
SUPT6H	8363.87	0.263048	0.0619839	4.2438	2.19765e-05	0.000121409
RPL14	10745.1	0.342346	0.0806834	4.24308	2.20471e-05	0.000121656
ZNF225	69.7121	1.29444	0.305131	4.24226	2.21281e-05	0.000122046
ZNF627	506.319	0.745774	0.175875	4.24036	2.23166e-05	0.000122984
TMEM57	1147.61	0.472767	0.11151	4.23967	2.23848e-05	0.000123309
DDOST	5065.75	0.304853	0.0719086	4.23946	2.2406e-05	0.000123375
ZNF91	738.492	0.442529	0.104548	4.23277	2.30828e-05	0.000126686
NDUFAF7	422.009	0.519844	0.122924	4.22898	2.34758e-05	0.000128527
GPATCH1	464.006	0.605191	0.143223	4.22552	2.38387e-05	0.000130355
SARDH	180.626	0.999786	0.236625	4.22519	2.38741e-05	0.000130495
DDX19B	1084.46	0.440346	0.104245	4.22416	2.39838e-05	0.000131041
SND1	5332.44	0.45276	0.107477	4.21261	2.52437e-05	0.000137365
SLC18A3	129.253	1.48515	0.353259	4.20416	2.62059e-05	0.000142197
DUSP5	210.588	1.38072	0.328491	4.20324	2.63124e-05	0.000142717
IQSEC2	201.668	2.04716	0.48711	4.20266	2.63794e-05	0.000143023
ZSCAN12	399.082	0.497137	0.118301	4.20229	2.64224e-05	0.000143198
FAHD1	621.252	0.550874	0.131339	4.19429	2.73727e-05	0.000148109
NCKIPSD	497.602	0.895842	0.21362	4.19362	2.74538e-05	0.000148488
SPSB1	381.109	1.29467	0.30927	4.1862	2.83669e-05	0.000153179
HDDC2	746.058	0.727313	0.173966	4.18078	2.90512e-05	0.000156496
CENPBD1	169.654	0.935197	0.22393	4.1763	2.96294e-05	0.000159419
MORC4	95.5113	3.09186	0.740434	4.17574	2.97022e-05	0.000159723
RPS6	29182.1	0.45142	0.108127	4.17492	2.98088e-05	0.000160191
ANO1	22.09	2.54382	0.609968	4.17041	3.04055e-05	0.000163267
RNF217	75.383	2.11203	0.506642	4.16869	3.06358e-05	0.000164371
COL4A3BP	991.866	0.636708	0.152807	4.16674	3.0898e-05	0.000165712
LMX1B	648.661	1.25917	0.302232	4.16623	3.09679e-05	0.00016602
TRPS1	21.9038	6.92606	1.66274	4.16545	3.10735e-05	0.000166454
RNF185	1116.87	0.419456	0.100725	4.16435	3.12239e-05	0.000167193
LHX1	39.7146	5.09958	1.22509	4.16261	3.14632e-05	0.000168407
FAM150B	35.7895	2.11225	0.507687	4.16053	3.17504e-05	0.000169809
EYA1	251.978	0.712752	0.171334	4.16001	3.18236e-05	0.000170132
CLK3	906.342	0.374927	0.0901358	4.15958	3.1884e-05	0.000170387
WDR45	641.76	0.431421	0.10372	4.15948	3.1898e-05	0.000170394
HOXD13	250.294	7.53263	1.81555	4.14896	3.33991e-05	0.000177987
DNAJB9	177.77	0.93018	0.224231	4.14832	3.34927e-05	0.000178415
TMEM143	120.565	0.963656	0.232408	4.1464	3.3774e-05	0.000179699
NQO2	233.042	0.882678	0.21307	4.14266	3.43295e-05	0.000182582
TRUB2	1153.14	0.562774	0.136168	4.13295	3.58135e-05	0.000190249
HES7	35.1067	4.70601	1.13902	4.13162	3.60212e-05	0.000191214
PIGG	1446.18	0.824259	0.199544	4.13071	3.61637e-05	0.000191805
MTHFD1L	1984.23	1.25305	0.30339	4.13016	3.62513e-05	0.000192194
GTF2B	824.375	0.388588	0.0941321	4.12811	3.65757e-05	0.000193773
PLA2G6	384.041	0.804678	0.194989	4.12679	3.67854e-05	0.000194717
ZC3H12A	123.902	1.20632	0.292661	4.12192	3.75732e-05	0.000198731
DKFZP586I1420	109.25	1.04759	0.254175	4.12151	3.7639e-05	0.000199
TIPRL	1580.7	0.524698	0.127347	4.12023	3.78488e-05	0.00020003
AVPR2	25.9459	2.24134	0.544002	4.1201	3.78714e-05	0.000200071
BRD9	1381.97	0.854652	0.207545	4.1179	3.82338e-05	0.000201747
MAPK4	139.402	1.13939	0.276953	4.11401	3.88839e-05	0.000204855
FAM160A2	599.382	0.636079	0.15462	4.11384	3.89139e-05	0.000204932
ANTXR1	2147.01	0.533103	0.129594	4.11365	3.89453e-05	0.000205017
ALG9	615.096	0.626456	0.152503	4.10784	3.99384e-05	0.000209915
UST	37.0794	4.76228	1.15958	4.1069	4.01004e-05	0.000210684
FAM134C	630.121	0.458864	0.111756	4.10596	4.02641e-05	0.000211461
KAT7	2057.16	0.483765	0.117975	4.10058	4.12124e-05	0.000216019
ERBB4	76.4925	1.14611	0.279633	4.09861	4.15641e-05	0.000217777
TBXA2R	23.0811	2.06338	0.503517	4.09793	4.16854e-05	0.000218327
FEZ2	488.345	0.654421	0.159719	4.09733	4.17941e-05	0.000218811
NEFL	1726.83	2.49505	0.609103	4.09628	4.1985e-05	0.000219639
OCA2	77.6216	1.76921	0.432526	4.09041	4.30618e-05	0.000224746
ZNRF2	230.891	0.984699	0.240966	4.08646	4.37997e-05	0.000228242
FAM32A	2372.13	0.444147	0.108768	4.08344	4.4374e-05	0.000231055
FBXO8	678.243	0.822014	0.201346	4.0826	4.45347e-05	0.000231712
KIAA0319L	1472.03	0.514834	0.126113	4.08232	4.45883e-05	0.000231901
CRNKL1	1593.17	0.442906	0.108554	4.08004	4.50275e-05	0.000233822
YIPF1	784.967	0.602474	0.147711	4.07875	4.52795e-05	0.000234948
POU3F2	596.326	1.70626	0.418481	4.07728	4.55652e-05	0.000236248
NR4A2	38.6654	3.76873	0.925451	4.07232	4.65472e-05	0.000240781
WNK2	2656.91	0.604092	0.148384	4.07115	4.67822e-05	0.00024181
TNNT2	41.9206	3.91879	0.964094	4.06473	4.80877e-05	0.000248176
TIAM1	982.21	0.880205	0.216562	4.06445	4.81453e-05	0.000248377
RNASET2	302.162	0.637505	0.156912	4.06281	4.84862e-05	0.000249944
ARFGEF3	235.372	8.67653	2.13628	4.06151	4.87555e-05	0.000251235
UNC93B1	65.661	1.87018	0.46053	4.06092	4.88794e-05	0.000251777
CBY1	553.072	0.548231	0.135068	4.05894	4.92965e-05	0.000253828
ZNF570	144.285	0.750074	0.184865	4.05742	4.96187e-05	0.000255095
FAM162A	619.232	0.764319	0.18841	4.05669	4.97733e-05	0.000255792
OTUD5	1574.8	0.455096	0.112273	4.05347	5.04627e-05	0.000259037
HIST2H4A.HIST2H4B.1	68.674	1.3274	0.327572	4.05224	5.07291e-05	0.000260305
EEF1G	42254.2	0.310831	0.0768275	4.04584	5.21369e-05	0.000267222
SC5D	813.73	0.694336	0.171677	4.04445	5.24471e-05	0.000268709
AAR2	1671.53	0.418083	0.103568	4.0368	5.41855e-05	0.000277086
RAB11FIP3	1962.19	0.360622	0.0893557	4.0358	5.44173e-05	0.000278165
ZNF780A	608.379	0.446011	0.110558	4.03417	5.47952e-05	0.000279883
TAF15	3125.52	0.279479	0.0693289	4.0312	5.54922e-05	0.00028312
HMGCL	223.206	0.74199	0.184186	4.02848	5.61382e-05	0.000286307
HMP19	2811.58	4.34938	1.08036	4.02587	5.67641e-05	0.000289169
HERPUD1	1076.76	1.11681	0.277677	4.02199	5.77082e-05	0.000293755
VPS35	2997.66	0.317817	0.0790802	4.01892	5.84646e-05	0.000297267
ZNF182	344.434	0.52215	0.129977	4.01726	5.88786e-05	0.000299259
RPAIN	2102.89	0.336513	0.0838343	4.01402	5.96939e-05	0.000303058
CREBRF	69.1083	1.45729	0.363064	4.01387	5.97318e-05	0.000303136
F10	371.523	0.896369	0.223381	4.01273	6.00202e-05	0.000304253
FNBP1L	1946.64	0.647565	0.161377	4.01275	6.00161e-05	0.000304253
DENND2C	22.4623	6.1107	1.52323	4.01167	6.02918e-05	0.000305169
KCNAB2	545.262	0.500498	0.124775	4.01122	6.04063e-05	0.000305518
CRBN	919.049	0.36366	0.0907361	4.00789	6.12631e-05	0.000309384
HID1	893.556	1.00604	0.251261	4.00397	6.2288e-05	0.000314323
HIST2H4A.HIST2H4B	77.8024	1.29475	0.323419	4.00332	6.246e-05	0.000315073
C3orf70	93.728	1.03551	0.25872	4.00243	6.26965e-05	0.000316147
HK3	68.2286	3.82299	0.95549	4.00108	6.30553e-05	0.000317717
ZSCAN29	1446.7	0.422913	0.105712	4.0006	6.31832e-05	0.000318242
HUS1	308.564	0.587245	0.146861	3.99864	6.3707e-05	0.00032076
SNORD141A.SNORD141B.1	885.176	0.393686	0.0984641	3.99827	6.38072e-05	0.000321144
ZNF300	624.634	0.489912	0.122606	3.99583	6.44669e-05	0.00032422
KCNQ3	84.2317	3.23125	0.808812	3.99506	6.4679e-05	0.000325165
C16orf62	1023.14	0.445816	0.111603	3.99465	6.47887e-05	0.000325595
HTR2C	23.4002	4.10696	1.02848	3.99325	6.51738e-05	0.000327285
TRNAU1AP	486.26	0.697228	0.17469	3.99124	6.57293e-05	0.000329457
TBC1D17	336.241	0.554728	0.139049	3.98943	6.62326e-05	0.000331732
FBXL12	710.744	0.458575	0.114958	3.98906	6.63347e-05	0.000332119
OAT	1936.26	0.345875	0.0867978	3.98484	6.75256e-05	0.000337452
RAB9A	218.777	0.715882	0.179703	3.98368	6.78555e-05	0.000338974
SYT5	101.379	0.937849	0.235503	3.98233	6.82426e-05	0.000340781
CIR1	602.819	0.589187	0.147974	3.9817	6.84234e-05	0.00034143
RPS3	24735.9	0.400652	0.10065	3.98063	6.87317e-05	0.00034284
NUCB1	1609.24	0.449882	0.113067	3.97891	6.92311e-05	0.000345203
LGALS3BP	829.074	1.54032	0.387644	3.97354	7.0811e-05	0.000352687
NUMBL	1151.73	0.453446	0.114377	3.96449	7.35517e-05	0.000365659
EPHB6	72.2781	8.65528	2.18365	3.96368	7.38046e-05	0.00036678
SPTLC2	1107.69	0.40737	0.102873	3.95994	7.49698e-05	0.000372019
HECTD3	1007.43	0.475467	0.120129	3.95796	7.55935e-05	0.000374975
FAM229B	173.608	1.16796	0.295364	3.95431	7.67551e-05	0.000380455
ADAMTS8	155.071	1.10107	0.278561	3.95271	7.72725e-05	0.000382879
HERC6	92.7193	1.56067	0.394886	3.9522	7.74372e-05	0.000383553
MISP	26.2042	2.22011	0.561826	3.9516	7.76314e-05	0.000384373
SPRYD3	269.05	0.638936	0.161904	3.9464	7.93357e-05	0.000392232
STK4	1929.13	0.345031	0.0874441	3.94572	7.95589e-05	0.00039319
KHK	159.424	0.707699	0.179381	3.94523	7.9722e-05	0.000393852
LMBR1L	941.494	0.430788	0.109295	3.94152	8.09655e-05	0.000399553
PHKA2.AS1	93.6684	1.47413	0.374128	3.94018	8.14215e-05	0.000401656
SDHAP3	416.078	0.726426	0.184427	3.93883	8.18816e-05	0.000403536
MED6	698.435	0.461988	0.1173	3.93852	8.19851e-05	0.000403693
RFX2	380.425	0.556882	0.141404	3.93825	8.20795e-05	0.000404009
QSOX1	2598.02	0.435487	0.110651	3.93567	8.29641e-05	0.000407914
CUL4B	1586.18	0.351203	0.0892407	3.93545	8.30397e-05	0.000408136
AMN	72.3719	1.62916	0.414029	3.93489	8.32357e-05	0.00040895
FAM200A	233.852	0.762138	0.193773	3.93315	8.38397e-05	0.000411766
PSMF1	2985.69	0.288952	0.0735099	3.93079	8.46664e-05	0.000415523
INTS2	1812.03	0.387922	0.0987224	3.92942	8.51514e-05	0.000417597
RPL12	16276.7	0.434825	0.110785	3.92495	8.67464e-05	0.000424333
ELP2	1201.81	0.470724	0.11996	3.92401	8.70871e-05	0.000425844
EMSY	727.663	0.437767	0.111568	3.92375	8.71798e-05	0.000426102
LINC00673	202.633	1.03697	0.26453	3.92004	8.85361e-05	0.00043167
ARMCX1	258.031	0.793336	0.202547	3.91679	8.97347e-05	0.000437196
ARRB1	1149.45	0.914809	0.233574	3.91657	8.98191e-05	0.000437448
OTUD1	36.3319	2.03668	0.520562	3.91246	9.13611e-05	0.000444474
ZNF841	106.872	1.31529	0.336248	3.91165	9.16659e-05	0.000445795
BLCAP	1545.78	0.862879	0.221028	3.90394	9.4639e-05	0.000459587
OSBPL10	178.505	0.791866	0.203101	3.89888	9.66405e-05	0.000468248
SLC9A3R2	696.678	0.983526	0.252373	3.89712	9.73452e-05	0.000471023
WSB1	2443.56	0.390408	0.100238	3.8948	9.82807e-05	0.00047527
VASN	182.588	1.4376	0.369422	3.8915	9.96268e-05	0.000481368
YIPF5	852.013	0.441054	0.113411	3.88899	0.00010066	0.000486012
PRKAR1B	1057.79	0.660969	0.17001	3.88782	0.000101148	0.000488192
TTLL11	311.383	0.669999	0.172389	3.88654	0.000101682	0.000490589
BMPR1A	1170.57	0.515696	0.132722	3.88553	0.000102106	0.00049246
SPA17	42.8435	1.56218	0.402786	3.87844	0.000105129	0.00050613
CLUHP3	114.325	1.05904	0.273117	3.87759	0.000105496	0.000507532
LRP2BP	32.2112	2.3116	0.596578	3.87476	0.00010673	0.000512547
KCTD10	3031.92	0.664498	0.171717	3.86974	0.000108953	0.000522851
TRPC4AP	2928.51	0.369583	0.095558	3.86763	0.000109897	0.000527002
AMD1	3131.09	0.65193	0.168682	3.86485	0.000111159	0.000532672
HCN4	1429.78	0.510252	0.132069	3.86353	0.000111759	0.000535359
PGPEP1	336.226	0.589061	0.152538	3.86172	0.000112591	0.000538958
CARS	2068.55	0.44374	0.114973	3.8595	0.000113621	0.000543695
TCP10L	93.9784	2.66405	0.690335	3.85906	0.000113822	0.000544462
PHB	8441.65	0.365298	0.0946919	3.85776	0.000114432	0.000547186
NDRG2	593.961	0.723287	0.187559	3.85632	0.000115108	0.000549828
HEY2	43.1147	5.44377	1.41229	3.85458	0.00011593	0.000553558
NUBPL	251.304	0.562936	0.146132	3.85225	0.000117039	0.000558457
TM9SF4	2325.75	0.48201	0.125173	3.85076	0.000117752	0.000561457
DNAH10	334.914	1.44375	0.375422	3.84568	0.000120218	0.000571994
SIX1	544.749	0.964305	0.251058	3.84096	0.000122555	0.00058208
COL27A1	119.554	5.10276	1.33019	3.83612	0.000124994	0.000593244
ZNF518A	741.926	0.513632	0.133919	3.83539	0.000125363	0.000594576
IQGAP2	85.6178	3.20291	0.835751	3.83238	0.000126911	0.000601491
VSIG10L	102.017	1.18114	0.308442	3.82936	0.000128475	0.000608047
PHYKPL	234.272	1.02299	0.267225	3.82821	0.000129081	0.000610698
APAF1	916.469	0.46932	0.122624	3.8273	0.000129556	0.000612299
ZNF433	30.4075	1.79219	0.468356	3.82657	0.000129943	0.000613492
TNS3	585.784	0.622106	0.162576	3.82656	0.000129946	0.000613492
XBP1	1342.2	0.779181	0.203718	3.82481	0.000130875	0.000617225
SCFD2	426.141	0.603378	0.157752	3.82484	0.000130856	0.000617225
STPG1	126.818	1.25476	0.328549	3.81911	0.000133936	0.000630995
FOXO3B	1984.64	0.424132	0.111058	3.81902	0.000133984	0.000631
TGFB1I1	138.174	0.893829	0.234073	3.8186	0.000134212	0.00063185
MRE11A	743.92	0.521629	0.136719	3.81535	0.000135991	0.000639552
SNX9	1009.42	0.791572	0.207488	3.81502	0.00013617	0.000639993
UBE4A	1251.26	0.607783	0.1596	3.80816	0.000140007	0.000657105
HMX2	27.4316	5.63687	1.48106	3.80598	0.000141247	0.000662412
OLFML2B	32.616	3.74262	0.98382	3.80417	0.000142282	0.000666666
KCP	64.9285	1.38847	0.364999	3.80404	0.000142353	0.000666666
ADORA1	35.2315	3.18463	0.837232	3.80376	0.000142516	0.000667199
NBPF12	866.52	0.371943	0.0977969	3.80322	0.000142829	0.000668428
KLHDC2	817.671	0.384767	0.101197	3.80217	0.000143434	0.000671027
TSPYL2	1020.41	0.465261	0.122373	3.80201	0.000143527	0.000671229
RELB	88.4661	2.17949	0.574081	3.79648	0.000146765	0.000685654
GNPAT	1145.68	0.352301	0.0928363	3.79487	0.000147721	0.000689161
LINC00526	68.3866	1.12785	0.297233	3.79449	0.000147945	0.000689484
OSER1.AS1	72.096	1.08239	0.285267	3.79432	0.000148048	0.000689722
ZKSCAN4	235.343	0.588069	0.155055	3.79265	0.00014905	0.000693912
NIPSNAP1	3814.24	0.622295	0.164184	3.79024	0.000150504	0.000699949
DLL4	27.8282	1.82217	0.481309	3.78585	0.000153183	0.000711494
CACUL1	2338.98	0.408077	0.107798	3.78555	0.000153367	0.00071203
TBC1D10A	287.81	0.552382	0.145991	3.78368	0.000154529	0.000717179
RNF122	443.761	0.517149	0.136717	3.78261	0.000155191	0.000720002
SIKE1	2046.24	0.282563	0.0748187	3.77664	0.000158961	0.000735961
ZNF440	418.987	1.00604	0.266505	3.77494	0.000160048	0.000740348
ZSWIM3	213.533	0.763398	0.20223	3.7749	0.000160074	0.000740348
DOCK11	631.001	0.84259	0.223456	3.77072	0.000162779	0.000752339
SAV1	529.345	0.551957	0.146445	3.76904	0.000163878	0.000756371
PNPLA3	532.361	0.883162	0.234518	3.76586	0.000165975	0.000765264
SNX22	248.616	0.672352	0.178677	3.76295	0.00016792	0.0007737
IK	2676.92	0.398754	0.106056	3.75986	0.000170007	0.000782241
KDM6B	5927.6	0.402442	0.107059	3.75908	0.000170538	0.00078361
TMEM145	776.483	0.551409	0.146778	3.75675	0.000172137	0.000790685
CCDC184	635.019	0.797727	0.212552	3.75309	0.00017467	0.000801222
ERBB2	29.9898	1.61846	0.431547	3.75038	0.000176566	0.000809091
ZNF175	195.131	0.897765	0.239477	3.74886	0.000177637	0.00081372
ZNF382	125.053	0.894708	0.238676	3.74863	0.000177804	0.000814208
RMDN3	1706.7	0.480028	0.128235	3.74333	0.000181595	0.000829301
CCDC103	97.6514	1.56424	0.418027	3.74197	0.000182586	0.000832973
MBNL2	634.277	0.729195	0.195059	3.73833	0.00018525	0.000843978
ERGIC3	51861.2	0.37705	0.10086	3.73835	0.00018523	0.000843978
APOC1	69.7972	1.33049	0.355925	3.7381	0.000185413	0.000844151
FLRT1	217.282	1.62764	0.435436	3.73794	0.000185531	0.000844399
LINC01518	112.382	0.8543	0.22857	3.73759	0.000185795	0.000845027
CDK20	222.763	0.723815	0.193789	3.73506	0.00018767	0.000852685
RBM33	2412.14	0.394548	0.105766	3.73037	0.000191201	0.000867849
AADAT	445.676	0.843451	0.226333	3.72659	0.000194087	0.000879457
GMPR2	795.754	0.397688	0.106767	3.72483	0.000195444	0.000884711
GATA4	66.203	3.99165	1.07167	3.72468	0.000195559	0.000884934
ST8SIA3	783.109	0.81821	0.219705	3.72413	0.000195989	0.000886562
CPNE7	663.283	0.498919	0.133972	3.72405	0.000196051	0.000886562
CCDC25	1064.43	0.354193	0.0952038	3.72037	0.000198934	0.000898687
THUMPD1	865.029	0.362635	0.0975077	3.71904	0.00019998	0.00090311
EIF1B	896.656	0.332018	0.0893577	3.71561	0.000202716	0.000914542
ZXDA	98.2553	0.992557	0.267275	3.71362	0.000204315	0.000921136
EIF4G2	28251.3	0.514403	0.138569	3.71225	0.000205426	0.000925834
ACBD3	1173.57	0.346455	0.0933619	3.71088	0.000206539	0.000930534
ELMSAN1	1253.63	0.361964	0.0975739	3.70964	0.000207557	0.000933869
FKBP8	5563.73	0.407634	0.109965	3.70693	0.000209787	0.000943583
RORA	110.068	1.14801	0.309773	3.70598	0.000210579	0.000946509
CACNA1D	110.952	1.25044	0.337529	3.70468	0.000211661	0.000950739
MORN4	741.456	0.449165	0.121361	3.70105	0.000214705	0.000963443
SCRN1	8151.16	0.461029	0.124643	3.69879	0.00021663	0.000971755
NAGK	421.315	0.55549	0.150261	3.69683	0.000218311	0.000978314
TUBB3	20906.1	0.526845	0.142539	3.69614	0.000218904	0.000980314
UBXN10	69.985	2.27436	0.615488	3.69522	0.000219698	0.000982936
PLA2G15	350.564	0.612455	0.16589	3.69194	0.00022255	0.00099465
MORN1	190.328	0.627883	0.170131	3.69058	0.000223745	0.00099899
SNIP1	577.049	0.413513	0.112077	3.68955	0.000224648	0.00100269
MGC57346	775.537	0.901446	0.244376	3.68877	0.000225343	0.00100512
PROB1	129.706	0.834757	0.226315	3.68848	0.000225602	0.00100594
TMEM191B	142.093	0.96063	0.260471	3.68805	0.000225976	0.00100728
PROZ	21.7228	2.69526	0.730833	3.68792	0.000226091	0.00100745
RASEF	228.06	0.976793	0.265367	3.68091	0.000232403	0.0010342
VPS37D	131.889	1.31286	0.356731	3.68024	0.000233015	0.00103624
CRYBG3	502.735	0.409154	0.111262	3.67738	0.00023564	0.00104722
RAB24	590.714	0.709453	0.193082	3.67436	0.000238448	0.001059
ZNF646	1638.85	0.378736	0.103089	3.67386	0.000238915	0.00106072
IQSEC3	83.8225	3.02392	0.823351	3.6727	0.00024	0.00106472
DTX2	357.65	0.599771	0.163311	3.67256	0.000240131	0.00106472
RAB5B	2595.2	0.534008	0.145481	3.67064	0.000241942	0.00107203
ATG14	740.35	0.725324	0.197613	3.67042	0.000242148	0.00107259
ITPKC	271.849	0.686135	0.186962	3.66993	0.000242621	0.00107433
HIST2H3A.HIST2H3C	23.8648	1.89079	0.515276	3.66947	0.000243055	0.0010759
ZXDB	472.37	0.793567	0.216494	3.66554	0.000246813	0.00109145
LAYN	1139.37	1.25001	0.341044	3.66525	0.000247095	0.00109233
ZNF791	373.937	0.556497	0.15187	3.66431	0.000248009	0.00109565
OBFC1	474.442	0.717526	0.195853	3.6636	0.000248694	0.00109832
PCDH8	54.8892	1.85272	0.505817	3.66282	0.000249452	0.00110128
KDSR	447.095	0.541239	0.148229	3.65137	0.000260843	0.00114857
DLST	2070.38	0.298909	0.0818734	3.65087	0.000261348	0.00115041
DDX17	15639.1	0.254516	0.0697424	3.64938	0.000262875	0.00115675
DOCK3	70.1124	3.14622	0.862719	3.64686	0.000265465	0.00116739
FBXO38	963.163	0.401086	0.110042	3.64484	0.000267555	0.00117619
FAM57A	886.701	0.573058	0.157407	3.64061	0.000271993	0.00119413
ZNF45	224.161	0.664098	0.182469	3.63952	0.000273148	0.00119842
QARS	4196.69	0.245569	0.0674904	3.63857	0.000274156	0.00120245
C16orf72	676.07	0.391812	0.107776	3.63544	0.000277501	0.00121633
CLCN6	985.326	0.646824	0.178062	3.63258	0.000280602	0.00122951
FAHD2A	314.563	0.491933	0.135492	3.63072	0.000282631	0.0012376
DYNLT3	141.728	1.02559	0.282613	3.62895	0.000284581	0.00124492
ZSWIM8	1286.75	0.427369	0.117821	3.62726	0.00028644	0.00125264
SPRY3	44.6955	1.60888	0.443652	3.62645	0.000287348	0.00125579
USP2.AS1	28.2043	1.77124	0.488913	3.62282	0.000291414	0.00127273
TCP11L1	526.17	0.747091	0.206255	3.62216	0.00029215	0.00127553
FAM117A	747.947	0.584549	0.16139	3.62197	0.000292371	0.00127608
HERC5	138.099	1.46687	0.405086	3.62114	0.000293308	0.00127933
ANO9	27.5725	3.45052	0.953539	3.61865	0.000296146	0.00129087
SDHA	3528	0.385977	0.106671	3.61839	0.000296443	0.00129133
EBP	1412.68	0.449482	0.124259	3.6173	0.000297692	0.00129635
CCDC183	56.6727	1.86656	0.516478	3.61401	0.000301497	0.00131249
KLHDC10	1434.53	0.331266	0.0916646	3.61389	0.000301637	0.00131267
TMEM67	214.709	0.595805	0.164893	3.61328	0.000302352	0.00131536
GAL3ST2	47.9222	1.38558	0.383573	3.6123	0.000303494	0.00131947
MORC2	1997.13	0.3921	0.108573	3.61139	0.000304556	0.00132323
ACAA1	1025.15	0.324738	0.0899865	3.60874	0.000307683	0.00133379
TIPARP	303.187	0.553328	0.153353	3.6082	0.000308331	0.0013353
TRIM71	166.161	1.16172	0.321985	3.60801	0.000308559	0.00133576
ZKSCAN5	825.898	0.521344	0.144499	3.60794	0.000308637	0.00133576
MROH8	56.6938	1.1437	0.317017	3.6077	0.000308929	0.0013366
RING1	670.018	0.358998	0.0995487	3.60625	0.000310648	0.00134274
ZNF792	135.635	0.731862	0.203006	3.60512	0.000312005	0.00134773
ADCK4	453.211	0.550054	0.152632	3.60378	0.000313618	0.00135426
MRPL45	735.19	0.441059	0.122456	3.60177	0.000316056	0.00136304
DMAP1	956.946	0.421463	0.117089	3.59952	0.000318809	0.00137403
HIST1H2BH	25.7139	1.75179	0.48677	3.5988	0.000319686	0.00137648
CYS1	24.8983	2.18593	0.607701	3.59705	0.000321843	0.00138496
TXNDC17	805.906	0.505039	0.140404	3.59704	0.000321862	0.00138496
ANKRD46	636.482	0.479007	0.133214	3.59577	0.000323428	0.0013908
APBA1	613.941	0.748263	0.208145	3.59492	0.000324489	0.00139492
MAP3K9	971.75	0.800299	0.222642	3.59455	0.000324953	0.00139647
RPL18A	19755.8	0.276361	0.0768985	3.59385	0.000325833	0.00139935
CSNK1G1	1044.26	0.384453	0.107043	3.59158	0.000328681	0.00141022
TRO	2571.08	0.620156	0.172803	3.58881	0.000332195	0.00142439
RBM34	1028.27	0.349057	0.0972927	3.5877	0.000333607	0.00142908
SEC23B	2285.56	0.311649	0.0868647	3.58775	0.00033354	0.00142908
PTK6	47.8022	1.70891	0.476406	3.58709	0.000334391	0.00143152
TTC25	57.4244	1.2556	0.350076	3.58666	0.000334936	0.00143279
GUSBP11	375.107	0.737744	0.205694	3.58661	0.000335009	0.00143279
RELL1	112.008	0.763295	0.212889	3.5854	0.000336556	0.00143757
PIK3R1	1019.67	0.796804	0.222266	3.58491	0.000337188	0.00143982
PPIB	3156.19	0.430804	0.120226	3.58328	0.000339308	0.00144748
COA5	504.342	0.45856	0.127979	3.58309	0.000339548	0.00144805
COX15	1837.03	0.369356	0.103202	3.57896	0.000344959	0.00146964
PREPL	2306.71	0.393196	0.109918	3.57717	0.000347328	0.00147794
NME1	2879.7	0.375121	0.104873	3.57693	0.000347657	0.0014784
OLMALINC	222.664	0.903862	0.252873	3.57437	0.000351073	0.00149245
NENF	1026.18	0.427882	0.119734	3.57361	0.000352087	0.00149629
DLK2	115.982	0.933482	0.261428	3.5707	0.000356027	0.00151159
KIF3B	3105.73	0.466813	0.130746	3.57037	0.000356477	0.00151303
MKL1	1748.18	0.340438	0.0954907	3.56514	0.000363659	0.00154155
FAM66D	41.0502	1.66569	0.467599	3.56223	0.000367722	0.00155632
TARSL2	668.079	0.538634	0.151262	3.56094	0.000369529	0.00156347
MXD1	278.334	0.667037	0.1875	3.55752	0.000374368	0.00158224
USO1	1434.91	0.722327	0.20314	3.55581	0.000376823	0.00159082
RPSA	34134	0.287704	0.080941	3.55449	0.000378707	0.00159827
X03.mar	130.146	1.53443	0.431916	3.55261	0.000381428	0.00160925
SPRY3.1	43.4603	1.62103	0.456343	3.55221	0.000382007	0.00161118
RIPK1	326.861	0.598905	0.168754	3.54899	0.000386707	0.00162998
RPL10A	12284.2	0.296914	0.0836664	3.54878	0.000387024	0.0016308
IFT172	711.497	0.454528	0.128126	3.54751	0.000388889	0.00163815
LOC728613	286.626	0.791358	0.223281	3.54423	0.000393764	0.00165712
SLC3A2	3941.96	0.606095	0.17102	3.54401	0.000394094	0.00165799
SPICE1	596.465	0.482864	0.136255	3.54382	0.000394371	0.00165863
RPRD1B	2084.17	0.684844	0.193265	3.54354	0.000394792	0.00165989
PEX2	606.692	0.552415	0.156072	3.53949	0.000400903	0.00168452
COBL	148.429	7.39681	2.09027	3.53868	0.000402138	0.00168918
LMBRD2	199.844	0.643161	0.181764	3.53844	0.000402496	0.00169016
CFAP65	39.8012	1.30182	0.36795	3.53802	0.000403132	0.0016923
DNAJC3	748.785	0.524005	0.148198	3.53585	0.000406471	0.00170525
ATP6AP1L	74.2496	1.10873	0.313637	3.53508	0.000407646	0.00170964
G0S2	206.011	0.655858	0.185733	3.53119	0.000413688	0.00173389
GARS	5267.75	0.43902	0.124326	3.5312	0.000413684	0.00173389
GRHL1	158.87	0.701336	0.198812	3.52763	0.00041929	0.00175518
DHRS4L2	113.653	0.747093	0.21184	3.52668	0.000420803	0.00176046
BIN3	511.959	0.478874	0.135786	3.52667	0.000420814	0.00176046
CRHR1.IT1	285.218	1.10959	0.314655	3.52636	0.000421307	0.00176197
BOD1L1	3117.2	0.640628	0.181798	3.52384	0.000425336	0.00177716
RPSAP58	15053	0.283713	0.0805393	3.52267	0.00042723	0.00178452
NEK11	77.1779	0.89075	0.253084	3.51958	0.000432227	0.00180314
MARCKSL1	13501.7	0.378092	0.107528	3.51622	0.00043774	0.00182444
FOXO4	242.215	1.08213	0.307828	3.51537	0.000439142	0.00182971
EFCAB6	40.9473	1.34797	0.383566	3.51431	0.000440906	0.00183649
IFT46	332.022	0.852398	0.242605	3.51352	0.000442211	0.00184136
PLCL1	66.0993	0.992467	0.282607	3.51182	0.000445044	0.00185258
WBP1L	989.525	0.558044	0.158963	3.51052	0.000447226	0.00185935
BRWD1	1572.65	0.388727	0.110737	3.51037	0.000447483	0.00185984
SCNN1D	304.167	0.710922	0.202531	3.51019	0.000447784	0.00186052
ATP6V1D	873.691	0.418854	0.119377	3.50866	0.000450373	0.00187011
COMMD6	787.394	0.334105	0.0952932	3.50608	0.000454761	0.00188717
ACRC	53.5283	1.34978	0.385036	3.5056	0.00045558	0.00188998
PRKX	2319.9	0.339967	0.0970046	3.50464	0.000457218	0.00189619
ZNF420	197.721	0.581703	0.165998	3.50428	0.000457836	0.00189817
MVK	772.089	0.668651	0.190882	3.50296	0.000460123	0.00190588
PRDM4	1213.58	0.456109	0.130254	3.50168	0.000462332	0.00191444
SORBS3	1708.09	0.412237	0.117777	3.50015	0.000465	0.0019237
FARS2	308.649	0.468741	0.133927	3.49998	0.000465299	0.00192434
WTAP	1727.11	0.426243	0.1218	3.49952	0.0004661	0.00192706
KCNA3	43.2678	3.02226	0.863766	3.49893	0.00046713	0.00193073
CMTM3	863.815	0.811932	0.232155	3.49737	0.000469876	0.00194088
UBE3B	1520.75	0.475574	0.135996	3.49698	0.000470557	0.00194309
GADD45G	217.64	1.25766	0.359872	3.49473	0.000474544	0.00195835
RUNDC3B	66.995	1.86911	0.5349	3.49431	0.000475286	0.00196021
ZNF687	1825.26	0.305446	0.0875152	3.49021	0.000482646	0.00198751
ASTN1	45.1101	4.57401	1.31063	3.48992	0.000483172	0.00198906
DENND6B	279.551	0.987594	0.28301	3.48961	0.000483734	0.00199076
MGAT3	2023.87	0.60733	0.174162	3.48716	0.000488174	0.00200719
CREB3L2	808.248	0.784062	0.224988	3.48491	0.000492296	0.00202227
KLHL26	262.094	0.544377	0.156222	3.48464	0.000492801	0.00202373
SLCO5A1	360.947	0.834492	0.239634	3.48237	0.000497002	0.00203973
HSP90B1	18714	0.714575	0.20529	3.4808	0.000499913	0.00205011
RANBP10	1047.77	0.337629	0.0969987	3.48076	0.000499989	0.00205011
PLAG1	36.9331	2.97187	0.854125	3.47943	0.000502482	0.00205907
ATP2B2	86.46	7.83395	2.25193	3.47877	0.000503724	0.00206353
LMF1	862.145	0.440092	0.126546	3.47773	0.000505684	0.00207093
DHRS4	150.287	0.809432	0.232763	3.47749	0.000506124	0.00207179
FSTL4	30.0743	1.64179	0.472134	3.47737	0.000506359	0.00207179
TCEAL8	377.457	0.698138	0.200794	3.47688	0.000507277	0.00207428
SAMD15	80.0587	0.826022	0.237586	3.47672	0.000507583	0.0020749
ZNF512	1809.6	0.264733	0.0761506	3.47644	0.000508116	0.00207644
CDS1	44.1644	1.89228	0.544583	3.47473	0.00051137	0.00208783
WDR44	457.126	0.490436	0.141172	3.47403	0.000512703	0.002092
LOC220729	592.514	0.620935	0.178819	3.47243	0.000515769	0.00210132
PDGFRA	120.602	1.39845	0.403295	3.46756	0.000525207	0.00213652
MYT1	658.948	1.68555	0.486328	3.46586	0.000528529	0.00214808
JPH3	388.837	1.36068	0.392828	3.46381	0.000532591	0.00216393
PIGU	931.429	0.310082	0.0896088	3.46039	0.000539388	0.0021889
SECISBP2L	1130.67	0.393566	0.113774	3.45919	0.000541811	0.0021974
PDE3B	831.216	0.519279	0.150129	3.45888	0.000542421	0.00219921
HOXD10	69.2572	2.37451	0.68696	3.45655	0.000547141	0.002217
TTI1	1533.82	0.417289	0.12074	3.4561	0.000548057	0.00221937
GLTSCR2	3818.69	0.343763	0.0994637	3.45617	0.000547915	0.00221937
DDB1	10435.4	0.559749	0.162059	3.45398	0.000552384	0.00223353
HERC3	204.292	0.808055	0.234074	3.45214	0.000556152	0.0022474
SDHAP2	1083.35	0.390957	0.113259	3.45189	0.000556667	0.00224838
ZIC1	226.879	3.83906	1.11248	3.4509	0.000558724	0.00225576
ATXN1L	2003.67	0.379625	0.110024	3.45039	0.000559769	0.0022593
HIST2H3A.HIST2H3C.1	24.1371	1.73448	0.502804	3.44961	0.000561405	0.00226522
DIEXF	1265.78	0.471294	0.13663	3.44941	0.000561818	0.0022662
PLCD1	198.191	0.765565	0.221998	3.44852	0.000563666	0.00227297
LONP2	1156.61	0.289247	0.0838975	3.44762	0.000565549	0.00227851
TDP2	905.678	0.357051	0.103637	3.4452	0.000570647	0.00229767
LINC00680	410.549	0.760776	0.220879	3.44431	0.000572522	0.00230452
RXRB	1302.22	0.322759	0.0937349	3.44332	0.000574627	0.00231092
PAX3	53.1709	7.14154	2.07612	3.43985	0.000582044	0.00233934
ZNF596	155.467	0.712382	0.207106	3.43971	0.000582349	0.00233986
KDM4A	2730.07	0.314386	0.0914173	3.43902	0.000583816	0.00234506
LINC00294	454.02	0.732937	0.213197	3.43784	0.000586365	0.00235389
PAPD4	442.525	0.4148	0.120714	3.43621	0.00058991	0.0023667
DNER	81.0822	2.19504	0.639112	3.43451	0.000593622	0.00238017
MOSPD1	319.987	0.551567	0.16068	3.4327	0.00059761	0.00239544
COBLL1	189.886	0.911276	0.265513	3.43213	0.000598854	0.00239971
LRRC37A3	452.171	0.525663	0.153184	3.43157	0.000600093	0.00240324
BHLHB9	374.385	0.594474	0.173278	3.43075	0.000601919	0.00240912
PML	822.365	0.334875	0.097633	3.42994	0.00060371	0.00241556
ZNF700	225.401	0.6802	0.198383	3.42872	0.000606441	0.0024236
CUEDC2	999.347	0.46211	0.134771	3.42884	0.000606162	0.0024236
XPC	1291.84	0.376216	0.109732	3.4285	0.000606933	0.00242484
WWOX	183.085	0.757066	0.220825	3.42835	0.000607266	0.00242545
EPC1	785.074	0.571426	0.166716	3.42755	0.000609055	0.00243187
DOC2B	277.31	1.12827	0.329307	3.42619	0.00061211	0.00243898
PIK3C2A	1173.98	0.739122	0.215725	3.42622	0.00061205	0.00243898
TOP3B	1391.13	0.439655	0.128316	3.42636	0.000611732	0.00243898
TSSC1	795.955	0.547335	0.159824	3.42461	0.000615687	0.00245251
LOC100129917	147.576	1.12417	0.328389	3.4233	0.000618651	0.00246358
ZKSCAN7	302.765	0.648727	0.189518	3.42304	0.000619245	0.00246521
GRN	5544.64	0.548689	0.160438	3.41995	0.000626335	0.00249122
TBC1D23	621.293	0.428732	0.125394	3.41907	0.000628351	0.00249776
TMEM191C	114.166	0.975643	0.285623	3.41584	0.000635846	0.0025253
SH3BP2	1345.46	0.800702	0.234443	3.41534	0.000637026	0.00252849
FKBP1B	185.666	0.68399	0.200331	3.4143	0.000639469	0.00253744
TMEM128	604.29	0.928706	0.27238	3.4096	0.000650584	0.00257925
P2RY6	21.6996	2.01838	0.592086	3.40893	0.000652182	0.00258482
TRAPPC6B	612.425	0.362252	0.106377	3.40536	0.000660768	0.00261653
DNAL1	427.322	0.421636	0.123858	3.40418	0.000663624	0.00262706
TBC1D3P1.DHX40P1	459.295	0.608985	0.179086	3.40052	0.000672579	0.00265937
RSPH4A	41.3914	1.62418	0.477913	3.39849	0.000677593	0.00267525
MED17	1289.68	0.439846	0.129432	3.39829	0.000678088	0.00267642
HFM1	131.173	0.78378	0.230784	3.39617	0.000683369	0.00269568
ZKSCAN8	1493.87	0.318855	0.0939119	3.39526	0.000685638	0.00270383
CELF4	106.971	2.09274	0.616734	3.39326	0.000690662	0.00272044
LOC100506548	1375.06	0.337719	0.099686	3.38783	0.000704486	0.0027692
IGSF8	642.741	0.606101	0.179003	3.38598	0.000709235	0.00278705
ZNF426	92.0439	0.911765	0.269335	3.38524	0.000711161	0.0027938
AFAP1L1	73.336	6.02312	1.77992	3.38394	0.000714545	0.00280253
TUBGCP2	3432.82	0.314111	0.0928251	3.3839	0.000714637	0.00280253
C16orf46	71.8681	1.18542	0.350635	3.38077	0.000722822	0.00283297
COX7C	2844.98	0.254546	0.0752976	3.38053	0.000723461	0.00283465
DCLK1	393.817	0.625211	0.184953	3.38037	0.000723885	0.00283548
MEX3A	12176.9	0.309528	0.0916402	3.37765	0.000731078	0.00286282
BCL10	262.478	0.51005	0.151032	3.3771	0.000732545	0.00286772
ALAD	536.726	0.540509	0.160079	3.37652	0.000734088	0.00287228
HEXDC	1153.06	0.427268	0.126605	3.37482	0.000738633	0.00288735
MMAB	835.129	0.819839	0.242948	3.37455	0.000739365	0.00288922
NCCRP1	25.169	1.66157	0.492417	3.37431	0.000739996	0.00288928
AUH	181.647	0.616182	0.182605	3.37439	0.000739791	0.00288928
TSPAN7	120.665	1.7646	0.523076	3.37351	0.000742173	0.00289612
SEC24C	4375.85	0.206293	0.0611635	3.37281	0.000744041	0.00290172
TRIM16	563.367	0.453644	0.13456	3.37131	0.000748116	0.00291676
ZNF155	86.091	0.833042	0.247105	3.3712	0.000748406	0.00291704
THOC5	1625.23	0.280092	0.0830883	3.37101	0.000748926	0.00291822
LOC101927755	163.075	0.745008	0.221206	3.36793	0.000757347	0.00294846
LYN	494.146	0.810246	0.240672	3.3666	0.000761004	0.00296098
PTGFR	108.355	0.707678	0.210234	3.36615	0.000762263	0.00296502
TYK2	2036.44	0.275612	0.0819015	3.36516	0.000765002	0.00297308
C20orf166.AS1	397.856	1.198	0.356225	3.36303	0.000770911	0.00299345
RBSN	1896.4	0.304046	0.0904759	3.36052	0.000777971	0.00301824
LRRC61	782.579	0.364493	0.108468	3.36037	0.000778375	0.00301893
ORMDL3	791.927	0.419466	0.124877	3.35904	0.000782146	0.00303268
PLXNB1	1850.09	0.525095	0.156382	3.35777	0.000785735	0.00304396
TTC12	132.186	0.791215	0.235682	3.35713	0.000787574	0.0030502
ERO1B	106.364	0.815819	0.243067	3.35636	0.000789769	0.00305341
NOS1AP	28.9918	1.7654	0.526558	3.35272	0.000800222	0.00309115
KIAA0895	350.495	0.60952	0.181944	3.35004	0.000808009	0.00312033
ST6GAL2	331.324	1.26338	0.377663	3.34525	0.000822083	0.00317194
STARD13	30.6529	1.34686	0.402696	3.34462	0.000823958	0.00317826
BTBD3	1557	0.341268	0.102047	3.34421	0.000825165	0.00318108
ZNF461	71.4979	0.85656	0.256189	3.34347	0.000827389	0.00318874
NAA30	414.977	0.435359	0.130219	3.34327	0.000827968	0.00319006
DMRTA2	172.355	1.19013	0.356039	3.34269	0.000829714	0.00319586
SORL1	408.33	1.18686	0.355163	3.34173	0.000832577	0.00320597
C20orf196	137.406	0.755004	0.22599	3.34087	0.000835169	0.00321382
TMEM87B	239.913	0.749944	0.224573	3.33943	0.00083951	0.00322547
WDPCP	176.574	0.641543	0.192112	3.33942	0.000839536	0.00322547
DOCK6	986.021	0.626814	0.187702	3.33941	0.000839566	0.00322547
SUPV3L1	1098.67	0.313488	0.0938968	3.33864	0.000841883	0.00323345
HBS1L	1427.07	0.515286	0.154395	3.33745	0.000845524	0.0032465
GM2A	400.387	0.995586	0.298373	3.33671	0.000847752	0.00325413
IFI27L2	123.197	1.27977	0.383563	3.33652	0.000848352	0.0032555
TOMM7	1220.16	0.296215	0.0887995	3.33578	0.000850615	0.00326231
POMT1	1220.22	0.445545	0.133588	3.33522	0.000852308	0.00326787
STBD1	34.5469	1.45275	0.435623	3.33487	0.000853381	0.00327105
ST3GAL6.AS1	53.2253	1.36682	0.409905	3.33448	0.000854579	0.00327377
RPL23	6932.48	0.293718	0.0880843	3.33451	0.00085451	0.00327377
NHSL1	38.6603	1.72918	0.51884	3.33277	0.000859847	0.00329301
NDUFA5	835.095	0.370941	0.111442	3.32856	0.000872975	0.00334138
D2HGDH	569.345	0.858113	0.258018	3.32578	0.000881711	0.00337001
SPTAN1	5858.54	0.333003	0.100156	3.32483	0.000884732	0.00337963
NFIL3	324.669	0.623136	0.187487	3.32362	0.000888574	0.00339334
ZNF133	287.231	0.519629	0.156509	3.32012	0.00089979	0.00343323
CCDC127	426.314	0.577361	0.173909	3.3199	0.000900488	0.00343394
LRRC49	471.66	0.400382	0.120621	3.31934	0.000902308	0.00343991
ZNF419	234.076	0.531488	0.160174	3.3182	0.000905993	0.00345297
TDRD7	67.2672	1.3004	0.391936	3.3179	0.000906977	0.00345574
SCAND2P	269.32	0.580616	0.175005	3.31772	0.000907557	0.00345697
KCNQ5	64.9093	1.76591	0.532618	3.31553	0.00091471	0.00348322
SNRNP27	473.062	0.370105	0.111636	3.31529	0.000915472	0.00348514
EGFL7	215.194	1.353	0.40839	3.31301	0.000922978	0.00350774
DNALI1	614.813	0.556276	0.167935	3.31245	0.000924823	0.00351375
RPS12	13019.5	0.448451	0.135399	3.31208	0.000926067	0.00351748
SEC61G	1087.63	0.324853	0.0980879	3.31186	0.000926776	0.00351818
COL6A3	73.6663	1.93289	0.583986	3.30983	0.000933536	0.00354284
ATRX	2831.46	0.419026	0.126604	3.30973	0.000933865	0.00354308
PPP1R2P3	83.8201	0.808838	0.244418	3.30924	0.000935499	0.00354728
CHTF8	2610.44	0.39688	0.11995	3.30871	0.000937275	0.003551
SCX	25.8958	2.00205	0.605406	3.30695	0.00094317	0.00357132
PNMA6A	286.75	1.03766	0.313807	3.30668	0.000944082	0.00357376
RASSF1	430.772	0.629481	0.19038	3.30644	0.00094491	0.00357588
FZD3	1074.52	0.378436	0.114509	3.30486	0.000950246	0.00359202
TMPRSS15	1317.1	3.79959	1.15009	3.30372	0.000954098	0.00360556
CAMLG	708.192	0.343199	0.103931	3.30217	0.000959393	0.00361945
DMBX1	51.4672	3.55621	1.07707	3.30173	0.000960889	0.00362408
ZKSCAN1	3259.92	0.524381	0.158854	3.30102	0.000963331	0.00363227
KIAA1107	39.2087	1.73301	0.525631	3.29701	0.000977199	0.00367938
OSBP	1709.11	0.554363	0.168251	3.29487	0.00098468	0.00370443
DNAJC16	468.618	0.430917	0.130862	3.29291	0.000991565	0.0037272
DPY30	705.507	0.368496	0.111917	3.29257	0.000992768	0.00372962
MBOAT2	972.219	0.333786	0.101537	3.28733	0.00101141	0.0037954
SLC25A4	1477.47	0.777244	0.236464	3.28695	0.0010128	0.00379957
METTL17	879.404	0.516271	0.15709	3.28647	0.00101452	0.00380493
HRH1	24.0052	3.15439	0.960541	3.28397	0.00102356	0.00383669
VTA1	1412.94	0.465567	0.141812	3.28298	0.00102714	0.00384817
ZNF625	79.3713	1.25297	0.381678	3.2828	0.0010278	0.00384898
VWA9	1820.29	0.342003	0.104182	3.28275	0.00102801	0.00384898
ACP6	251.344	0.711174	0.216925	3.27843	0.00104386	0.00390298
NOP14.AS1	135.033	1.56277	0.476953	3.27658	0.00105072	0.00392315
ZMIZ2	2099.46	0.505952	0.154414	3.27659	0.00105067	0.00392315
USP25	238.237	0.67368	0.205682	3.27535	0.00105532	0.00393922
SLC25A24	546.012	0.390083	0.119136	3.27427	0.00105937	0.00395323
DZANK1	276.946	0.513894	0.156957	3.2741	0.00106001	0.00395453
CCDC191	116.548	0.84222	0.257275	3.27362	0.0010618	0.0039601
ATP11A	3156.78	0.623076	0.190363	3.2731	0.00106375	0.00396628
RALGDS	4272.9	0.395223	0.120806	3.27156	0.00106954	0.00398567
SPOP	2155.71	0.554972	0.169974	3.26503	0.00109451	0.00406853
NOL4	271.288	0.94684	0.290035	3.26457	0.00109629	0.00407402
BARHL2	30.818	4.19245	1.28461	3.2636	0.00110005	0.0040846
ZNF699	40.3659	1.58856	0.48674	3.26367	0.00109978	0.0040846
SAAL1	671.067	0.535359	0.164093	3.26253	0.00110423	0.0040967
SYF2	905.097	0.388236	0.119016	3.26204	0.00110614	0.00410154
FAM21A	2087.63	0.362878	0.111249	3.26187	0.0011068	0.00410285
REXO4	1090.55	0.290174	0.0889801	3.26112	0.00110975	0.00411263
PROSC	747.165	0.371168	0.113824	3.2609	0.0011106	0.00411465
CRELD2	1196.11	0.292537	0.0897697	3.25876	0.00111902	0.00414241
ZBTB5	1082.61	0.370511	0.113708	3.25844	0.00112027	0.00414588
TMLHE	250.683	0.542817	0.166604	3.25812	0.00112153	0.00414941
CCDC174	657.577	0.376855	0.115806	3.25419	0.00113718	0.00420035
RAB3A	699.931	0.984063	0.302449	3.25365	0.00113933	0.00420598
CEP95	953.218	0.382261	0.117486	3.25368	0.0011392	0.00420598
ZNF33B	1069.57	0.474027	0.145737	3.25261	0.0011435	0.00422021
FYN	1635.5	0.603153	0.185593	3.24988	0.00115456	0.00425634
EPRS	6053.05	0.233825	0.0719484	3.2499	0.00115447	0.00425634
PELI1	979.889	0.323103	0.0995333	3.24618	0.00116966	0.00430255
CRIM1	36.516	2.97761	0.917505	3.24534	0.00117312	0.00431352
STON1	50.8415	1.43661	0.442943	3.24333	0.00118143	0.00433991
SMCR8	2170.54	0.315064	0.0971505	3.24305	0.00118257	0.00434288
SLC25A26	361.291	0.49174	0.151802	3.23934	0.00119805	0.00439096
RSRP1	582.46	0.519215	0.160372	3.23757	0.00120554	0.00441394
SNED1	121.334	0.65167	0.201334	3.23676	0.00120896	0.00442528
SLC30A9	2150.46	0.644932	0.199394	3.23445	0.00121875	0.00445989
SUGP1	964.426	0.332066	0.102782	3.23077	0.00123456	0.00451034
CCNDBP1	647.084	0.638275	0.197604	3.23008	0.00123755	0.00452006
TTC26	405.19	0.520016	0.161066	3.2286	0.00124399	0.00453918
USF1	1668.61	0.264512	0.0819287	3.22856	0.00124415	0.00453918
KRBA1	560.251	0.540728	0.167492	3.22838	0.00124495	0.0045409
CCDC115	659.176	0.43078	0.133535	3.22597	0.00125548	0.0045768
PTK2B	105.026	0.786939	0.243957	3.22573	0.00125653	0.00457938
EFTUD2	8961.76	0.382918	0.118776	3.22385	0.00126479	0.00460197
SSBP3	10362.9	0.276633	0.0858113	3.22373	0.00126531	0.00460263
BBS4	553.499	0.505879	0.156928	3.22364	0.00126574	0.00460294
NOVA2	527.82	0.870516	0.270156	3.22228	0.00127177	0.0046211
ZMYND10	68.1971	1.3094	0.406917	3.21786	0.00129152	0.00468605
NELL1	170.524	0.642437	0.19977	3.21588	0.00130047	0.00471388
RPSAP9	2152.51	0.335784	0.104431	3.21538	0.00130272	0.00472077
C11orf24	315.793	0.600954	0.187128	3.21146	0.0013206	0.00478299
SERAC1	350.338	0.654851	0.204006	3.20996	0.00132752	0.00480544
SWAP70	607.304	0.62636	0.195145	3.20971	0.00132869	0.00480839
HDAC6	1782.41	0.508511	0.158463	3.20902	0.00133187	0.00481728
TSEN34	1345.96	0.448215	0.139869	3.20454	0.00135279	0.00488768
TCTN3	1381.7	0.398065	0.124261	3.20345	0.00135793	0.00490363
STYXL1	372.149	0.661411	0.206498	3.20299	0.00136009	0.00490613
HDX	244.284	0.602387	0.188069	3.20302	0.00135997	0.00490613
UBA5	1186.42	0.4884	0.15248	3.20304	0.00135984	0.00490613
PIP4K2C	763.346	0.378903	0.118291	3.20315	0.00135934	0.00490613
MRPL16	652.312	0.703206	0.219574	3.2026	0.00136194	0.00490966
SRD5A1	465.336	0.497501	0.15534	3.20266	0.00136166	0.00490966
FES	379.898	0.473722	0.147923	3.20249	0.00136246	0.00490966
LRIG2	631.963	0.441772	0.138034	3.20046	0.00137208	0.00494072
RNF181	1149.58	0.277238	0.0866256	3.20042	0.00137229	0.00494072
C21orf33	2711.92	0.540379	0.16895	3.19845	0.00138167	0.00497193
TICAM1	155.261	0.728957	0.228008	3.19707	0.00138831	0.0049918
C11orf68	1168.7	0.598318	0.187141	3.19715	0.00138794	0.0049918
CNOT8	1325.72	0.383845	0.120083	3.1965	0.00139107	0.00499906
PCGF5	228.086	0.674387	0.211201	3.1931	0.00140752	0.0050541
KBTBD11	909.842	0.972699	0.304753	3.19176	0.00141407	0.00507356
FBXO33	234.053	0.473663	0.148502	3.18962	0.00142462	0.00510866
KIZ	211.556	0.493691	0.1549	3.18716	0.00143675	0.00514952
DYSF	234.195	1.0195	0.319996	3.18597	0.00144271	0.00516939
TP53TG3.TP53TG3B.TP53TG3C	67.7184	0.952979	0.299165	3.18547	0.00144521	0.00517282
BORCS6	277.651	0.764016	0.240028	3.18303	0.00145742	0.00521513
ZNF614	231.257	0.678026	0.213046	3.18253	0.00145994	0.00522274
MIF.AS1	125.971	0.638516	0.200653	3.1822	0.00146162	0.00522597
C11orf57	1178.04	0.609627	0.191618	3.18148	0.00146527	0.00523622
WNT6	115.43	2.18938	0.688548	3.1797	0.00147428	0.00526421
IST1	3674.03	0.246502	0.0775783	3.17747	0.00148567	0.00530067
PMPCB	1555.75	0.268616	0.0845725	3.17616	0.00149239	0.00532037
RRAGD	550.585	1.19126	0.375098	3.17585	0.00149396	0.00532319
CASP2	1715.54	0.308351	0.0970923	3.17585	0.00149397	0.00532319
KIAA1429	1796.1	0.254819	0.0802486	3.17537	0.00149646	0.00533051
TMEM182	39.8999	1.74268	0.549309	3.17249	0.00151137	0.00537803
C21orf59	1342.17	0.300706	0.0948667	3.16978	0.00152555	0.00542704
ABTB1	139.194	0.76127	0.240175	3.16965	0.00152621	0.00542797
DCAF12L2	32.8137	3.0366	0.958337	3.16862	0.00153166	0.00544591
PAQR8	468.782	0.961219	0.303399	3.16817	0.00153404	0.00545291
MPI	646.076	0.885626	0.279724	3.16607	0.00154514	0.00548948
UBR1	1004.77	0.553807	0.174964	3.16526	0.00154945	0.00550225
POLH	609.28	0.769241	0.243249	3.16236	0.00156498	0.00555111
SAYSD1	165.187	0.627151	0.198345	3.16192	0.00156732	0.0055565
FUBP3	3337.49	0.395882	0.125236	3.16108	0.00157186	0.0055711
FAM206A	373.568	0.518018	0.16389	3.16076	0.00157356	0.00557564
ASXL1	3546.77	0.199063	0.0629814	3.16066	0.00157411	0.00557613
BBS9	228.261	0.57096	0.180764	3.15859	0.00158535	0.005613
SSR2	7007.71	0.370896	0.117432	3.1584	0.00158639	0.00561519
[truncated: 802 more rows]
