# Supplementary material for: HIF2α negatively regulates MYCN protein levels and promotes a low-risk noradrenergic phenotype in neuroblastoma
Source: Proc Natl Acad Sci U S A. 2025 Oct 21;122(43):e2516922122. doi: 10.1073/pnas.2516922122 (PMC12582314; doi:10.1073/pnas.2516922122)
Supplement: Supplementary file 4 — Dataset S03 (XLSX) [file pnas.2516922122.sd03.xlsx]

## Sheet: Dataset S3
	baseMean	log2FoldChange	lfcSE	stat	pvalue	padj
CHRNA3	7332.88	-2.20161	0.0798067	-27.5868	1.60215e-167	6.5096e-165
LMO4	2860.02	-2.48122	0.100969	-24.5742	2.38628e-133	6.66567e-131
PGF	1121.31	-3.02917	0.129895	-23.3201	2.77038e-120	6.08939e-118
MAP1A	2669.75	-2.21533	0.100173	-22.1151	2.26414e-108	4.46435e-106
ATP1A1	11397.7	-1.32857	0.0629787	-21.0955	8.74154e-99	1.58387e-96
SULF2	1309.14	-2.85688	0.138046	-20.6951	3.83436e-95	6.50774e-93
DDR2	1554.34	-2.22539	0.115361	-19.2907	6.43566e-83	8.98848e-81
ATP2B1	1394.24	-1.60282	0.0839342	-19.0961	2.71856e-81	3.71944e-79
RIMS3	4597.57	-2.133	0.111924	-19.0576	5.68694e-81	7.69533e-79
SHD	5199.66	-3.04264	0.164896	-18.4519	5.03552e-76	6.25151e-74
PPP1R13B	1144.92	-1.59929	0.0915631	-17.4665	2.5792e-68	2.90604e-66
SEMA6B	623.303	-1.86464	0.108638	-17.1639	4.94924e-66	5.26662e-64
UBE2E3	385.099	-2.60068	0.153805	-16.9089	3.86736e-64	3.9283e-62
ZNF467	329.305	-3.80063	0.224824	-16.9049	4.14101e-64	4.17464e-62
SKIL	550.019	-1.86484	0.112218	-16.618	5.15899e-62	5.01245e-60
CRIP2	2381.28	-1.29787	0.0801663	-16.1897	5.96358e-59	5.55275e-57
APP	5100.63	-1.13248	0.0724751	-15.6258	4.85659e-55	4.17417e-53
NRP1	1194.75	-1.8097	0.115867	-15.6188	5.42576e-55	4.63366e-53
DQX1	450.9	-2.87109	0.18813	-15.2612	1.38662e-52	1.08724e-50
TYRO3	571.353	-1.85223	0.121896	-15.1951	3.80941e-52	2.91866e-50
CAMK4	737.441	-2.33227	0.154179	-15.1271	1.07403e-51	8.04503e-50
ZEB1	1098.99	-1.40842	0.094564	-14.8938	3.6152e-50	2.63438e-48
NR2F6	2076.8	-1.36883	0.0921666	-14.8517	6.78276e-50	4.91585e-48
ELK3	728.516	-2.30856	0.155891	-14.8088	1.28587e-49	9.17069e-48
HSPB1	4503.8	-1.95437	0.132883	-14.7075	5.76815e-49	4.00722e-47
MFAP4	301.642	-3.40148	0.231529	-14.6914	7.31558e-49	5.05604e-47
CD248	636	-1.67745	0.118372	-14.171	1.38458e-45	9.01185e-44
KLF3	626.669	-1.90665	0.135035	-14.1197	2.8728e-45	1.8608e-43
TPBG	564.728	-1.56799	0.111591	-14.0512	7.5786e-45	4.86191e-43
ST3GAL2	1011.13	-1.31276	0.0941773	-13.9393	3.65657e-44	2.26978e-42
KIF21A	2525.4	-2.0055	0.144297	-13.8984	6.47509e-44	3.98248e-42
CHRNB4	1040.38	-2.64258	0.190839	-13.8472	1.32355e-43	8.06643e-42
ISL1	2034.43	-1.95281	0.142498	-13.704	9.60267e-43	5.72234e-41
TMTC1	492.625	-1.85587	0.135642	-13.6821	1.29893e-42	7.70619e-41
FOXC1	829.16	-1.90517	0.139971	-13.6112	3.43699e-42	2.01237e-40
FAM89A	165.344	-3.02216	0.222377	-13.5902	4.57602e-42	2.66762e-40
RUNX1T1	589.971	-3.38795	0.252883	-13.3973	6.26847e-41	3.53141e-39
LPAR1	197.396	-3.15402	0.236645	-13.3281	1.58943e-40	8.84279e-39
USP13	1237.45	-1.26666	0.0950909	-13.3205	1.75975e-40	9.7499e-39
CPNE8	821.126	-3.0324	0.228379	-13.2779	3.10968e-40	1.70879e-38
GAB2	761.539	-1.99339	0.150265	-13.2658	3.65553e-40	2.00055e-38
TLX2	3477.4	-3.08767	0.234686	-13.1566	1.55965e-39	8.33137e-38
QKI	1963.15	-1.24238	0.0959024	-12.9546	2.21171e-38	1.1494e-36
GOLIM4	1443.11	-1.50406	0.116193	-12.9446	2.52155e-38	1.29536e-36
PAWR	561.676	-1.53046	0.118914	-12.8703	6.61298e-38	3.33334e-36
PLXND1	914.386	-1.98438	0.154824	-12.817	1.31757e-37	6.59176e-36
LRRTM1	121.503	-3.36753	0.263243	-12.7925	1.80609e-37	9.00223e-36
RASSF8	442.74	-1.90677	0.14906	-12.792	1.81675e-37	9.02184e-36
FBN2	852.154	-1.83824	0.143792	-12.784	2.0139e-37	9.96395e-36
GYG1	565.648	-1.3492	0.105673	-12.7677	2.48447e-37	1.2247e-35
PRSS12	398.383	-3.73875	0.295045	-12.6718	8.47455e-37	4.14696e-35
PODXL	1177.42	-1.12636	0.0889396	-12.6643	9.32159e-37	4.54487e-35
PCGF1	543.349	-1.69886	0.135331	-12.5533	3.8112e-36	1.84479e-34
PDGFRB	630.884	-2.58377	0.20734	-12.4615	1.21075e-35	5.79777e-34
SLIT3	2538.51	-1.65618	0.133062	-12.4467	1.45764e-35	6.93051e-34
TMEM119	106.548	-3.41076	0.276976	-12.3143	7.58916e-35	3.58294e-33
LAMB1	2337.01	-1.19873	0.0983511	-12.1883	3.5889e-34	1.65361e-32
LAMC1	2214.65	-1.36533	0.112122	-12.1771	4.11535e-34	1.88323e-32
SHROOM3	1037.47	-1.5734	0.130062	-12.0973	1.09174e-33	4.96205e-32
COL14A1	531.977	-3.12658	0.259323	-12.0567	1.78858e-33	8.02048e-32
TMEM120B	758.439	-1.23532	0.103199	-11.9702	5.08836e-33	2.2666e-31
CHRNA5	934.427	-1.59681	0.134555	-11.8673	1.74936e-32	7.66516e-31
FEV	1780.63	-2.40894	0.203048	-11.8639	1.82316e-32	7.9625e-31
NFE2L2	901.544	-1.80035	0.152939	-11.7717	5.45831e-32	2.36081e-30
SPSB4	741.231	-2.47348	0.211917	-11.672	1.77303e-31	7.57094e-30
RDX	1405.3	-1.59412	0.13683	-11.6504	2.28442e-31	9.72363e-30
LRRC8B	1086.78	-1.043	0.0895292	-11.6499	2.29851e-31	9.75267e-30
RHOC	1097.51	-1.09559	0.0943394	-11.6133	3.52745e-31	1.49199e-29
EPHA7	649.953	-1.45897	0.125917	-11.5868	4.80641e-31	2.02655e-29
PHOX2A	2455.89	-2.93502	0.253739	-11.5671	6.05232e-31	2.52802e-29
LIMA1	909.253	-2.88864	0.251251	-11.497	1.36524e-30	5.64973e-29
CECR2	1569.6	-1.07726	0.0941172	-11.4459	2.46438e-30	1.00739e-28
ROR1	278.157	-1.81641	0.159021	-11.4224	3.23024e-30	1.31246e-28
GRK5	1237.63	-1.648	0.145495	-11.3268	9.66775e-30	3.88099e-28
NAB1	655.109	-1.38547	0.122364	-11.3225	1.01478e-29	4.04944e-28
SLC25A25	968.461	-1.15925	0.102458	-11.3145	1.11253e-29	4.41324e-28
ITPRIPL2	431.292	-1.47618	0.130953	-11.2726	1.79214e-29	7.08822e-28
INSM2	3991.98	-2.30362	0.205384	-11.2162	3.39608e-29	1.31603e-27
KCNC4	259.008	-2.21487	0.199189	-11.1194	1.00904e-28	3.84354e-27
UCK2	4704.56	-0.78737	0.071226	-11.0545	2.08422e-28	7.84976e-27
NFATC4	696.238	-1.72287	0.157456	-10.9419	7.26372e-28	2.66827e-26
TNFRSF1A	475.297	-2.07494	0.190219	-10.9081	1.05383e-27	3.83959e-26
RBM24	185.851	-2.07321	0.190088	-10.9066	1.07186e-27	3.89473e-26
SLC6A2	656.428	-2.3656	0.21704	-10.8994	1.16036e-27	4.2049e-26
ETV1	282.668	-2.12555	0.195616	-10.8659	1.67542e-27	5.99043e-26
PHACTR2	352.589	-1.56254	0.143906	-10.8581	1.82588e-27	6.51099e-26
JADE2	137.998	-2.91573	0.268723	-10.8503	1.98763e-27	7.069e-26
KRAS	1090.55	-1.03127	0.0952076	-10.8318	2.43401e-27	8.61089e-26
CHPT1	471.607	-1.45798	0.134939	-10.8048	3.26772e-27	1.14695e-25
ATXN2	1335.49	-0.9215	0.0853335	-10.7988	3.487e-27	1.21754e-25
ANOS1	184.298	-2.09443	0.194043	-10.7936	3.68946e-27	1.28489e-25
ASIC1	858.218	-1.53016	0.143739	-10.6454	1.83253e-26	6.22041e-25
TCF12	2144.9	-1.39804	0.131358	-10.643	1.88005e-26	6.36557e-25
ADAMTS3	181.187	-3.80242	0.360198	-10.5565	4.74144e-26	1.5775e-24
GUCY1B3	264.769	-2.26793	0.215823	-10.5083	7.912e-26	2.6001e-24
C12orf75	659.108	-1.12902	0.108136	-10.4407	1.6164e-25	5.26037e-24
SGK223	259.903	-2.02533	0.194083	-10.4354	1.70915e-25	5.54872e-24
ELAVL4	305.027	-2.14101	0.205775	-10.4046	2.36197e-25	7.55829e-24
ATF7IP	1499.98	-0.908346	0.0873171	-10.4028	2.40652e-25	7.68253e-24
MAPK12	1696.4	-1.6092	0.154802	-10.3952	2.60679e-25	8.30208e-24
FNDC5	790.804	-1.20661	0.116242	-10.3802	3.05041e-25	9.66901e-24
LTBP1	880.438	-1.36601	0.13268	-10.2955	7.37968e-25	2.3227e-23
BMP7	1885.17	-1.6194	0.157428	-10.2866	8.09895e-25	2.54311e-23
SYNPO2	73.4756	-4.26762	0.418568	-10.1958	2.07104e-24	6.4279e-23
IL13RA1	547.544	-1.24818	0.122807	-10.1638	2.8767e-24	8.86686e-23
TTL	3994.27	-1.31714	0.129742	-10.152	3.24734e-24	9.94072e-23
FRZB	84.3422	-3.1165	0.309426	-10.0719	7.35592e-24	2.20152e-22
HECW2	173.041	-2.14309	0.212923	-10.0651	7.88294e-24	2.354e-22
PPM1H	560.776	-1.54076	0.153568	-10.0331	1.09082e-23	3.25016e-22
LPP	714.886	-2.23721	0.223872	-9.99329	1.63076e-23	4.84816e-22
MGAT4B	1825.85	-0.808847	0.080989	-9.98712	1.73555e-23	5.13693e-22
TMEM56	322.207	-1.71062	0.171364	-9.98236	1.82079e-23	5.36553e-22
ZNF385A	712.127	-1.73012	0.173372	-9.97921	1.87951e-23	5.52641e-22
CDK6	4036.76	-1.41378	0.142564	-9.91676	3.51995e-23	1.01496e-21
CTPS1	1998.81	-1.24553	0.125929	-9.89071	4.56762e-23	1.31141e-21
SRGAP1	329.728	-2.60481	0.263904	-9.8703	5.59974e-23	1.6043e-21
SIPA1L2	487.734	-2.45044	0.248768	-9.85032	6.83241e-23	1.93676e-21
ATP1B3	1663.29	-1.00975	0.103371	-9.76828	1.54044e-22	4.30295e-21
ANO6	2672.53	-1.54202	0.158611	-9.72207	2.42789e-22	6.72585e-21
NOMO1	4289.52	-0.768665	0.0791264	-9.71439	2.61812e-22	7.23789e-21
CDR2	442.687	-1.26393	0.130303	-9.69993	3.01698e-22	8.30628e-21
FAIM2	1515.04	-2.18306	0.225097	-9.69832	3.06516e-22	8.42165e-21
NCOA1	626.326	-0.996408	0.103032	-9.67082	4.01148e-22	1.09767e-20
BAG2	612.718	-1.7853	0.184668	-9.66762	4.13884e-22	1.13021e-20
HEG1	489.071	-1.83708	0.190037	-9.66696	4.16572e-22	1.13524e-20
TRIL	284.473	-2.02821	0.210037	-9.65643	4.61661e-22	1.25303e-20
NUAK1	469.346	-1.65352	0.171519	-9.64045	5.395e-22	1.46134e-20
LARP4	1509.8	-1.15555	0.119888	-9.63859	5.49384e-22	1.48511e-20
KLF15	149.471	-3.24754	0.337475	-9.62306	6.39008e-22	1.72045e-20
KPNA2	9799.82	-0.939741	0.0978466	-9.60422	7.67334e-22	2.05358e-20
SSPO	165.348	-2.5915	0.270144	-9.59302	8.55454e-22	2.2803e-20
MPP6	518.121	-1.03087	0.107746	-9.56758	1.0944e-21	2.89993e-20
ACTN1	2449.06	-1.06481	0.111904	-9.51536	1.81081e-21	4.77002e-20
EYA4	777.222	-1.6531	0.174551	-9.47062	2.78178e-21	7.31336e-20
KAT2B	264.177	-1.96482	0.207586	-9.46509	2.93309e-21	7.69607e-20
SOAT1	760.298	-1.24327	0.131409	-9.46102	3.04953e-21	7.9704e-20
TENM3	853.001	-2.28413	0.241448	-9.46016	3.07487e-21	8.02097e-20
RAPH1	885.745	-1.34902	0.143156	-9.42339	4.36758e-21	1.1327e-19
TBX2	8197.01	-1.50783	0.161432	-9.34033	9.60355e-21	2.43872e-19
WNT5A	104.779	-3.40239	0.364429	-9.33621	9.98403e-21	2.53055e-19
PLEKHH3	698.256	-1.20247	0.12886	-9.33155	1.04329e-20	2.63934e-19
CHKA	717.615	-1.00775	0.108087	-9.32351	1.12557e-20	2.84212e-19
WDR62	939.2	-1.62145	0.173934	-9.32223	1.13919e-20	2.8711e-19
PKDCC	345.481	-1.6439	0.176428	-9.31767	1.18922e-20	2.99158e-19
PAK1	540.08	-1.18595	0.12729	-9.31691	1.19781e-20	3.00753e-19
SAMD1	1254.52	-1.64344	0.176412	-9.31592	1.20903e-20	3.03003e-19
PLD3	5323.44	-0.956268	0.102796	-9.30261	1.37045e-20	3.42818e-19
CEBPB	235.933	-1.59059	0.172386	-9.22693	2.78498e-20	6.91499e-19
PDZRN3	1228.91	-1.9372	0.210293	-9.21189	3.20425e-20	7.94132e-19
KLHL17	1510.76	-1.00604	0.109324	-9.20244	3.49902e-20	8.65589e-19
PPFIBP1	1257.61	-1.04781	0.11403	-9.18892	3.9682e-20	9.76249e-19
PYGB	4257.63	-0.823398	0.0897671	-9.17261	4.61715e-20	1.13382e-18
DACH1	810.111	-1.74384	0.190268	-9.16515	4.94773e-20	1.21278e-18
PACSIN1	183.974	-1.64488	0.179907	-9.14295	6.07723e-20	1.48152e-18
ANKRD44	127.648	-2.2321	0.244289	-9.13715	6.41196e-20	1.56028e-18
SPRED2	1320.6	-0.884038	0.0968672	-9.12628	7.0891e-20	1.72193e-18
TSPAN11	460.516	-1.03105	0.113033	-9.12168	7.39717e-20	1.79351e-18
RGMB	897.291	-1.136	0.124705	-9.10953	8.27371e-20	2.00242e-18
TEX15	366.33	-1.38685	0.152266	-9.10806	8.38687e-20	2.02615e-18
CUEDC1	533.432	-1.29464	0.142381	-9.09277	9.65492e-20	2.31166e-18
COL26A1	1318.56	-0.928436	0.10218	-9.08626	1.02507e-19	2.44557e-18
NOMO2	4016.36	-0.753562	0.0829664	-9.08274	1.05872e-19	2.52136e-18
EMILIN1	1527.12	-2.3222	0.255806	-9.07797	1.1062e-19	2.62977e-18
SIX2	724.284	-1.70828	0.188209	-9.07654	1.1208e-19	2.65976e-18
SMAD3	752.523	-0.89891	0.0992625	-9.05589	1.35458e-19	3.20321e-18
ITGAV	1407.77	-1.44178	0.159292	-9.05119	1.41425e-19	3.33843e-18
C8orf31	202.565	-1.60966	0.17794	-9.04609	1.48177e-19	3.49167e-18
ABI2	3879.97	-0.706107	0.0783177	-9.01593	1.95199e-19	4.55964e-18
STMN3	10509.5	-1.12664	0.12521	-8.99804	2.29781e-19	5.3488e-18
GULP1	405.835	-1.2555	0.139599	-8.99367	2.39099e-19	5.54643e-18
STX2	900.425	-0.812411	0.0903538	-8.99144	2.44008e-19	5.6408e-18
HRH3	890.288	-1.72875	0.192982	-8.95809	3.30365e-19	7.61087e-18
KCNH3	439.88	-2.85749	0.319502	-8.94359	3.76726e-19	8.64921e-18
GNG12	886.807	-1.25531	0.140632	-8.9262	4.40895e-19	1.01052e-17
FERMT2	1666.33	-1.19115	0.133549	-8.91916	4.69853e-19	1.07505e-17
ERF	1666.53	-1.20089	0.134679	-8.91666	4.80547e-19	1.09764e-17
PFDN2	1766.94	-0.710485	0.0797672	-8.90698	5.24414e-19	1.19581e-17
PITPNM2	291.347	-1.22205	0.137415	-8.89319	5.93787e-19	1.34712e-17
ITGA7	483.335	-1.17597	0.132268	-8.89076	6.06897e-19	1.37454e-17
AKAP5	136.215	-2.33312	0.262479	-8.88878	6.17829e-19	1.39459e-17
SETD7	1392.52	-1.42485	0.160518	-8.87658	6.89466e-19	1.55107e-17
TESC	357.809	-2.12238	0.23992	-8.84619	9.05575e-19	2.02704e-17
UBE2E4P	90.3772	-2.62198	0.296715	-8.8367	9.85839e-19	2.20302e-17
WWC1	507.191	-1.22225	0.138931	-8.79752	1.39868e-18	3.10488e-17
ID3	1740.47	-2.44422	0.278402	-8.77946	1.64255e-18	3.6342e-17
SLC44A1	843.496	-0.991342	0.112937	-8.77782	1.66676e-18	3.6817e-17
NOMO3	3824.64	-0.766022	0.0874673	-8.75781	1.99083e-18	4.38309e-17
SSBP2	488.363	-1.26905	0.14514	-8.74362	2.25761e-18	4.96231e-17
STAMBPL1	152.038	-1.8035	0.206358	-8.73968	2.33767e-18	5.12986e-17
TANC2	1022.69	-1.30421	0.150069	-8.69073	3.60123e-18	7.81316e-17
DAB2IP	2624.34	-0.617691	0.071122	-8.68495	3.78919e-18	8.20766e-17
SYNM	1403.81	-0.990727	0.1142	-8.67534	4.12331e-18	8.90263e-17
HPDL	482.089	-1.07304	0.123728	-8.67255	4.22558e-18	9.10877e-17
TMEM19	567.565	-1.14669	0.132355	-8.66376	4.56453e-18	9.79219e-17
HDAC7	1740.04	-0.652186	0.0754769	-8.64087	5.57875e-18	1.19108e-16
CUX2	530.929	-2.07125	0.24028	-8.62015	6.6868e-18	1.42538e-16
DOLPP1	1015.17	-0.817207	0.0949326	-8.60828	7.41645e-18	1.57127e-16
ADAM23	847.723	-0.865826	0.101096	-8.5644	1.08639e-17	2.28312e-16
PCOLCE	739.228	-2.24642	0.262413	-8.56063	1.12253e-17	2.35539e-16
KIF5B	5861.47	-0.542428	0.0633918	-8.55676	1.16087e-17	2.43203e-16
TRERF1	530.24	-1.77843	0.208299	-8.53788	1.36712e-17	2.85519e-16
SRPK2	986.329	-0.925764	0.108664	-8.51951	1.60224e-17	3.33098e-16
AFF3	291.414	-2.68829	0.316358	-8.49761	1.93533e-17	3.99828e-16
CTDSPL	464.275	-1.44595	0.170231	-8.49405	1.99553e-17	4.11632e-16
SRGAP2	1135.8	-1.32223	0.155677	-8.49339	2.00688e-17	4.13338e-16
RIMS4	3650.8	-1.16441	0.137424	-8.47309	2.38962e-17	4.8916e-16
TMEM108	1419.61	-2.37444	0.280446	-8.46669	2.5247e-17	5.13921e-16
ABCC4	1064.14	-1.33889	0.158137	-8.46663	2.52591e-17	5.13921e-16
TGFB1	736.055	-2.19622	0.259871	-8.45121	2.88296e-17	5.82149e-16
JAZF1	135.814	-1.91186	0.226391	-8.44492	3.04261e-17	6.12543e-16
STRADB	502.373	-1.09323	0.129594	-8.43581	3.28905e-17	6.60174e-16
EPB41	3589.73	-0.670027	0.0796573	-8.41137	4.05251e-17	8.09777e-16
DYRK2	1573.89	-0.696154	0.08297	-8.39043	4.84366e-17	9.63558e-16
C15orf59	141.31	-2.55477	0.30453	-8.38921	4.89402e-17	9.72133e-16
ID4	254.657	-1.30724	0.156342	-8.36138	6.19892e-17	1.22589e-15
CKAP4	3427.9	-1.06946	0.128132	-8.34659	7.02645e-17	1.38413e-15
COL2A1	1355.42	-2.70702	0.324349	-8.34601	7.06069e-17	1.38609e-15
TBL1XR1	1276.98	-1.13918	0.136492	-8.34614	7.05282e-17	1.38609e-15
TBX2.AS1	394.266	-1.45433	0.174271	-8.34523	7.10743e-17	1.39322e-15
KPNA1	1604.11	-0.77686	0.0932836	-8.32794	8.22626e-17	1.60316e-15
LHFPL2	286.517	-1.70123	0.204297	-8.32725	8.27385e-17	1.6101e-15
ADRBK2	2559.45	-0.939563	0.113263	-8.29545	1.08179e-16	2.09026e-15
NBN	696.624	-0.939048	0.113399	-8.28094	1.22207e-16	2.35763e-15
ZBTB18	1037.29	-1.42542	0.17249	-8.2638	1.41108e-16	2.71446e-15
IGFBPL1	3022.29	-1.17673	0.142871	-8.23632	1.77582e-16	3.40692e-15
MFAP3L	140.73	-1.90233	0.232229	-8.19162	2.5773e-16	4.91557e-15
KCNQ4	139.614	-2.27675	0.278244	-8.18257	2.77848e-16	5.27676e-15
MCUR1	774.041	-1.17342	0.143668	-8.16755	3.14725e-16	5.96021e-15
PEPD	2361.11	-0.635625	0.0779037	-8.15911	3.3751e-16	6.36474e-15
FOXN4	389.834	-2.05485	0.252779	-8.12907	4.32611e-16	8.14669e-15
KLHDC8B	1186.71	-1.11193	0.1368	-8.12818	4.35772e-16	8.1947e-15
ZNF608	696.155	-1.76582	0.217267	-8.12743	4.38472e-16	8.23395e-15
DCAF6	779.331	-0.806176	0.0993418	-8.11517	4.85096e-16	9.09674e-15
CLIP1	686.478	-1.06551	0.131462	-8.10512	5.2695e-16	9.86781e-15
FUT8	544.957	-1.0305	0.127156	-8.1042	5.30921e-16	9.9283e-15
EN1	280.822	-1.64169	0.202594	-8.10334	5.34703e-16	9.98509e-15
RANGAP1	4720.08	-0.808728	0.0999002	-8.09536	5.70956e-16	1.06325e-14
GALNT7	440.253	-1.39734	0.172768	-8.08799	6.06585e-16	1.12803e-14
KLF16	845.489	-1.24897	0.154514	-8.08323	6.30712e-16	1.17127e-14
ATXN1	74.4837	-2.6834	0.332244	-8.07658	6.66093e-16	1.23186e-14
TSPAN18	217.688	-2.96676	0.367465	-8.07359	6.82601e-16	1.26065e-14
PALLD	384.954	-2.11845	0.262565	-8.06828	7.12961e-16	1.31491e-14
PRKAR2B	751.77	-0.891618	0.110738	-8.05162	8.17034e-16	1.50271e-14
ST8SIA2	1624.3	-1.29184	0.160609	-8.0434	8.73765e-16	1.60485e-14
NLGN4X	596.256	-1.10458	0.137451	-8.03617	9.26922e-16	1.69784e-14
CYCS	2045.49	-0.604866	0.0755796	-8.00303	1.21394e-15	2.19361e-14
PPP3R1	1205.32	-0.762721	0.0953866	-7.99611	1.28413e-15	2.31419e-14
ARHGEF10L	532.818	-0.998198	0.125484	-7.95477	1.79462e-15	3.22119e-14
SIRPA	272.668	-1.52373	0.191617	-7.95196	1.83578e-15	3.28676e-14
PLS3	1343.6	-1.84711	0.233267	-7.91845	2.40481e-15	4.28203e-14
TMEM201	1162.13	-0.864105	0.109137	-7.91764	2.42063e-15	4.30448e-14
SLC16A7	111.928	-1.88455	0.238592	-7.89862	2.81999e-15	4.99477e-14
ABHD12	1028.66	-0.895778	0.113488	-7.89318	2.9459e-15	5.19719e-14
ADAMTS19	273.978	-2.4437	0.309981	-7.8834	3.18588e-15	5.61318e-14
PSD3	1112.57	-1.19106	0.151934	-7.83935	4.5287e-15	7.927e-14
ANTXR2	604.015	-1.6613	0.211975	-7.83726	4.6048e-15	8.04969e-14
NTN1	198.14	-2.00722	0.256291	-7.83181	4.80914e-15	8.39596e-14
NHS	107.075	-1.77626	0.226902	-7.82834	4.94373e-15	8.6197e-14
SLC25A12	152.301	-2.44203	0.313185	-7.7974	6.31935e-15	1.0947e-13
SMARCD2	2662.04	-0.786672	0.101138	-7.77824	7.35414e-15	1.26904e-13
SLC35A3	609.163	-1.11996	0.144061	-7.77421	7.59213e-15	1.30674e-13
SLC5A3	468.986	-1.28006	0.164967	-7.7595	8.5262e-15	1.46188e-13
LYL1	121.423	-1.89105	0.24386	-7.75466	8.85792e-15	1.51682e-13
NEDD4	220.235	-1.3502	0.17458	-7.734	1.04216e-14	1.77776e-13
NCKAP1	2527.69	-0.839229	0.108725	-7.71882	1.17409e-14	1.99775e-13
CORO2A	864.694	-1.324	0.171638	-7.71394	1.21988e-14	2.07039e-13
CHD4	12320.9	-0.597087	0.0774834	-7.70599	1.29834e-14	2.20077e-13
THSD7A	86.0129	-2.87683	0.373509	-7.70217	1.33772e-14	2.26181e-13
RASL10B	763.255	-0.716689	0.0931978	-7.68998	1.47156e-14	2.47562e-13
DOCK10	324.018	-2.0469	0.266315	-7.68599	1.51819e-14	2.54767e-13
BAMBI	172.787	-1.93363	0.25317	-7.63766	2.21208e-14	3.68442e-13
ASAP3	797.07	-1.19255	0.156161	-7.63672	2.22833e-14	3.70228e-13
USP49	696.876	-0.989698	0.129741	-7.62827	2.3793e-14	3.94334e-13
GSC	93.3224	-1.93633	0.253898	-7.62639	2.4141e-14	3.99608e-13
MDM1	250.24	-1.16683	0.153071	-7.62282	2.48192e-14	4.10328e-13
ZNF771	193.107	-1.51209	0.198747	-7.60812	2.78118e-14	4.59237e-13
IER2	811.731	-1.39281	0.183273	-7.59966	2.96908e-14	4.8786e-13
GLIS2	853.372	-1.25404	0.165152	-7.59323	3.12029e-14	5.11453e-13
TMEM33	1666.76	-0.671058	0.0884009	-7.59107	3.17271e-14	5.18776e-13
ETFA	2894.05	-0.562498	0.0741635	-7.58456	3.33608e-14	5.44825e-13
ZBTB7A	530.196	-0.840897	0.111049	-7.57227	3.66754e-14	5.97501e-13
FAM163A	935.794	-1.09379	0.144512	-7.5688	3.76674e-14	6.12918e-13
DACT1	92.4555	-2.95302	0.390504	-7.56208	3.96679e-14	6.44687e-13
LAMA5	2707.64	-1.05468	0.139616	-7.55413	4.21668e-14	6.83642e-13
BCKDHB	642.259	-0.787448	0.10438	-7.54406	4.55567e-14	7.37711e-13
ZFPM1	382.7	-1.28294	0.170085	-7.5429	4.59633e-14	7.42501e-13
RBMS3	115.709	-2.07408	0.275439	-7.53008	5.07074e-14	8.17169e-13
ARID2	1876.24	-0.641804	0.0852447	-7.52897	5.11437e-14	8.2321e-13
ITGB1	3366.24	-0.907894	0.120629	-7.52631	5.21957e-14	8.39137e-13
UBE2G1	1735.04	-0.692295	0.092065	-7.51963	5.49299e-14	8.82037e-13
RBMS2	321.329	-1.26384	0.168624	-7.49498	6.63087e-14	1.05841e-12
MED12L	390.774	-1.27249	0.169936	-7.48806	6.98983e-14	1.11174e-12
MMP15	1182.05	-1.16872	0.156213	-7.48156	7.34476e-14	1.16543e-12
SIPA1L1	619.761	-1.03877	0.138886	-7.47927	7.4736e-14	1.18447e-12
NRIP1	1463.75	-1.47482	0.197222	-7.47794	7.54971e-14	1.19512e-12
NPTXR	1374.33	-1.05326	0.141066	-7.46643	8.23979e-14	1.29975e-12
OSBPL3	267.757	-1.63711	0.219466	-7.4595	8.68535e-14	1.36843e-12
ENO3	103.099	-1.94482	0.260826	-7.45639	8.89254e-14	1.39943e-12
COA7	1409	-0.87298	0.117134	-7.45283	9.13559e-14	1.43599e-12
SOCS6	228.644	-1.37878	0.185261	-7.44234	9.89209e-14	1.54225e-12
KREMEN2	255.001	-1.66595	0.22477	-7.41178	1.24613e-13	1.92935e-12
B3GALNT2	692.676	-0.846092	0.114305	-7.40207	1.34081e-13	2.07115e-12
CACHD1	484.328	-1.27088	0.171923	-7.39213	1.44497e-13	2.22691e-12
ZNF521	433.439	-1.23785	0.167533	-7.38866	1.48321e-13	2.28322e-12
DVL3	4974.15	-0.745164	0.101305	-7.35565	1.89996e-13	2.90807e-12
PALMD	82.1679	-2.82164	0.384107	-7.34597	2.04274e-13	3.11948e-12
KLHL5	809.69	-1.39355	0.190162	-7.3282	2.33257e-13	3.54995e-12
LOC101593348	76.9618	-2.52926	0.346127	-7.30734	2.72486e-13	4.12823e-12
IGDCC3	720.393	-1.77181	0.242655	-7.30177	2.84013e-13	4.29802e-12
CCDC64	375.994	-2.01041	0.275683	-7.29246	3.04352e-13	4.58511e-12
CTSC	244.909	-1.34632	0.18543	-7.26051	3.85644e-13	5.75163e-12
MSI1	1789.59	-0.716973	0.0988156	-7.25567	3.99685e-13	5.93463e-12
TMEM8A	1160.49	-0.944303	0.130183	-7.25368	4.05608e-13	6.01592e-12
CDH2	2646.1	-0.647749	0.0893179	-7.25218	4.10115e-13	6.07604e-12
CORO1C	2031.86	-0.889817	0.122748	-7.24911	4.19515e-13	6.20161e-12
MARS2	373.98	-1.17507	0.162371	-7.23696	4.58863e-13	6.7535e-12
GPHN	956.67	-0.718432	0.0993485	-7.23143	4.77926e-13	7.02636e-12
DGAT2	284.565	-1.64933	0.228537	-7.2169	5.31858e-13	7.81068e-12
FOXN2	338.849	-1.18083	0.163661	-7.2151	5.38929e-13	7.90586e-12
MESDC1	1703.84	-0.6955	0.0965375	-7.20446	5.82748e-13	8.5207e-12
LPCAT4	449.045	-1.08997	0.151372	-7.20062	5.99379e-13	8.75432e-12
CACNA2D1	365.618	-1.13359	0.157651	-7.1905	6.45542e-13	9.411e-12
NEO1	1861.5	-1.13655	0.15815	-7.18652	6.64654e-13	9.67609e-12
IDE	962.183	-1.12223	0.156307	-7.17964	6.98939e-13	1.01532e-11
PELI2	526.484	-1.64792	0.229746	-7.17278	7.34878e-13	1.06637e-11
KCNAB1	226.161	-1.93634	0.27061	-7.15549	8.3375e-13	1.20592e-11
SESN3	2437.04	-1.13166	0.158343	-7.14686	8.87842e-13	1.2814e-11
SHC1	3623.82	-1.01246	0.141721	-7.14407	9.0606e-13	1.30488e-11
CITED1	184.811	-1.50614	0.210907	-7.14127	9.2475e-13	1.33037e-11
PALM3	308.119	-1.15454	0.162071	-7.12364	1.05114e-12	1.50413e-11
NIN	1454.22	-0.956764	0.134536	-7.11158	1.14721e-12	1.63636e-11
BAZ1A	2765.21	-0.936647	0.1318	-7.1066	1.18939e-12	1.69472e-11
CDK17	498.329	-0.857101	0.120761	-7.09751	1.27023e-12	1.80607e-11
PLD6	591.434	-1.08768	0.153254	-7.09727	1.27246e-12	1.80732e-11
CD47	976.579	-0.755642	0.106595	-7.08891	1.35177e-12	1.91389e-11
ADRM1	3516.38	-0.98092	0.138392	-7.08798	1.36079e-12	1.9226e-11
ATP11B	936.525	-0.741474	0.10461	-7.08801	1.36058e-12	1.9226e-11
LYSMD2	121.027	-1.87956	0.265773	-7.07204	1.5267e-12	2.15248e-11
C5orf22	656.475	-0.893754	0.126925	-7.0416	1.90046e-12	2.66542e-11
PCDHGC3	311.915	-1.6646	0.236498	-7.03856	1.9424e-12	2.72139e-11
MGAT5B	1041.59	-0.995284	0.141442	-7.03668	1.96878e-12	2.75547e-11
TMEM151B	871.668	-0.651139	0.0926968	-7.0244	2.14987e-12	2.9964e-11
SPHK2	318.334	-1.54809	0.220516	-7.02032	2.21363e-12	3.07888e-11
MAN2A1	563.746	-1.50566	0.214489	-7.01975	2.22258e-12	3.08812e-11
IFRD2	911.462	-0.84383	0.120414	-7.00774	2.422e-12	3.35131e-11
DOK4	6181.69	-1.47692	0.210951	-7.00125	2.53689e-12	3.50304e-11
NDST1	3090.87	-0.564603	0.0806505	-7.00062	2.54835e-12	3.51526e-11
DOCK5	265.497	-1.4212	0.203812	-6.9731	3.10041e-12	4.26362e-11
CDK14	275.935	-1.22786	0.17616	-6.97015	3.16594e-12	4.34483e-11
ETV6	204.913	-1.36871	0.196535	-6.96421	3.30256e-12	4.51384e-11
ILKAP	549.161	-1.23241	0.177328	-6.94993	3.65474e-12	4.9901e-11
GBX2	69.1436	-3.07195	0.442377	-6.94419	3.80635e-12	5.18653e-11
ITGA9	119.185	-1.62105	0.233515	-6.94197	3.86672e-12	5.26345e-11
PHTF1	756.252	-0.992249	0.143021	-6.93778	3.98309e-12	5.41636e-11
MAP3K12	547.058	-0.932378	0.134657	-6.92411	4.38721e-12	5.9358e-11
SEPHS1	2944.41	-0.488499	0.0706093	-6.91833	4.56997e-12	6.17061e-11
LINC00693	75.1414	-2.09341	0.303023	-6.90841	4.90122e-12	6.59795e-11
GATAD2A	2702.72	-0.601791	0.0871875	-6.90226	5.11825e-12	6.88321e-11
PSME3	2304.13	-0.526691	0.0763239	-6.90074	5.17324e-12	6.94323e-11
LANCL1	2064.02	-0.847834	0.123046	-6.89036	5.56512e-12	7.4394e-11
CD63	3105.18	-0.895786	0.13002	-6.88958	5.59591e-12	7.4731e-11
LPGAT1	1258.14	-1.01356	0.147455	-6.87368	6.25663e-12	8.32231e-11
IQCE	1059.14	-0.867092	0.126201	-6.87074	6.38718e-12	8.48754e-11
DUSP16	512.984	-1.16449	0.169499	-6.8702	6.41107e-12	8.51085e-11
FAM222A	1215.65	-1.77362	0.258282	-6.86699	6.55709e-12	8.6961e-11
PLCB1	302.128	-2.15588	0.314504	-6.85486	7.13831e-12	9.45756e-11
MPZL1	2081.46	-0.535311	0.0782397	-6.84194	7.8128e-12	1.03308e-10
ATP6V0B	1935.69	-0.495515	0.0724772	-6.83684	8.09578e-12	1.06839e-10
HSPG2	618.111	-0.904089	0.132365	-6.83027	8.47577e-12	1.11524e-10
JADE1	582.727	-1.36403	0.199875	-6.82444	8.82686e-12	1.1603e-10
SPRY4	146.314	-2.49077	0.364998	-6.82406	8.85013e-12	1.16222e-10
COL3A1	49.7221	-5.20577	0.763264	-6.8204	9.07897e-12	1.1911e-10
QPRT	1739.16	-0.963089	0.141274	-6.81717	9.28514e-12	1.21696e-10
PGAM5	1929.93	-1.04712	0.153721	-6.8118	9.63817e-12	1.26077e-10
FJX1	509.799	-1.07273	0.157615	-6.80604	1.00319e-11	1.30843e-10
GAREM2	914.124	-0.697701	0.102515	-6.80582	1.00475e-11	1.30921e-10
IRAK1	4304.5	-0.485328	0.0713422	-6.80281	1.02594e-11	1.33552e-10
ASAP1	2335.07	-0.778625	0.11446	-6.80256	1.02775e-11	1.33657e-10
ARID3A	948.106	-0.735013	0.10807	-6.80127	1.03699e-11	1.34729e-10
ZMYND8	3401.75	-0.592273	0.0871596	-6.79527	1.08108e-11	1.4032e-10
NETO2	1139.45	-1.10646	0.163106	-6.7837	1.17138e-11	1.51601e-10
ACADVL	2854.77	-0.578139	0.0853057	-6.77726	1.22475e-11	1.58355e-10
AKT3	1795.22	-1.11902	0.165912	-6.74469	1.53359e-11	1.96393e-10
COL24A1	72.8663	-2.65715	0.394341	-6.73821	1.60349e-11	2.04953e-10
STK39	671.792	-0.981038	0.145652	-6.73549	1.63375e-11	2.08255e-10
HTR3A	43.086	-3.0676	0.45577	-6.73059	1.68974e-11	2.14952e-10
ZFAND2B	403.45	-1.03896	0.154514	-6.72406	1.76734e-11	2.24611e-10
DDX21	4949.71	-0.775128	0.115314	-6.7219	1.79364e-11	2.27738e-10
PRKCA	1075.95	-1.6369	0.243702	-6.71681	1.85752e-11	2.35402e-10
KIF2A	1517.23	-0.861569	0.128291	-6.71575	1.87096e-11	2.36694e-10
PPM1E	1308.83	-0.660472	0.0983469	-6.71573	1.87124e-11	2.36694e-10
PDE8A	428.938	-0.854834	0.127375	-6.71116	1.93082e-11	2.44e-10
SDC3	2048.66	-0.523604	0.0780529	-6.70832	1.96876e-11	2.48561e-10
STARD4	777.235	-1.15855	0.172713	-6.70798	1.9734e-11	2.48912e-10
ATP13A3	1973.46	-0.978102	0.145865	-6.70553	2.00677e-11	2.52883e-10
PCSK2	367.502	-0.907605	0.135358	-6.7052	2.01131e-11	2.53217e-10
CHN1	892.372	-0.618052	0.092183	-6.70462	2.01925e-11	2.53979e-10
JUP	1614.05	-0.937579	0.140184	-6.68819	2.25948e-11	2.83662e-10
COCH	417.587	-1.18995	0.178037	-6.68374	2.32916e-11	2.91591e-10
ELOVL1	480.417	-0.818932	0.122614	-6.67895	2.40664e-11	3.01009e-10
FGF18	44.3542	-2.50343	0.375618	-6.66484	2.64962e-11	3.28946e-10
PHTF2	807.531	-0.942297	0.141436	-6.66236	2.6947e-11	3.34232e-10
TRIM37	1760.26	-0.565689	0.0849582	-6.65844	2.76745e-11	3.42938e-10
METTL9	1986.9	-0.495003	0.0745634	-6.63869	3.1649e-11	3.90746e-10
APOO	410.8	-0.906518	0.137141	-6.6101	3.84068e-11	4.72005e-10
MAPRE2	314.242	-0.94673	0.14323	-6.60984	3.84728e-11	4.72384e-10
XXYLT1	1386.45	-0.730557	0.110528	-6.6097	3.85107e-11	4.72417e-10
NAA10	1432.37	-0.533002	0.0807014	-6.60461	3.98558e-11	4.88024e-10
SGPP1	153.413	-1.35367	0.205038	-6.60203	4.05555e-11	4.96139e-10
TIMP2	4163.31	-0.612118	0.0928802	-6.5904	4.38644e-11	5.3564e-10
ZFPM2	45.2663	-2.60326	0.395108	-6.58875	4.43557e-11	5.41147e-10
BAZ2A	7829.81	-0.405804	0.0616208	-6.5855	4.53343e-11	5.51581e-10
CACNG6	52.1803	-2.91439	0.442594	-6.5848	4.55511e-11	5.53717e-10
ATN1	5874.24	-0.578338	0.0878406	-6.58395	4.5812e-11	5.56384e-10
RABEP1	2342.52	-0.48473	0.0736776	-6.57907	4.73407e-11	5.7391e-10
UBE2M	1287.79	-0.60387	0.0920646	-6.5592	5.40982e-11	6.51121e-10
TUBG1	1476.61	-0.671182	0.102434	-6.55233	5.66462e-11	6.79957e-10
CBX2	5117.25	-0.632674	0.0966071	-6.54894	5.79464e-11	6.94321e-10
NOL4L	2148.8	-1.64076	0.250947	-6.53828	6.22296e-11	7.43649e-10
GLI1	67.1639	-2.95554	0.452096	-6.53742	6.25889e-11	7.47276e-10
SRGAP2B	621.78	-0.77326	0.11844	-6.52868	6.63527e-11	7.90104e-10
ELAVL1	4175.24	-0.682998	0.104704	-6.52313	6.8853e-11	8.19149e-10
ISOC1	561.614	-0.949659	0.145602	-6.52229	6.92413e-11	8.23038e-10
SCMH1	594.415	-1.12132	0.171977	-6.52019	7.0219e-11	8.3392e-10
OPRD1	118.569	-1.82408	0.279798	-6.51928	7.06474e-11	8.38266e-10
PPARGC1B	284.207	-1.3869	0.213161	-6.50634	7.70056e-11	9.11289e-10
ACAP2	935.562	-0.748277	0.115309	-6.48929	8.62399e-11	1.01899e-09
SEC14L1	4051.25	-0.614773	0.094737	-6.48926	8.62582e-11	1.01899e-09
RHOQ	705.626	-0.862439	0.133168	-6.47634	9.39714e-11	1.10815e-09
GAA	2875.12	-0.520188	0.0803234	-6.47617	9.40811e-11	1.10847e-09
PLIN4	169.955	-2.04249	0.315428	-6.47529	9.46275e-11	1.11378e-09
MRC2	935.376	-1.32089	0.204261	-6.46669	1.00175e-10	1.17506e-09
PPRC1	3122.36	-0.978512	0.151363	-6.46467	1.01521e-10	1.18778e-09
KCMF1	953.532	-0.803254	0.12425	-6.4648	1.01435e-10	1.18778e-09
ADAM9	1106.16	-0.855843	0.132597	-6.45446	1.08602e-10	1.26841e-09
STK24	2119.81	-0.644697	0.100147	-6.4375	1.21458e-10	1.41241e-09
ZNRF3	558.093	-0.708823	0.110118	-6.43692	1.2192e-10	1.41656e-09
LOC90246	109.744	-2.11259	0.328417	-6.43264	1.25406e-10	1.45454e-09
CLMN	280.199	-1.14966	0.178757	-6.43143	1.26409e-10	1.4649e-09
KPNA4	1444.39	-0.796795	0.124023	-6.42458	1.32236e-10	1.52979e-09
UBE2F	366.258	-0.953934	0.148602	-6.41938	1.36834e-10	1.58162e-09
RNF34	1090.7	-1.13015	0.176147	-6.41594	1.39955e-10	1.61454e-09
TMEM37	64.1825	-3.75525	0.585895	-6.40942	1.4607e-10	1.68257e-09
VSTM4	145.38	-1.36599	0.213616	-6.39463	1.60934e-10	1.84901e-09
ASPSCR1	1083.27	-0.680884	0.106504	-6.39303	1.62631e-10	1.86532e-09
PCBD1	667.369	-0.632591	0.0989995	-6.38984	1.66055e-10	1.90296e-09
NR4A1	464.576	-0.854838	0.134158	-6.37188	1.86722e-10	2.12708e-09
SSX2IP	760.334	-1.13047	0.177863	-6.35582	2.07319e-10	2.34973e-09
BZRAP1	835.502	-1.11053	0.174776	-6.35404	2.09726e-10	2.375e-09
LGR5	153.177	-2.18989	0.344991	-6.34768	2.18589e-10	2.4712e-09
GPSM2	1123.74	-0.824418	0.129979	-6.34271	2.25765e-10	2.55018e-09
MRPL41	776.598	-0.897597	0.141563	-6.34063	2.2883e-10	2.58045e-09
NOTCH3	5449.43	-0.923626	0.145802	-6.33479	2.37658e-10	2.67325e-09
MYH9	5329.15	-0.79792	0.126	-6.33272	2.40873e-10	2.70488e-09
TPST1	489.419	-1.03348	0.163292	-6.32907	2.4664e-10	2.76732e-09
CDC42SE1	2251.13	-0.631377	0.0997928	-6.32688	2.50172e-10	2.8046e-09
CLCN5	618.832	-1.27725	0.202156	-6.31816	2.647e-10	2.96005e-09
CDH24	641.181	-1.60633	0.254788	-6.30459	2.88967e-10	3.22067e-09
ZAK	518.48	-0.975605	0.154844	-6.30055	2.96601e-10	3.30027e-09
PRICKLE1	106.784	-2.86833	0.456133	-6.28837	3.20818e-10	3.56087e-09
NUP188	5048.55	-0.498852	0.0793504	-6.2867	3.24287e-10	3.5964e-09
CCDC80	31.6339	-4.59593	0.732181	-6.27704	3.45081e-10	3.82384e-09
PRR14	801.011	-0.73236	0.116698	-6.27566	3.48151e-10	3.85149e-09
EGFR	337.748	-1.75704	0.280027	-6.27451	3.50726e-10	3.87678e-09
NCAPD3	2399.64	-0.625078	0.0996252	-6.2743	3.51214e-10	3.87897e-09
HES6	899.15	-1.309	0.208655	-6.27353	3.52944e-10	3.89488e-09
INPP5F	752.213	-0.794782	0.12678	-6.269	3.63383e-10	4.00678e-09
TLK1	414.96	-0.825563	0.131696	-6.26871	3.6406e-10	4.01094e-09
NCOA2	875.801	-1.03956	0.165926	-6.26521	3.72318e-10	4.09856e-09
VKORC1L1	1291.73	-0.597768	0.0955294	-6.25743	3.91385e-10	4.29786e-09
LARP1	9799.91	-0.518338	0.0829646	-6.2477	4.16534e-10	4.56413e-09
TRABD	1961.67	-0.577722	0.0924856	-6.24662	4.19439e-10	4.59089e-09
PTPRD	106.172	-1.68581	0.270064	-6.24224	4.31345e-10	4.71736e-09
EIF3J	1419.78	-0.628703	0.100771	-6.23893	4.40573e-10	4.81042e-09
ASTN2	321.929	-1.38513	0.222146	-6.23525	4.51065e-10	4.92098e-09
PCNXL3	4842.31	-0.408734	0.0656634	-6.22468	4.82527e-10	5.25566e-09
B4GALT1	343.649	-0.977994	0.157194	-6.22157	4.92219e-10	5.35253e-09
DNMBP	387.371	-0.852229	0.137411	-6.20205	5.57333e-10	6.03613e-09
CHST8	768.33	-1.46134	0.236349	-6.18295	6.29133e-10	6.79727e-09
RERE	3563.79	-0.643788	0.104154	-6.1811	6.36555e-10	6.87192e-09
ARSB	479.257	-0.750572	0.121557	-6.17463	6.63171e-10	7.13055e-09
LOC642366	598.117	-3.07775	0.499319	-6.1639	7.09746e-10	7.61302e-09
TOP1	6852.31	-0.473584	0.076861	-6.16157	7.20291e-10	7.71995e-09
PHLDB2	229.853	-1.578	0.256132	-6.16089	7.23363e-10	7.74051e-09
ARF3	3960.94	-0.540782	0.0878292	-6.1572	7.40405e-10	7.91024e-09
VLDLR	304.654	-0.924601	0.150217	-6.15511	7.50264e-10	8.00918e-09
CMTM8	149.436	-1.53496	0.249815	-6.14441	8.02606e-10	8.55433e-09
LIN28B	624.646	-0.933633	0.15202	-6.14154	8.17275e-10	8.69685e-09
SS18	1423.67	-0.543034	0.0884306	-6.14079	8.21109e-10	8.73071e-09
STT3B	2147.91	-0.636004	0.103752	-6.13003	8.78634e-10	9.32019e-09
TRAF5	451.934	-1.29772	0.212202	-6.1155	9.62562e-10	1.01863e-08
HNRNPAB	6826.86	-0.685204	0.112154	-6.10949	9.99488e-10	1.05521e-08
EML4	2014.16	-1.23699	0.202484	-6.10907	1.00212e-09	1.05716e-08
MINA	589.715	-0.824435	0.134963	-6.1086	1.00511e-09	1.05947e-08
NPLOC4	5310.79	-0.628575	0.103027	-6.10106	1.05365e-09	1.10976e-08
MON1A	312.138	-0.8481	0.139027	-6.10026	1.05896e-09	1.11448e-08
LOC90768	129.638	-2.7191	0.446307	-6.09244	1.11205e-09	1.16852e-08
PSME2	819.028	-0.578226	0.0949385	-6.09054	1.12533e-09	1.18156e-08
SACM1L	1114.61	-0.639367	0.105042	-6.08675	1.15228e-09	1.20607e-08
KCNK2	219.561	-1.49966	0.246438	-6.08537	1.16224e-09	1.21555e-08
GADD45A	290.185	-2.02456	0.333309	-6.07414	1.24655e-09	1.30169e-08
TMEM104	1001.35	-0.747203	0.123121	-6.06886	1.28819e-09	1.34308e-08
SNX7	303.42	-0.833663	0.137514	-6.06241	1.34101e-09	1.39706e-08
GFRA2	5276.07	-0.765922	0.126351	-6.06186	1.34553e-09	1.40069e-08
RRS1	634.84	-0.856576	0.141344	-6.06023	1.35927e-09	1.41389e-08
ATG3	682.291	-0.691686	0.114204	-6.0566	1.39032e-09	1.44507e-08
ZMYND19	546.254	-0.810672	0.133878	-6.05532	1.40142e-09	1.45548e-08
GATA3	3862.7	-1.02328	0.169434	-6.0394	1.54693e-09	1.60164e-08
CFL2	720.373	-0.651724	0.107994	-6.03484	1.59125e-09	1.64626e-08
PDLIM5	336.823	-1.12374	0.186412	-6.02824	1.65753e-09	1.71218e-08
PTP4A2	2782.1	-0.413563	0.0686351	-6.02554	1.68548e-09	1.73838e-08
VAV3	83.446	-1.96407	0.326187	-6.02131	1.73011e-09	1.78303e-08
CCND3	946.285	-0.866334	0.143912	-6.01987	1.74561e-09	1.79763e-08
EML5	1841.28	-1.02341	0.170015	-6.01955	1.749e-09	1.79974e-08
SH3BP4	540.935	-1.84682	0.306882	-6.01803	1.76553e-09	1.81397e-08
OSGIN2	243.585	-1.02026	0.169644	-6.01412	1.80872e-09	1.85549e-08
BMPR1B	84.3067	-1.62861	0.270868	-6.01257	1.82603e-09	1.87039e-08
LIG3	812.613	-0.57098	0.0949832	-6.01138	1.83949e-09	1.88274e-08
FAM53B	2004.89	-0.625031	0.104086	-6.00493	1.91411e-09	1.95612e-08
HAS3	83.9121	-1.76035	0.293505	-5.99769	2.00146e-09	2.04383e-08
ZNF503	382.935	-1.82697	0.304774	-5.99452	2.04093e-09	2.08103e-08
SERPINE2	833.54	-1.26677	0.211322	-5.99451	2.04098e-09	2.08103e-08
FBLIM1	488.925	-1.2433	0.207894	-5.98044	2.22542e-09	2.2622e-08
SLC39A10	1270.98	-0.721941	0.121017	-5.96564	2.43684e-09	2.47149e-08
BIN1	1794.43	-1.33793	0.224295	-5.96505	2.44562e-09	2.47666e-08
CRTAP	3358.31	-0.552762	0.0926796	-5.96423	2.45789e-09	2.4872e-08
SCD5	442.398	-1.26765	0.212721	-5.95921	2.53454e-09	2.5609e-08
FAM135A	556.016	-0.782978	0.131515	-5.95351	2.62448e-09	2.64381e-08
TBX20	1104.84	-0.880981	0.148144	-5.94677	2.73481e-09	2.7504e-08
CLTC	11520.1	-0.354466	0.0596075	-5.94667	2.73645e-09	2.7504e-08
REPIN1	3464.15	-0.462783	0.0778413	-5.94521	2.76102e-09	2.77302e-08
MARS	6346.6	-0.835248	0.140504	-5.94467	2.7702e-09	2.78015e-08
TANC1	484.193	-1.41173	0.237648	-5.94045	2.84245e-09	2.84415e-08
TSEN15	688.001	-0.626977	0.105753	-5.92871	3.05323e-09	3.04143e-08
KCTD9	548.301	-0.690469	0.116525	-5.92548	3.11387e-09	3.09724e-08
CAD	2555.89	-0.580156	0.0979378	-5.92371	3.14753e-09	3.1284e-08
CTDSP2	4547.92	-0.594807	0.10045	-5.92145	3.19123e-09	3.16948e-08
SCUBE1	717.845	-0.936146	0.158435	-5.90872	3.44772e-09	3.41663e-08
LDHB	19273.1	-0.560365	0.0949287	-5.903	3.56944e-09	3.53465e-08
INSM1	482.221	-2.12279	0.359748	-5.90076	3.6183e-09	3.5751e-08
H1FX.AS1	414.392	-0.754567	0.127907	-5.89936	3.64925e-09	3.60303e-08
AMMECR1	834.271	-0.660994	0.112211	-5.89066	3.84663e-09	3.78954e-08
BDH1	430.616	-1.15807	0.196632	-5.88952	3.87319e-09	3.81291e-08
MAFG	2399.5	-0.690255	0.117208	-5.88913	3.88229e-09	3.81906e-08
PTPRS	7002.16	-0.62679	0.106451	-5.88806	3.90755e-09	3.84109e-08
PLEC	3904.77	-0.541655	0.0920153	-5.88657	3.94285e-09	3.87295e-08
LRIG3	210.603	-1.86871	0.317864	-5.87897	4.12832e-09	4.04624e-08
RHEB	1593.1	-0.574284	0.0977118	-5.87733	4.16947e-09	4.08358e-08
SH3KBP1	438.268	-1.04045	0.177236	-5.87044	4.34634e-09	4.23208e-08
HDAC10	1308.05	-0.916808	0.156172	-5.8705	4.34487e-09	4.23208e-08
PRUNE2	239.253	-1.36389	0.233212	-5.84827	4.96714e-09	4.82255e-08
CMC2	313.876	-0.823141	0.140784	-5.84682	5.01066e-09	4.86129e-08
NBPF1	4261.56	-0.40766	0.0698404	-5.83702	5.31436e-09	5.14848e-08
TOX2	522.731	-0.877838	0.150438	-5.83521	5.37241e-09	5.20095e-08
CDC25B	5227.92	-0.555986	0.0953564	-5.83061	5.52257e-09	5.33861e-08
STRAP	4403.48	-0.51801	0.0889019	-5.82676	5.65127e-09	5.44732e-08
SLC6A9	190.709	-1.52972	0.262675	-5.8236	5.75931e-09	5.53951e-08
ABCD3	1147.85	-0.662816	0.113835	-5.82258	5.79452e-09	5.56938e-08
CDH11	97.5385	-3.67799	0.633067	-5.80979	6.25502e-09	5.99481e-08
MFSD14A	1361.07	-0.561305	0.0966715	-5.80631	6.38641e-09	6.11635e-08
LTBP3	2148.34	-0.99248	0.171035	-5.80278	6.52253e-09	6.23532e-08
FKBP4	8083.05	-0.813261	0.140152	-5.80273	6.52458e-09	6.23532e-08
NAMPT	992.497	-0.572166	0.0986823	-5.79806	6.70848e-09	6.39284e-08
DPY19L1	779.389	-0.763878	0.131903	-5.79122	6.9875e-09	6.63986e-08
B2M	1513.01	-0.919028	0.158832	-5.78618	7.20069e-09	6.83275e-08
RNPEPL1	413.1	-0.904659	0.15639	-5.78463	7.26726e-09	6.89105e-08
STRA6	795.088	-1.78094	0.308382	-5.7751	7.6906e-09	7.26677e-08
MED13L	2919.44	-0.573041	0.0992461	-5.77394	7.74383e-09	7.31193e-08
FSD1	2160.55	-0.809916	0.140623	-5.7595	8.43622e-09	7.94332e-08
WWC2	401.356	-1.76339	0.306404	-5.75511	8.65845e-09	8.14684e-08
PPTC7	479.948	-0.839771	0.145969	-5.75309	8.76252e-09	8.23898e-08
PLEKHO2	448.765	-0.815447	0.141749	-5.75274	8.78085e-09	8.25043e-08
HOMER3	1852.26	-0.727124	0.126509	-5.7476	9.05195e-09	8.49325e-08
EML6	346.419	-0.752576	0.130974	-5.74599	9.13865e-09	8.56262e-08
SPIRE1	666.507	-0.614153	0.106914	-5.74439	9.22542e-09	8.63516e-08
PGAP1	879.961	-0.765723	0.133313	-5.7438	9.25773e-09	8.65001e-08
BCAT2	537.733	-0.625255	0.108907	-5.74119	9.40126e-09	8.77189e-08
STOX1	164.597	-1.74821	0.304729	-5.73693	9.64088e-09	8.98922e-08
LTBP4	2705.21	-0.629395	0.109752	-5.7347	9.76849e-09	9.10187e-08
FAM20B	1812.55	-0.434931	0.0759028	-5.73011	1.00365e-08	9.34513e-08
PFN2	3420.01	-0.822749	0.143642	-5.72776	1.01765e-08	9.46227e-08
GNAI1	338.14	-1.05636	0.184593	-5.72265	1.04876e-08	9.74479e-08
NIPA2	1407.59	-0.594663	0.104147	-5.70987	1.13063e-08	1.04837e-07
URB2	899.192	-1.02521	0.17972	-5.70445	1.16716e-08	1.0815e-07
PHF19	1120.76	-0.920019	0.161365	-5.70149	1.18763e-08	1.09668e-07
ADGRL1	5144.86	-0.780662	0.137012	-5.69775	1.21398e-08	1.11947e-07
MFHAS1	647.872	-0.947169	0.166314	-5.69508	1.23315e-08	1.13636e-07
NAALAD2	69.8034	-1.6801	0.295098	-5.69337	1.24558e-08	1.14703e-07
HDGF	11374.2	-0.367057	0.0645471	-5.68665	1.29559e-08	1.19145e-07
KMT5C	580.056	-0.764116	0.134494	-5.6814	1.33594e-08	1.22687e-07
NAB2	671.364	-1.46159	0.257475	-5.67662	1.37386e-08	1.26083e-07
LRRN2	515.93	-0.985357	0.173842	-5.66812	1.44377e-08	1.32317e-07
HOXC4	78.886	-1.57209	0.277412	-5.66699	1.45324e-08	1.33095e-07
HNRNPA3	14140.3	-0.358767	0.0633354	-5.66455	1.47412e-08	1.34915e-07
ELF1	163.125	-1.39543	0.246532	-5.66023	1.51171e-08	1.38166e-07
TTC8	999.85	-0.976382	0.172606	-5.65671	1.54305e-08	1.40456e-07
CNNM2	835.927	-0.873895	0.154592	-5.65292	1.57742e-08	1.43488e-07
MAPK9	921.795	-0.81466	0.144248	-5.64763	1.62677e-08	1.47876e-07
MFSD6	510.671	-1.00077	0.177388	-5.64173	1.68346e-08	1.52615e-07
ZHX1	719.464	-0.664894	0.117851	-5.64182	1.68265e-08	1.52615e-07
MIR22HG	187.831	-1.27182	0.225468	-5.64079	1.69273e-08	1.53352e-07
TMEM169	445.397	-1.20854	0.214362	-5.63783	1.72211e-08	1.55804e-07
YAF2	215.304	-0.948889	0.168347	-5.6365	1.73542e-08	1.56901e-07
POLR3K	909.814	-1.12362	0.199364	-5.63602	1.74024e-08	1.57231e-07
LHX4	121.425	-1.51788	0.26963	-5.62949	1.80742e-08	1.63081e-07
DIP2B	2867.58	-0.741471	0.131795	-5.62593	1.84507e-08	1.66366e-07
FMNL3	967.656	-0.757084	0.134598	-5.62479	1.85739e-08	1.67252e-07
CLVS2	533.716	-1.71283	0.304539	-5.62433	1.86231e-08	1.67583e-07
SH3D19	309.469	-1.01182	0.179949	-5.62283	1.87856e-08	1.68932e-07
TIGAR	207.61	-1.31691	0.234236	-5.62215	1.88597e-08	1.69415e-07
APC2	4865.59	-0.545164	0.0969711	-5.62193	1.88838e-08	1.69474e-07
TP53RK	768.511	-0.637043	0.113326	-5.62133	1.89494e-08	1.69835e-07
LMO3	51.8738	-1.89577	0.337359	-5.61944	1.91575e-08	1.71586e-07
VEGFC	24.9589	-4.14754	0.738949	-5.61276	1.99125e-08	1.78229e-07
AUTS2	1635.73	-0.415175	0.0740535	-5.60642	2.06558e-08	1.84759e-07
SERTAD3	399.221	-0.970607	0.173161	-5.60522	2.07995e-08	1.85796e-07
COMMD2	817.118	-0.541354	0.0967033	-5.5981	2.16719e-08	1.93203e-07
RBM27	1058.16	-0.55821	0.0997735	-5.59477	2.20913e-08	1.96549e-07
PHF21B	787.337	-1.23705	0.22112	-5.59447	2.21294e-08	1.96758e-07
XPR1	1365.7	-0.486375	0.0871319	-5.58205	2.37701e-08	2.10786e-07
FRMD6	156.855	-1.09236	0.195964	-5.57428	2.48557e-08	2.20122e-07
PROS1	234.675	-1.20495	0.216208	-5.57311	2.50233e-08	2.2146e-07
NAPA	1360.5	-0.594152	0.106669	-5.57004	2.54686e-08	2.24956e-07
USP5	4669.6	-0.744927	0.133861	-5.56492	2.62275e-08	2.31354e-07
X10.sep	822.77	-0.543927	0.0977404	-5.56502	2.62123e-08	2.31354e-07
PHF1	740.755	-0.685721	0.123231	-5.56453	2.62864e-08	2.31721e-07
LBX2.AS1	80.1188	-2.27247	0.409675	-5.54701	2.90589e-08	2.54821e-07
FGF2	103.151	-1.28224	0.231302	-5.54358	2.96353e-08	2.59536e-07
MEX3D	1910.58	-0.625431	0.112856	-5.54186	2.99267e-08	2.61917e-07
OSBPL6	300.953	-1.05922	0.191156	-5.54115	3.00499e-08	2.62824e-07
THY1	1278.94	-0.986443	0.178113	-5.53828	3.05451e-08	2.66981e-07
LBR	3375.12	-0.548245	0.0990398	-5.53561	3.10154e-08	2.70915e-07
ACSL1	715.911	-1.12289	0.202859	-5.53533	3.10646e-08	2.71168e-07
KIF1C	2469.31	-0.669724	0.120995	-5.53514	3.10987e-08	2.71289e-07
C3orf80	90.9716	-1.4479	0.262264	-5.52076	3.37539e-08	2.93687e-07
KIAA1524	892.401	-1.11377	0.202327	-5.50482	3.69556e-08	3.2092e-07
WLS	885.471	-1.11267	0.202298	-5.50015	3.79466e-08	3.29313e-07
CNTLN	482.068	-1.24816	0.22701	-5.49825	3.83579e-08	3.32667e-07
PNPT1	1199.01	-0.778717	0.141834	-5.49036	4.01115e-08	3.4765e-07
PSMD1	4566.32	-0.808465	0.147467	-5.48234	4.19729e-08	3.63548e-07
IKZF4	839.427	-0.548099	0.100031	-5.47931	4.26995e-08	3.69127e-07
NUTF2	3127.88	-0.686672	0.125372	-5.47706	4.32447e-08	3.73358e-07
IVNS1ABP	2249.42	-0.588161	0.107409	-5.47591	4.35261e-08	3.75545e-07
MAN1A2	1472.6	-0.682093	0.124669	-5.47121	4.46978e-08	3.85089e-07
E2F3	998.063	-0.911404	0.166642	-5.46924	4.51979e-08	3.88969e-07
LZTS3	503.383	-1.25362	0.229263	-5.46805	4.55003e-08	3.91321e-07
KTN1	5071.89	-0.847281	0.155033	-5.46517	4.62467e-08	3.96975e-07
SDC2	273.049	-0.971995	0.177974	-5.46146	4.72242e-08	4.04848e-07
MXRA8	427.318	-1.1859	0.217158	-5.46098	4.73514e-08	4.0542e-07
MAGI2.AS3	344.634	-1.22491	0.224558	-5.45476	4.90399e-08	4.19074e-07
MYRIP	140.123	-1.86608	0.342275	-5.45198	4.98112e-08	4.25123e-07
LOC100130417	301.049	-1.32991	0.244198	-5.44603	5.15072e-08	4.38506e-07
NOP2	1812.99	-0.957605	0.175842	-5.44583	5.15649e-08	4.38694e-07
NCOR2	5790.1	-0.575228	0.105661	-5.44407	5.20759e-08	4.4248e-07
SNRNP40	1524.49	-0.560179	0.103064	-5.43527	5.4714e-08	4.6372e-07
TRAK1	1045.25	-0.700146	0.12882	-5.43509	5.47687e-08	4.63891e-07
ENAH	4478.97	-0.659384	0.121492	-5.42737	5.71891e-08	4.8317e-07
ZNF598	2515.7	-0.51142	0.0942927	-5.42375	5.83612e-08	4.92452e-07
MEIS3	1347.3	-0.848588	0.156543	-5.4208	5.93336e-08	4.99714e-07
STIM2	580.465	-0.720153	0.132962	-5.41623	6.0869e-08	5.12002e-07
GFM1	1127.7	-0.877379	0.162043	-5.41449	6.14641e-08	5.16684e-07
AMOTL2	562.411	-1.05001	0.194029	-5.41161	6.24612e-08	5.23954e-07
FBLN1	4979.75	-0.52516	0.0970613	-5.4106	6.28131e-08	5.26374e-07
SLC19A1	954.75	-0.745534	0.137815	-5.40965	6.31466e-08	5.28838e-07
AGER	254.405	-0.844779	0.156227	-5.40736	6.39592e-08	5.34975e-07
PSMB6	3207.63	-0.479167	0.0886413	-5.40569	6.45604e-08	5.39667e-07
RANBP9	888.063	-0.667382	0.123504	-5.40371	6.52776e-08	5.44982e-07
CCDC74A	661.489	-0.882857	0.163486	-5.4002	6.65648e-08	5.55383e-07
X01.mar.1	673.247	-0.61026	0.113076	-5.39691	6.77991e-08	5.65329e-07
TMEM117	76.3557	-1.39467	0.258633	-5.39245	6.95019e-08	5.78449e-07
LRCH1	155.003	-1.32642	0.246095	-5.38988	7.05047e-08	5.86068e-07
ALDH1B1	1239.71	-0.482703	0.0896022	-5.38718	7.15732e-08	5.93845e-07
HS2ST1	1732	-0.607458	0.112782	-5.38611	7.19977e-08	5.96629e-07
CUL1	1699	-0.610589	0.11353	-5.37824	7.52167e-08	6.22919e-07
EOGT	173.757	-1.30607	0.243083	-5.37293	7.74678e-08	6.39981e-07
ERBB2IP	1259.77	-0.592728	0.110349	-5.37138	7.81353e-08	6.43652e-07
RORB	292.737	-1.66552	0.310289	-5.36764	7.97731e-08	6.56195e-07
MAP3K5	76.4857	-2.4203	0.451029	-5.36617	8.04246e-08	6.61149e-07
SLFNL1.AS1	24.2617	-2.8487	0.531215	-5.36261	8.20283e-08	6.73506e-07
RAVER2	684.9	-0.578014	0.107884	-5.35772	8.42768e-08	6.90699e-07
LRRC16A	200.459	-1.3033	0.243432	-5.35387	8.60909e-08	7.05136e-07
HEATR5A	411.4	-0.861627	0.161129	-5.34745	8.92035e-08	7.29293e-07
CASC5	927.777	-0.679249	0.127099	-5.34425	9.0794e-08	7.41392e-07
KPNA3	1046.88	-1.15076	0.215408	-5.34221	9.18215e-08	7.49326e-07
CNN3	3128.23	-1.03557	0.193931	-5.33987	9.30156e-08	7.58609e-07
CDV3	2602.85	-0.550429	0.103122	-5.33764	9.41655e-08	7.6752e-07
MRPS6	655.803	-0.63197	0.118445	-5.33556	9.5249e-08	7.7588e-07
VWA7	48.0004	-1.86793	0.350241	-5.33327	9.64583e-08	7.85254e-07
PLK3	166.715	-1.17672	0.220881	-5.3274	9.96291e-08	8.09592e-07
IPO13	1019.2	-0.56791	0.106707	-5.32215	1.02548e-07	8.32305e-07
PTGFRN	1698.06	-0.623669	0.117189	-5.32193	1.02675e-07	8.32826e-07
UBP1	3545.52	-0.382467	0.0718901	-5.32017	1.03672e-07	8.40408e-07
GPATCH4	1979.49	-0.727027	0.137066	-5.30421	1.1316e-07	9.15109e-07
FAM107B	742.649	-0.581742	0.109681	-5.30392	1.13339e-07	9.16006e-07
CHST2	762.572	-1.06343	0.200737	-5.29764	1.17306e-07	9.46924e-07
FAM217B	782.854	-0.509089	0.0960965	-5.29768	1.17283e-07	9.46924e-07
PPP6R1	1926.83	-0.518566	0.0979534	-5.29401	1.19665e-07	9.64796e-07
SPOPL	409.014	-0.73362	0.138587	-5.29358	1.19944e-07	9.65888e-07
DPY19L3	955.201	-0.493617	0.0933577	-5.28737	1.24089e-07	9.98073e-07
KCNJ8	170.408	-1.5166	0.286947	-5.28529	1.25507e-07	1.00827e-06
TPD52	464.794	-0.704591	0.133348	-5.28387	1.26483e-07	1.0155e-06
SMAD6	711.408	-1.55804	0.295014	-5.28124	1.28315e-07	1.02959e-06
CAPN15	1655.13	-0.58548	0.110885	-5.28006	1.29139e-07	1.03498e-06
CALM1	3642.06	-0.426676	0.080809	-5.28006	1.29141e-07	1.03498e-06
CHST11	453.422	-1.15499	0.218795	-5.27886	1.29987e-07	1.04052e-06
CS	6722.69	-0.531281	0.100715	-5.2751	1.32684e-07	1.06147e-06
ACSL3	1109.73	-1.02612	0.194684	-5.2707	1.35902e-07	1.08592e-06
KDELC2	547.13	-1.1384	0.216016	-5.26999	1.36435e-07	1.08953e-06
AZIN1	3926.41	-0.565596	0.107402	-5.26618	1.39291e-07	1.11035e-06
RAB3IL1	183.03	-1.29956	0.247626	-5.24805	1.5372e-07	1.22174e-06
PRKD1	236.842	-0.922396	0.175992	-5.24113	1.59595e-07	1.26694e-06
PTPN14	245.578	-2.33297	0.44543	-5.23756	1.62711e-07	1.29014e-06
SH3GLB2	861.989	-0.510399	0.0974875	-5.23553	1.64513e-07	1.30366e-06
SLC25A33	651.851	-0.799557	0.15276	-5.23408	1.65805e-07	1.31235e-06
WFIKKN2	79.3931	-2.56463	0.490063	-5.23327	1.66538e-07	1.31647e-06
ZNF423	477.939	-1.74316	0.333514	-5.22664	1.72621e-07	1.36308e-06
PRKD3	1553.1	-0.582004	0.111386	-5.2251	1.74057e-07	1.3728e-06
ST6GALNAC3	271.378	-0.796031	0.152618	-5.21582	1.83003e-07	1.44166e-06
SCG2	751.491	-3.85693	0.741165	-5.20387	1.95181e-07	1.53219e-06
EMILIN3	492.889	-0.830206	0.159558	-5.20317	1.95921e-07	1.5371e-06
BOP1	2556.16	-0.57274	0.110137	-5.20026	1.99007e-07	1.5604e-06
DNAJC10	1430.27	-0.903973	0.173878	-5.19889	2.00487e-07	1.57109e-06
METTL7A	93.6662	-2.36127	0.45428	-5.19783	2.01625e-07	1.57816e-06
X11.mar	88.7946	-2.22185	0.427966	-5.19166	2.08428e-07	1.63046e-06
FBXO31	359.042	-0.797407	0.15367	-5.1891	2.11317e-07	1.65113e-06
SLC52A2	1260.96	-0.572084	0.110296	-5.1868	2.13939e-07	1.6687e-06
SPEG	630.578	-1.01313	0.195365	-5.18583	2.1506e-07	1.67647e-06
CSPG4	80.7964	-1.86522	0.359842	-5.18343	2.17838e-07	1.69713e-06
KCNH2	1268.7	-1.61333	0.31133	-5.18204	2.19474e-07	1.70889e-06
APLP1	3937.01	-0.69658	0.134546	-5.17726	2.25169e-07	1.75221e-06
ATP2B4	458.421	-1.22042	0.235931	-5.17278	2.30632e-07	1.79264e-06
SLC27A4	605.539	-0.92289	0.178474	-5.171	2.32842e-07	1.80878e-06
PTEN	950.47	-0.583998	0.112987	-5.16871	2.35714e-07	1.82897e-06
AKIRIN1	1860.05	-0.85034	0.164571	-5.16702	2.37851e-07	1.84448e-06
GALNT6	440.388	-1.70162	0.330088	-5.15506	2.53546e-07	1.96505e-06
GIPC1	1797.18	-0.535667	0.104034	-5.14898	2.61902e-07	2.0263e-06
PSMD2	10793.7	-0.456537	0.0887508	-5.14403	2.6891e-07	2.07692e-06
AKNAD1	44.3367	-2.69923	0.525136	-5.14006	2.74652e-07	2.11884e-06
PER3	598.027	-1.37058	0.26675	-5.13806	2.77589e-07	2.14026e-06
HAGHL	295.473	-1.07653	0.209839	-5.13025	2.89365e-07	2.22593e-06
FLAD1	1969.31	-0.618237	0.12058	-5.12718	2.94107e-07	2.25982e-06
FAM171B	182.421	-0.876688	0.171145	-5.1225	3.01517e-07	2.31411e-06
FAM110D	30.7991	-2.53924	0.495977	-5.11967	3.06077e-07	2.34776e-06
DTNBP1	505.621	-0.672456	0.131517	-5.11307	3.16971e-07	2.42993e-06
PLK2	129.404	-1.75759	0.344068	-5.10827	3.25129e-07	2.48962e-06
ZMPSTE24	1056.73	-0.610176	0.119506	-5.1058	3.294e-07	2.52089e-06
ITGA1	264.513	-1.71837	0.336569	-5.10556	3.29818e-07	2.52265e-06
SNHG4.1	57.0798	-1.92863	0.37796	-5.10272	3.34804e-07	2.55786e-06
CBX4	992.528	-0.875079	0.171624	-5.09882	3.41777e-07	2.6052e-06
LRRN4	41.8066	-3.44473	0.676788	-5.08982	3.58401e-07	2.72727e-06
RNF138	316.156	-0.852524	0.167519	-5.08913	3.59706e-07	2.73462e-06
IGF2BP2	640.947	-0.670726	0.131797	-5.0891	3.59775e-07	2.73462e-06
GJA3	763.305	-0.699763	0.137507	-5.08892	3.60107e-07	2.73559e-06
TRIM14	573.07	-0.670177	0.131858	-5.08256	3.72373e-07	2.82499e-06
SAC3D1	1549.55	-0.597422	0.117643	-5.07825	3.80929e-07	2.88559e-06
FZD1	319.14	-0.814534	0.16053	-5.07403	3.8948e-07	2.94371e-06
UNKL	1206.36	-0.611733	0.1206	-5.07241	3.92806e-07	2.96551e-06
FIGF	56.9673	-1.78648	0.353038	-5.06032	4.18548e-07	3.15098e-06
NADK	1143.42	-0.63322	0.125154	-5.05953	4.20281e-07	3.16225e-06
SAMD11	1741.13	-1.37741	0.272502	-5.05467	4.3114e-07	3.23669e-06
GALNT14	209.329	-1.49492	0.295882	-5.05242	4.36248e-07	3.27137e-06
PFN1	16511.6	-0.602216	0.119194	-5.05242	4.36248e-07	3.27137e-06
SRRM4	482.474	-1.11954	0.221627	-5.05145	4.38467e-07	3.28617e-06
EPB41L3	738.138	-0.952551	0.188795	-5.04543	4.52492e-07	3.3875e-06
ANKRD28	1081.97	-0.52495	0.104071	-5.04413	4.55583e-07	3.40874e-06
PTBP3	831.789	-0.576269	0.114263	-5.04335	4.5744e-07	3.42072e-06
AUNIP	175.547	-1.41497	0.280734	-5.04025	4.64925e-07	3.47476e-06
FANCE	368.142	-0.909306	0.180504	-5.03758	4.71448e-07	3.51959e-06
ANAPC7	1745.85	-0.992651	0.197258	-5.03226	4.84731e-07	3.61271e-06
PIK3C2B	1730.85	-0.424478	0.0843951	-5.02966	4.91362e-07	3.65807e-06
JDP2	70.5629	-1.97986	0.393705	-5.0288	4.93564e-07	3.67242e-06
P3H4	834.249	-0.75157	0.149506	-5.02701	4.98189e-07	3.70478e-06
KCNJ9	168.252	-1.40603	0.279783	-5.02542	5.02322e-07	3.73189e-06
KIAA0922	450.972	-0.787429	0.15669	-5.0254	5.02392e-07	3.73189e-06
HYAL2	1446.73	-0.656408	0.130638	-5.02462	5.04418e-07	3.74487e-06
MAT2A	6591.84	-0.688366	0.137136	-5.01957	5.17871e-07	3.84262e-06
ESRRG	51.8559	-2.73607	0.545227	-5.01823	5.21497e-07	3.86739e-06
RAP1B	1421.77	-0.910021	0.18139	-5.01693	5.25037e-07	3.89149e-06
GET4	2012.75	-0.386649	0.0771115	-5.01415	5.32673e-07	3.9459e-06
TPRN	522.181	-0.647842	0.129399	-5.00656	5.5411e-07	4.10017e-06
CACNB3	1243.15	-0.6248	0.124815	-5.0058	5.56317e-07	4.11423e-06
ARPC5L	828.701	-0.573007	0.114481	-5.00527	5.57838e-07	4.1232e-06
KMT5A	1526.22	-0.933955	0.18677	-5.00056	5.71638e-07	4.22055e-06
ZCCHC24	344.293	-1.20958	0.242015	-4.99797	5.79362e-07	4.27287e-06
LOC100294145	401.728	-0.730593	0.146227	-4.99628	5.84459e-07	4.3081e-06
MAP7D1	3098.75	-0.770921	0.154374	-4.99384	5.91894e-07	4.35811e-06
AK5	287.456	-1.10663	0.221804	-4.98922	6.06224e-07	4.45628e-06
GSPT1	2792.15	-0.448409	0.0898912	-4.98835	6.08961e-07	4.47394e-06
C9orf3	275.53	-1.05395	0.211453	-4.9843	6.21862e-07	4.56372e-06
CLCN7	2035.35	-0.428536	0.085996	-4.9832	6.25398e-07	4.58466e-06
FAM122B	1377.56	-0.732098	0.146927	-4.98273	6.26933e-07	4.59089e-06
EFHD1	1004.78	-1.30386	0.261859	-4.97927	6.38252e-07	4.67123e-06
PITPNC1	625.246	-0.583718	0.1173	-4.97627	6.48205e-07	4.73373e-06
METRN	812.17	-0.968001	0.194638	-4.97335	6.58054e-07	4.79782e-06
RNASEH1	684.579	-0.627713	0.126318	-4.96931	6.71903e-07	4.88816e-06
RAB31	341.869	-1.1385	0.229344	-4.96418	6.89928e-07	5.00571e-06
RABGGTB	1303.99	-0.417059	0.0840209	-4.96375	6.91441e-07	5.01398e-06
C15orf52	57.8378	-1.60901	0.324333	-4.96099	7.01345e-07	5.08305e-06
NOTCH1	437.094	-0.909763	0.183504	-4.95774	7.13189e-07	5.16052e-06
EBF1	121.958	-1.12261	0.226541	-4.95545	7.2163e-07	5.21878e-06
DERA	422.114	-0.913694	0.184441	-4.95385	7.27589e-07	5.24772e-06
CELSR1	2112.55	-0.677389	0.13676	-4.95311	7.30355e-07	5.26484e-06
ABCD1	585.999	-1.07764	0.217714	-4.94982	7.42829e-07	5.34901e-06
GFOD1	107.981	-1.53906	0.311136	-4.94658	7.55277e-07	5.43281e-06
LOXL1	1059.09	-0.850916	0.172058	-4.94553	7.59375e-07	5.45909e-06
USP39	2992.33	-0.616674	0.124696	-4.94543	7.59744e-07	5.45909e-06
RDH10	264.815	-0.828972	0.167888	-4.93765	7.9071e-07	5.67247e-06
CARD14	115.447	-1.19719	0.242708	-4.93264	8.11266e-07	5.81371e-06
POLR3E	1083.55	-0.556308	0.112944	-4.92553	8.41337e-07	6.01635e-06
NUP210	8626.22	-0.657645	0.13354	-4.92471	8.44871e-07	6.03518e-06
SLC35G2	372.118	-0.875439	0.177845	-4.92249	8.54507e-07	6.10076e-06
RNASEH2B	841.236	-1.25596	0.255184	-4.92179	8.57546e-07	6.1127e-06
EEA1	360.351	-0.87292	0.177485	-4.91827	8.73109e-07	6.21042e-06
NUP50	3174.7	-0.622438	0.126554	-4.91834	8.72806e-07	6.21042e-06
INTS6	779.402	-0.696862	0.141713	-4.9174	8.76995e-07	6.23476e-06
CEMIP	185.752	-1.81459	0.369476	-4.91126	9.04951e-07	6.42669e-06
SHROOM2	289.763	-0.936829	0.190813	-4.90966	9.12324e-07	6.47219e-06
HOXD8	167.508	-1.21678	0.247999	-4.90639	9.27694e-07	6.57775e-06
SCYL2	860.678	-0.520395	0.106235	-4.89852	9.65636e-07	6.83593e-06
YARS	3413.12	-0.479199	0.0978436	-4.8976	9.70118e-07	6.86404e-06
FAM126A	506.507	-0.606854	0.124091	-4.89038	1.00644e-06	7.11726e-06
GTF2I	15589	-0.307137	0.06285	-4.88683	1.02475e-06	7.24013e-06
FAM58A	419.188	-0.65536	0.134192	-4.88376	1.04083e-06	7.34883e-06
MAPKAP1	1725.31	-0.370517	0.0758925	-4.88213	1.04948e-06	7.406e-06
KANK2	1312.68	-1.38598	0.284318	-4.87475	1.08947e-06	7.68013e-06
CIAPIN1	1618.93	-0.412668	0.0846747	-4.87357	1.096e-06	7.72207e-06
SLC4A2	3081.14	-0.568309	0.116784	-4.86633	1.1369e-06	8.00608e-06
CNN1	227.474	-2.03537	0.418632	-4.86195	1.16236e-06	8.17678e-06
GNG5	1871.8	-0.497437	0.102383	-4.85857	1.18234e-06	8.3086e-06
CPSF2	1361.76	-0.484999	0.0998534	-4.85711	1.1911e-06	8.36142e-06
DAG1	2829.87	-0.370116	0.0761996	-4.85719	1.19065e-06	8.36142e-06
RAB15	651.755	-0.493038	0.101633	-4.85114	1.22755e-06	8.58991e-06
ZNF609	3596.49	-0.439257	0.0906104	-4.84775	1.24867e-06	8.72895e-06
NEURL1B	1183.35	-0.563583	0.1163	-4.84596	1.25999e-06	8.79894e-06
PSME4	1986.29	-0.61537	0.127132	-4.84038	1.2959e-06	9.04027e-06
GNB4	621.201	-0.581748	0.120321	-4.83497	1.33169e-06	9.28028e-06
MBNL1	703.211	-1.06734	0.220938	-4.83097	1.35867e-06	9.46343e-06
TMX4	1386.01	-0.877842	0.181836	-4.82765	1.38151e-06	9.6125e-06
GMPS	2261.79	-0.630971	0.130839	-4.82249	1.41777e-06	9.84949e-06
FAM173A	325.42	-0.754142	0.156392	-4.82213	1.42032e-06	9.86205e-06
MPV17L2	374.904	-0.826927	0.171686	-4.81652	1.46084e-06	1.01329e-05
PCDHGB7	115.284	-1.22469	0.254406	-4.81391	1.48006e-06	1.02607e-05
KLHL2	220.993	-1.10773	0.230116	-4.81381	1.48079e-06	1.02607e-05
DUBR	83.9705	-1.21471	0.252437	-4.81191	1.49492e-06	1.03479e-05
AP1S3	97.4528	-1.23499	0.256745	-4.81017	1.50804e-06	1.04279e-05
NDUFS1	2858.15	-0.59273	0.123272	-4.80831	1.52214e-06	1.05038e-05
IWS1	1956.74	-0.441236	0.0917635	-4.8084	1.5214e-06	1.05038e-05
PCCB	913.378	-0.516634	0.107464	-4.80748	1.52842e-06	1.05417e-05
DNM1L	2623.32	-0.45943	0.0956357	-4.80396	1.55559e-06	1.07071e-05
RAB35	1770.57	-0.579697	0.1207	-4.80281	1.56457e-06	1.07571e-05
UHRF1BP1L	876.497	-0.520997	0.10848	-4.80272	1.56527e-06	1.07571e-05
C4orf33	64.6535	-1.58495	0.330085	-4.80164	1.57371e-06	1.07985e-05
ADCY1	2190.66	-0.449025	0.0935267	-4.80104	1.57847e-06	1.08201e-05
PDE4A	396.154	-1.43271	0.298576	-4.79846	1.59892e-06	1.09491e-05
ORAI1	306.483	-0.840681	0.175212	-4.79809	1.60187e-06	1.09637e-05
DIABLO	1994.89	-0.720001	0.150064	-4.79797	1.60281e-06	1.09645e-05
ERRFI1	306.515	-0.711451	0.14836	-4.79544	1.62318e-06	1.10982e-05
NOL6	2021.42	-0.552492	0.115215	-4.7953	1.62435e-06	1.11006e-05
SLC2A8	594.514	-0.715965	0.149323	-4.79476	1.62872e-06	1.11247e-05
HNRNPM	16934.5	-0.286906	0.0599094	-4.789	1.67615e-06	1.14371e-05
KCNK1	353.975	-1.84774	0.385923	-4.78784	1.68582e-06	1.14914e-05
PDE3A	90.1485	-2.65704	0.554983	-4.78761	1.6878e-06	1.1499e-05
ADM5	133.424	-1.94207	0.405985	-4.78359	1.7219e-06	1.17254e-05
CDC14B	461.76	-0.794446	0.166092	-4.78316	1.72557e-06	1.17444e-05
SQSTM1	1946.85	-0.778264	0.162899	-4.7776	1.77401e-06	1.20618e-05
LRRC8D	1226.49	-0.425619	0.0891805	-4.77256	1.81899e-06	1.23363e-05
CLPB	814.281	-0.824476	0.172793	-4.77148	1.82875e-06	1.23963e-05
TTC13	301.832	-1.11655	0.234093	-4.76967	1.84532e-06	1.25023e-05
SCARF2	1201.46	-1.1697	0.24538	-4.76687	1.87111e-06	1.26579e-05
OSBPL8	1444.52	-0.5971	0.125318	-4.76469	1.89146e-06	1.27891e-05
PPFIA3	818.847	-0.64389	0.135192	-4.76278	1.90941e-06	1.28974e-05
SH3GLB1	1856.29	-0.381504	0.0801604	-4.75925	1.94313e-06	1.31185e-05
KIAA0513	193.211	-1.02212	0.21526	-4.74831	2.05128e-06	1.3807e-05
ZNF804A	795.872	-0.581919	0.122765	-4.74011	2.13604e-06	1.43344e-05
NFKBIB	569.035	-0.675843	0.142586	-4.7399	2.1382e-06	1.43416e-05
E2F4	1915.42	-0.405956	0.085753	-4.73402	2.20116e-06	1.47419e-05
SRPK1	2684.56	-0.516154	0.10907	-4.73232	2.21967e-06	1.48509e-05
SLC25A15	627.244	-0.963049	0.203512	-4.73216	2.22147e-06	1.48556e-05
SFRP1	2498.56	-0.94523	0.199779	-4.73137	2.23006e-06	1.49056e-05
FAM208B	2947.21	-0.534086	0.113076	-4.72323	2.32127e-06	1.54921e-05
SPACA6	70.1123	-1.7688	0.374556	-4.72238	2.33095e-06	1.55489e-05
PTPRK	437.852	-1.48384	0.31438	-4.71988	2.35986e-06	1.57262e-05
USP15	710.258	-0.650081	0.137774	-4.71845	2.37645e-06	1.5821e-05
GNPTAB	693.388	-0.634805	0.134599	-4.71628	2.40193e-06	1.59668e-05
CCDC74B	371.891	-1.21363	0.257674	-4.70995	2.47775e-06	1.64301e-05
ZC3H12C	157.864	-1.2808	0.272166	-4.70595	2.52685e-06	1.67208e-05
GTPBP4	2309.1	-0.537326	0.114179	-4.70599	2.52634e-06	1.67208e-05
TJP2	762.114	-0.763448	0.162252	-4.70532	2.53472e-06	1.67581e-05
AMFR	825.533	-0.484715	0.103025	-4.70484	2.54064e-06	1.67808e-05
PHF13	1081.74	-0.483837	0.102842	-4.70464	2.54316e-06	1.67891e-05
TXNRD1	4651.68	-0.884925	0.18813	-4.7038	2.55357e-06	1.68413e-05
RAB3IP	667.442	-0.596458	0.126826	-4.70297	2.56406e-06	1.68938e-05
BCAP29	360.584	-0.668865	0.14223	-4.70268	2.56766e-06	1.69092e-05
HACD1	153.346	-1.11995	0.238224	-4.70124	2.58584e-06	1.70122e-05
FLNA	24314.2	-0.755252	0.160648	-4.70129	2.58527e-06	1.70122e-05
MPP5	595.121	-0.474567	0.101059	-4.69594	2.65387e-06	1.74427e-05
SLC47A1	142.706	-1.19702	0.25492	-4.69568	2.65724e-06	1.74563e-05
CAMKV	802.364	-0.95056	0.202714	-4.68918	2.74306e-06	1.79675e-05
AHCTF1	2539.82	-0.531961	0.113447	-4.68907	2.74443e-06	1.79675e-05
SOX12	3671.44	-0.935158	0.199472	-4.68815	2.75681e-06	1.80221e-05
MTOR	2678.39	-0.680612	0.145449	-4.67938	2.87742e-06	1.87831e-05
PLOD1	1651.44	-0.452122	0.0966968	-4.67566	2.93006e-06	1.91081e-05
LINC00936	31.001	-1.95238	0.417596	-4.67528	2.93554e-06	1.91346e-05
GLCE	875.869	-0.818488	0.175225	-4.67107	2.99634e-06	1.94929e-05
TANGO2	363.551	-0.866485	0.185514	-4.67072	3.00151e-06	1.95171e-05
PPM1B	647.499	-0.533795	0.114322	-4.66921	3.02358e-06	1.96416e-05
XPO5	4093.17	-0.546146	0.117065	-4.66531	3.08153e-06	2.00083e-05
LAMP1	3043.63	-0.533422	0.114365	-4.66422	3.09786e-06	2.00948e-05
ATP6V0E2	1679.38	-0.444987	0.0955974	-4.6548	3.24297e-06	2.09955e-05
FAM98A	885.12	-0.605687	0.130365	-4.64609	3.3828e-06	2.18464e-05
ATP6V0A2	747.921	-0.599615	0.129153	-4.64266	3.43959e-06	2.21935e-05
ICMT	1649.58	-0.587603	0.126642	-4.63988	3.48615e-06	2.24723e-05
PLS1	145.842	-1.02139	0.220832	-4.62518	3.74281e-06	2.4092e-05
AASS	150.536	-1.75638	0.380316	-4.61822	3.87037e-06	2.48653e-05
NFAT5	652.903	-0.638509	0.138256	-4.6183	3.86899e-06	2.48653e-05
ZFAND3	1464.07	-0.529746	0.114823	-4.61359	3.95772e-06	2.54022e-05
NEK7	370.911	-0.674759	0.146372	-4.60988	4.029e-06	2.58473e-05
ZBTB38	228.834	-0.978877	0.212363	-4.60946	4.03719e-06	2.58875e-05
CPNE2	664.78	-0.54975	0.119528	-4.59935	4.23804e-06	2.71364e-05
SPSB2	110.614	-1.26359	0.274762	-4.59888	4.24774e-06	2.71726e-05
FBXW11	1520.27	-0.547916	0.11919	-4.597	4.28621e-06	2.73794e-05
TSTA3	628.681	-0.48385	0.105493	-4.58659	4.50552e-06	2.87393e-05
DRAM1	45.9843	-1.559	0.339911	-4.58649	4.50767e-06	2.87394e-05
SCPEP1	615.352	-0.509081	0.11112	-4.58138	4.61913e-06	2.94081e-05
PDLIM7	1940.02	-0.818714	0.178725	-4.58087	4.63049e-06	2.94664e-05
RPRM	287.259	-1.35461	0.295801	-4.57948	4.66141e-06	2.9635e-05
TTLL12	3377.68	-0.804876	0.175811	-4.57807	4.69284e-06	2.98065e-05
CCDC71L	267.252	-0.806388	0.176153	-4.57777	4.69965e-06	2.98356e-05
SDC1	358.646	-1.65544	0.361736	-4.57638	4.73082e-06	3.00052e-05
ATP13A1	2301.95	-0.413124	0.0903378	-4.57311	4.80549e-06	3.04643e-05
CDCA7	771.783	-1.26358	0.276516	-4.56963	4.88588e-06	3.09155e-05
E2F1	1930.64	-1.21488	0.265972	-4.56771	4.93076e-06	3.11553e-05
SOX4	850.347	-1.33433	0.292151	-4.56727	4.9411e-06	3.1206e-05
PNO1	615.818	-0.717652	0.157247	-4.56385	5.02239e-06	3.16597e-05
TNPO2	3842.75	-0.448982	0.0984077	-4.56247	5.05559e-06	3.18391e-05
CACNG7	884.039	-1.02166	0.223972	-4.56157	5.07723e-06	3.19453e-05
KBTBD6	990.584	-0.921711	0.202229	-4.55776	5.17024e-06	3.24696e-05
KIAA1549	1720.56	-1.00542	0.220644	-4.55676	5.1949e-06	3.26092e-05
PRPH	334.551	-1.84848	0.405774	-4.55546	5.22712e-06	3.27961e-05
LRP8	1905.1	-0.789708	0.173426	-4.55357	5.27438e-06	3.30153e-05
PLPPR2	1804.39	-0.541853	0.119041	-4.55183	5.31814e-06	3.32738e-05
TBC1D24	854.089	-0.586375	0.128962	-4.54687	5.44491e-06	3.40034e-05
BAZ1B	5272.69	-0.570534	0.125496	-4.54622	5.46189e-06	3.40922e-05
NACC1	3432.89	-0.52593	0.116098	-4.53006	5.89669e-06	3.66371e-05
RHBDD3	607.816	-0.542116	0.119711	-4.52854	5.9393e-06	3.68676e-05
GDF11	915.916	-1.1578	0.255838	-4.52551	6.02507e-06	3.73655e-05
EVI5L	1149.6	-0.596335	0.131964	-4.51892	6.21569e-06	3.84942e-05
DAP3	2554.64	-0.676876	0.149797	-4.51862	6.22442e-06	3.85305e-05
CCDC150	200.337	-1.36639	0.302619	-4.51522	6.32501e-06	3.9081e-05
SFMBT1	364.359	-0.743088	0.16487	-4.50713	6.57111e-06	4.05455e-05
CDC20	3204.91	-0.902642	0.200335	-4.50565	6.61689e-06	4.07905e-05
GXYLT1	917.991	-0.852503	0.189284	-4.50383	6.67389e-06	4.11041e-05
LOC645513	173.486	-1.10267	0.244844	-4.50357	6.68205e-06	4.11354e-05
PXMP2	733.434	-0.641925	0.142759	-4.49658	6.90564e-06	4.2395e-05
GTF2H2B	852.563	-0.423503	0.094203	-4.49565	6.93586e-06	4.25611e-05
CGNL1	78.8824	-1.69258	0.376601	-4.49435	6.97826e-06	4.27821e-05
LATS2	227.668	-0.710876	0.158241	-4.49236	7.04398e-06	4.31456e-05
FAM72B	995.309	-0.836699	0.186309	-4.49093	7.09145e-06	4.33967e-05
AKAP13	2540.61	-0.379963	0.0846152	-4.49048	7.10619e-06	4.34472e-05
USP9X	3503.8	-0.622782	0.138808	-4.48665	7.23512e-06	4.41952e-05
CAMK2D	290.045	-1.13839	0.253766	-4.48599	7.25746e-06	4.43115e-05
PCDHGA10	59.7551	-1.5006	0.334713	-4.48324	7.35191e-06	4.4827e-05
SLC25A32	350.278	-0.805077	0.179818	-4.47719	7.56326e-06	4.59901e-05
POU4F1	423.5	-1.44091	0.321907	-4.47618	7.59921e-06	4.61878e-05
JMJD1C	690.43	-0.550977	0.123097	-4.47595	7.60717e-06	4.62152e-05
UBQLN4	4749.84	-0.394421	0.0881383	-4.47502	7.64039e-06	4.6396e-05
PSMC5	5046.87	-0.367172	0.0821276	-4.47075	7.79471e-06	4.72475e-05
VSIG10	385.501	-0.586581	0.131287	-4.46794	7.89775e-06	4.78504e-05
UBE2H	1338.26	-0.476132	0.10658	-4.46736	7.91898e-06	4.79574e-05
CBX6	2787.68	-0.585529	0.131168	-4.46397	8.04548e-06	4.86795e-05
IFNAR2	311.313	-0.673361	0.150853	-4.46368	8.0564e-06	4.87236e-05
CCZ1	4135.24	-0.707265	0.158524	-4.46156	8.13642e-06	4.91463e-05
TOB1	503.972	-0.51293	0.114967	-4.46154	8.13729e-06	4.91463e-05
ATAD2B	689.233	-0.611492	0.137086	-4.46066	8.17065e-06	4.93256e-05
ACVR1B	1699.09	-0.392105	0.0880584	-4.45278	8.47661e-06	5.11036e-05
HABP4	361.25	-0.593964	0.133526	-4.44829	8.65558e-06	5.21356e-05
C16orf87	176.797	-0.78139	0.175786	-4.44512	8.78422e-06	5.2863e-05
SIPA1	510.366	-1.04471	0.235123	-4.44326	8.86071e-06	5.32994e-05
ISYNA1	2389.56	-0.566983	0.127631	-4.44236	8.89771e-06	5.3474e-05
EEPD1	135.242	-0.941438	0.211967	-4.44144	8.93596e-06	5.36558e-05
TACC1	356.083	-0.898008	0.202229	-4.44055	8.97289e-06	5.38534e-05
CEP350	2082.84	-0.533387	0.120137	-4.43981	9.0037e-06	5.40142e-05
ABCA3	2724.99	-0.654457	0.147624	-4.43328	9.2809e-06	5.55776e-05
LY6E	1637.22	-0.573062	0.129326	-4.43114	9.37356e-06	5.60574e-05
RIN1	315.559	-0.965926	0.21806	-4.42964	9.43889e-06	5.6423e-05
RUSC2	896.162	-0.834202	0.188384	-4.4282	9.5022e-06	5.67508e-05
CCZ1B	4225.7	-0.704353	0.159268	-4.42244	9.7591e-06	5.81814e-05
FNDC3B	665.528	-0.969567	0.219511	-4.41693	1.00111e-05	5.9604e-05
KAT6A	2465.29	-0.365163	0.0827981	-4.41028	1.03237e-05	6.14107e-05
RANGRF	200.821	-0.762068	0.172828	-4.40941	1.03654e-05	6.16314e-05
FOXK2	3390.51	-0.551886	0.12534	-4.40312	1.06703e-05	6.33323e-05
AMDHD2	404.933	-0.784535	0.178295	-4.40022	1.08143e-05	6.40736e-05
CNN2	2892.49	-1.0431	0.237105	-4.39932	1.08591e-05	6.42822e-05
HNRNPL	9808.29	-0.268189	0.0609644	-4.39911	1.08697e-05	6.43164e-05
RTN4IP1	246.021	-0.710691	0.161596	-4.39794	1.09284e-05	6.46068e-05
PBX3	868.588	-0.646232	0.147013	-4.39574	1.10398e-05	6.52366e-05
UBQLN1	3793.72	-0.502658	0.114365	-4.39522	1.10663e-05	6.53642e-05
USP34	2441.27	-0.524311	0.119421	-4.39044	1.13122e-05	6.67578e-05
ATIC	2900.49	-0.807947	0.184298	-4.38391	1.16566e-05	6.86392e-05
ARID1A	6601.33	-0.39712	0.0906088	-4.3828	1.17162e-05	6.89599e-05
FAM20C	925.933	-0.811782	0.185275	-4.38149	1.17871e-05	6.93467e-05
IGFLR1	54.6561	-1.55004	0.35378	-4.38135	1.17944e-05	6.93595e-05
NES	2035.89	-0.879943	0.200864	-4.38079	1.18251e-05	6.95095e-05
SESTD1	829.34	-0.606801	0.138572	-4.37895	1.1925e-05	7.00351e-05
ATP7A	782.066	-1.83375	0.419071	-4.37576	1.21013e-05	7.09461e-05
ADAM19	487.239	-1.20075	0.274442	-4.37526	1.2129e-05	7.10464e-05
COPRS	438.553	-0.573059	0.131028	-4.37355	1.22241e-05	7.15724e-05
MIIP	620.568	-0.733242	0.167772	-4.37048	1.23976e-05	7.24618e-05
EPOR	98.0741	-1.14742	0.262745	-4.36704	1.25941e-05	7.34818e-05
ANKRD54	768.766	-0.432521	0.0991021	-4.3644	1.27471e-05	7.43423e-05
SLC35F6	846.134	-0.595116	0.136383	-4.36357	1.27954e-05	7.45918e-05
SLC39A14	2400.77	-0.698912	0.160219	-4.36224	1.28738e-05	7.49833e-05
C14orf80	529.715	-0.855396	0.196248	-4.35875	1.30804e-05	7.6121e-05
DGKD	1155.88	-0.647724	0.148662	-4.35702	1.31844e-05	7.66927e-05
ZNF639	582.193	-0.522425	0.119945	-4.35554	1.3274e-05	7.71468e-05
KIF26A	3316.9	-0.491358	0.112843	-4.35435	1.33461e-05	7.74988e-05
HACD3	5415.72	-0.563099	0.129353	-4.35319	1.34168e-05	7.78754e-05
ADAMTS1	135.103	-1.74557	0.401289	-4.34991	1.36195e-05	7.88473e-05
HOPX	62.4575	-1.28996	0.296574	-4.34955	1.36415e-05	7.88752e-05
FAM195A	271.38	-0.818242	0.188145	-4.349	1.36759e-05	7.90373e-05
NT5DC2	7579.54	-0.305068	0.0701506	-4.34876	1.36909e-05	7.90898e-05
NAAA	207.822	-1.11368	0.256189	-4.34708	1.37963e-05	7.96644e-05
TRIM36	288.694	-0.657268	0.151243	-4.34578	1.38782e-05	8.01026e-05
BAHD1	1947.36	-0.487854	0.112332	-4.34295	1.40581e-05	8.10015e-05
ENDOG	492.308	-0.823018	0.189514	-4.34277	1.40695e-05	8.10326e-05
FBXL18	1129.96	-0.442176	0.101881	-4.34012	1.42407e-05	8.19482e-05
SSFA2	856.482	-0.663784	0.153002	-4.33841	1.43519e-05	8.25175e-05
FAM102A	556.338	-0.88233	0.203488	-4.33603	1.45077e-05	8.32705e-05
PIF1	771.476	-0.810749	0.186991	-4.33576	1.45255e-05	8.33368e-05
SLC45A4	427.641	-0.587527	0.135545	-4.33455	1.46056e-05	8.37605e-05
MFSD1	664.029	-0.504775	0.116477	-4.33368	1.46638e-05	8.4022e-05
SNAI1	177.164	-1.30242	0.300608	-4.33262	1.47348e-05	8.4357e-05
YRDC	693.043	-0.579733	0.13382	-4.3322	1.4763e-05	8.44462e-05
MAOA	712.462	-3.06532	0.708276	-4.32786	1.50566e-05	8.60524e-05
RRP36	1045.28	-0.967848	0.223732	-4.32592	1.51896e-05	8.67754e-05
GRIN3A	118.188	-0.938808	0.217087	-4.32457	1.52827e-05	8.72705e-05
SKP2	2216.43	-0.669639	0.154874	-4.32377	1.53386e-05	8.75521e-05
BRMS1	2661	-0.327075	0.0756836	-4.32161	1.54897e-05	8.83393e-05
ARHGEF11	2602.42	-0.690799	0.159862	-4.32122	1.55172e-05	8.84586e-05
TRIM67	154.574	-1.64294	0.380777	-4.3147	1.5982e-05	9.08378e-05
LRRC4	273.384	-0.992857	0.230184	-4.31332	1.60818e-05	9.12889e-05
EP400	3974.3	-0.410158	0.095123	-4.31186	1.61884e-05	9.1797e-05
SLC6A16	34.2356	-1.9161	0.444854	-4.30726	1.65293e-05	9.36309e-05
RORB.AS1	21.5789	-2.38832	0.554518	-4.30701	1.65472e-05	9.36932e-05
ADGRB2	449.316	-1.54521	0.359036	-4.30379	1.67904e-05	9.50299e-05
FAM129B	1149.58	-0.416412	0.0967717	-4.30303	1.68475e-05	9.53128e-05
CEP70	359.604	-0.612087	0.14226	-4.30259	1.68816e-05	9.54652e-05
ENDOD1	190.166	-1.00974	0.234711	-4.30205	1.69223e-05	9.5655e-05
REC8	1517.99	-0.500219	0.116288	-4.30155	1.69609e-05	9.57928e-05
TBC1D16	4777.22	-0.50572	0.117662	-4.29806	1.72296e-05	9.7065e-05
CEMP1	121.801	-0.912317	0.212354	-4.29622	1.73739e-05	9.78367e-05
RET	2615.04	-1.05927	0.246615	-4.29524	1.74502e-05	9.82253e-05
TOR3A	995.26	-0.783436	0.182455	-4.29387	1.75585e-05	9.87933e-05
CTNND2	1512.05	-1.12502	0.262023	-4.29359	1.7581e-05	9.88783e-05
FAM69A	200.943	-0.95452	0.22241	-4.29172	1.77293e-05	9.96708e-05
CMPK1	337.119	-0.735449	0.171385	-4.2912	1.7771e-05	9.98631e-05
CXXC4	89.0308	-2.38977	0.558148	-4.28161	1.85544e-05	0.00010396
SPRTN	308.106	-0.681827	0.159272	-4.2809	1.86143e-05	0.000104253
IDS	4349.25	-0.664601	0.155268	-4.28034	1.86606e-05	0.000104468
GCLM	479.925	-0.88473	0.206713	-4.27999	1.869e-05	0.000104547
LRRC8C	167.162	-0.823193	0.192335	-4.27999	1.86903e-05	0.000104547
PKN3	866.539	-0.623553	0.145712	-4.27934	1.87448e-05	0.000104808
MPST	1373.18	-0.56973	0.133241	-4.27594	1.90334e-05	0.000106377
QRSL1	705.145	-0.605379	0.141581	-4.27584	1.90414e-05	0.000106378
SPIN4	299.602	-1.16682	0.272935	-4.27508	1.9107e-05	0.0001067
ZHX3	906.664	-0.604815	0.14156	-4.27249	1.93304e-05	0.000107858
GPRIN3	43.0027	-1.99494	0.466946	-4.27232	1.93446e-05	0.000107876
NQO1	209.017	-0.826149	0.193388	-4.27198	1.93744e-05	0.000107969
ANAPC13	686.223	-0.543297	0.127315	-4.26735	1.97811e-05	0.000110189
CCDC138	336.614	-0.649374	0.152268	-4.26469	2.00176e-05	0.00011146
TNFRSF21	676.69	-0.678701	0.159232	-4.26233	2.0231e-05	0.000112602
NAGLU	152.05	-0.944071	0.221518	-4.26182	2.0277e-05	0.000112811
SPATS2	1148.92	-0.463171	0.108695	-4.2612	2.03335e-05	0.000113078
AUP1	1718.78	-0.431294	0.101241	-4.26007	2.04362e-05	0.000113602
MAN2A2	1309.6	-0.494553	0.116139	-4.25828	2.06006e-05	0.000114469
JADE3	770.955	-0.639048	0.150096	-4.25759	2.06644e-05	0.000114728
TAC3	30.094	-2.02444	0.475506	-4.25744	2.06785e-05	0.000114759
ADAMTS15	124.063	-0.896185	0.210523	-4.25695	2.07233e-05	0.00011496
VOPP1	991.536	-0.485218	0.113998	-4.25638	2.07766e-05	0.000115208
RTBDN	49.8823	-1.72078	0.404293	-4.25626	2.07875e-05	0.000115221
TSHZ3	96.3318	-1.66884	0.392101	-4.25613	2.07993e-05	0.000115238
FGFR3	1283.84	-1.18632	0.278888	-4.25376	2.10213e-05	0.000116324
FXR2	3031.86	-0.473111	0.111245	-4.25286	2.11057e-05	0.000116695
TNFAIP8L1	313.391	-1.19426	0.281122	-4.24817	2.15522e-05	0.000119115
GPR27	124.389	-1.31031	0.308812	-4.24307	2.20483e-05	0.000121656
KCNJ11	172.204	-1.08695	0.256166	-4.24314	2.2041e-05	0.000121656
SPRY2	294.415	-1.14372	0.269627	-4.24184	2.21693e-05	0.000122223
ATP1B1	617.531	-0.652824	0.154019	-4.2386	2.24922e-05	0.0001238
PAQR6	517.791	-1.05723	0.249451	-4.23823	2.25285e-05	0.000123948
SLC44A5	311.937	-1.13854	0.268698	-4.23724	2.26284e-05	0.000124447
VIPR2	295.59	-1.47427	0.347983	-4.23662	2.26905e-05	0.000124737
MYO7A	70.1926	-1.1124	0.262624	-4.2357	2.27836e-05	0.000125198
PHIP	2834.32	-0.477069	0.112637	-4.23546	2.28086e-05	0.000125284
RAD23A	2198.73	-0.453969	0.10723	-4.2336	2.29979e-05	0.000126272
RND2	262.373	-0.889296	0.210165	-4.23141	2.32229e-05	0.000127403
PARD3	1137.48	-0.686546	0.162256	-4.23125	2.32395e-05	0.000127442
S1PR3	75.3585	-1.25779	0.297276	-4.23104	2.32617e-05	0.000127511
GTF2E1	531.928	-0.507542	0.120003	-4.22942	2.34292e-05	0.000128371
NOP16	924.565	-0.455682	0.107743	-4.22934	2.34377e-05	0.000128371
NFIC	954.41	-0.948167	0.224278	-4.22764	2.36153e-05	0.000129238
ATR	760.884	-0.43033	0.101816	-4.22654	2.37316e-05	0.000129822
STAU1	3999.22	-0.268525	0.063595	-4.22242	2.41692e-05	0.000132001
CD37	37.3909	-1.79879	0.426145	-4.22107	2.43148e-05	0.000132687
EPS15	426.956	-0.518289	0.122784	-4.22114	2.43074e-05	0.000132687
DPYD	65.1402	-1.74426	0.413537	-4.21791	2.46583e-05	0.000134507
PRADC1	256.779	-0.661671	0.156879	-4.2177	2.46801e-05	0.000134572
AGL	1305.33	-1.30056	0.308479	-4.21604	2.48625e-05	0.000135511
ADAMTSL3	38.4562	-1.93958	0.460215	-4.21451	2.50323e-05	0.000136381
NCOA3	1236.42	-0.370956	0.0880404	-4.21348	2.51471e-05	0.00013695
AMOT	536.688	-0.752126	0.178534	-4.21279	2.52236e-05	0.000137311
PMS1	409.661	-0.715684	0.169903	-4.2123	2.52782e-05	0.000137497
C15orf61	146.621	-0.864015	0.20517	-4.21122	2.53995e-05	0.000138085
PACRGL	710.153	-0.628636	0.149279	-4.21115	2.54069e-05	0.000138085
SNX14	921.875	-0.484602	0.115087	-4.21075	2.54523e-05	0.000138276
KLHL22	613.772	-0.756134	0.179672	-4.2084	2.57181e-05	0.000139663
IFFO1	755.421	-0.549219	0.130514	-4.20812	2.57504e-05	0.000139782
CCPG1	58.8807	-1.40143	0.333694	-4.19975	2.6721e-05	0.000144758
SLC4A7	677.195	-0.561213	0.133749	-4.19603	2.7164e-05	0.000147098
UBE2S	6778.33	-0.679602	0.162006	-4.19493	2.72955e-05	0.000147751
KITLG	21.8075	-2.09108	0.498661	-4.19339	2.74812e-05	0.000148576
SLC39A3	880.719	-0.628766	0.149965	-4.19275	2.75595e-05	0.000148939
DONSON	621.196	-1.06283	0.25363	-4.1905	2.78342e-05	0.000150363
EIF4E	1330.29	-1.10345	0.263768	-4.18339	2.87198e-05	0.000155022
USP18	219.416	-1.52767	0.365229	-4.18278	2.87964e-05	0.000155373
MAST2	903.588	-0.518356	0.123954	-4.18185	2.89141e-05	0.000155945
DUSP10	89.0124	-2.36647	0.56603	-4.18082	2.90464e-05	0.000156496
TRHDE.AS1	25.9189	-2.14564	0.51321	-4.18082	2.90456e-05	0.000156496
R3HDM4	1031.7	-0.390471	0.0933995	-4.18065	2.90675e-05	0.000156521
SYN2	324.369	-0.946175	0.2265	-4.17737	2.94902e-05	0.000158733
STK3	217.279	-0.650961	0.155893	-4.17568	2.97099e-05	0.000159723
DOCK4	394.323	-0.939193	0.225053	-4.17321	3.00337e-05	0.000161335
EXOSC6	551.142	-0.467865	0.112191	-4.17025	3.04265e-05	0.000163314
TPM4	4893.26	-0.908986	0.218205	-4.16575	3.10333e-05	0.000166305
AKR1C3	54.5521	-2.03027	0.487773	-4.16232	3.15031e-05	0.000168553
HOMER1	343.439	-0.652666	0.15701	-4.15684	3.22678e-05	0.0001723
X11.sep	4154.4	-0.561683	0.13516	-4.15567	3.24329e-05	0.000173113
ZFC3H1	1494.29	-0.376622	0.0906354	-4.15535	3.24791e-05	0.000173291
TBC1D8	427.518	-0.675301	0.162585	-4.15353	3.27383e-05	0.000174604
NTRK1	92.6413	-2.43731	0.586974	-4.15233	3.29109e-05	0.000175455
SMCO4	273.281	-0.654656	0.15784	-4.1476	3.35976e-05	0.000178903
PDF	143.477	-0.767734	0.185122	-4.14718	3.3659e-05	0.000179158
DACT3	320.938	-0.77473	0.187089	-4.14098	3.45829e-05	0.000183857
GIT1	1146.13	-0.584446	0.141209	-4.13888	3.49007e-05	0.000185473
EXOSC4	604.293	-0.620905	0.150282	-4.13161	3.60238e-05	0.000191214
KNDC1	573.049	-1.03893	0.25147	-4.13142	3.60534e-05	0.000191296
ARHGEF26	424.55	-0.810855	0.196424	-4.12809	3.65782e-05	0.000193773
C16orf59	588.083	-0.895625	0.21699	-4.12749	3.66739e-05	0.000194204
LSM10	334.442	-0.604907	0.146666	-4.12439	3.71718e-05	0.000196685
CALHM2	233.94	-0.655654	0.15914	-4.11999	3.78893e-05	0.000200087
SGSM2	3828.06	-0.641717	0.155776	-4.11949	3.79714e-05	0.000200441
CAMK2A	78.9813	-1.53839	0.373609	-4.11763	3.82784e-05	0.000201903
DBP	110.102	-0.955404	0.232068	-4.11691	3.83984e-05	0.000202456
PSMD11	2308.95	-0.572259	0.139096	-4.11413	3.88646e-05	0.000204834
TMEM237	1697.79	-0.67315	0.163708	-4.1119	3.9241e-05	0.000206493
AGO2	700.446	-0.521926	0.126982	-4.11024	3.95248e-05	0.000207904
GALNT16	476.039	-1.30908	0.318674	-4.10788	3.99303e-05	0.000209915
ROR2	54.6153	-1.75114	0.426653	-4.10436	4.05441e-05	0.000212849
ZDHHC14	123.567	-0.812122	0.197929	-4.1031	4.07653e-05	0.000213926
TPPP3	255.296	-0.911755	0.222292	-4.10161	4.10287e-05	0.000215224
YAP1	104.028	-1.14541	0.279271	-4.10142	4.10623e-05	0.000215316
SP3	1346.02	-0.565233	0.137955	-4.09723	4.1813e-05	0.000218824
UBR4	4993.68	-0.477509	0.116621	-4.09454	4.22999e-05	0.0002212
SHROOM1	276.28	-0.700816	0.171172	-4.09422	4.2359e-05	0.000221423
NLGN4Y	63.8359	-1.18618	0.289847	-4.09244	4.26856e-05	0.000223043
PPM1L	583.013	-0.668745	0.163424	-4.09209	4.27499e-05	0.000223292
SLC10A4	879.804	-0.767698	0.187635	-4.09143	4.28715e-05	0.00022384
ADAM17	622.608	-0.404829	0.0990115	-4.08871	4.33783e-05	0.00022631
ATG101	669.463	-0.721988	0.176624	-4.08771	4.35652e-05	0.000227197
PRPSAP1	1301.73	-0.420505	0.102896	-4.08669	4.37568e-05	0.000228107
HIBCH	521.117	-0.525991	0.128741	-4.08565	4.39532e-05	0.000228953
CHD1	1246.69	-0.504394	0.123531	-4.08315	4.44284e-05	0.000231248
FAM50A	1696.36	-0.385901	0.0945382	-4.08196	4.46577e-05	0.000232171
NRSN2	1384.68	-0.528769	0.129585	-4.08048	4.49429e-05	0.000233564
STEAP3	349.637	-0.730176	0.17896	-4.0801	4.50162e-05	0.000233822
GK	207.255	-0.90583	0.222053	-4.07934	4.51636e-05	0.000234438
IRF2	140.956	-1.01137	0.248041	-4.07742	4.55384e-05	0.000236201
PHYHIPL	406.107	-1.09124	0.267703	-4.0763	4.57574e-05	0.000237153
YKT6	2156.4	-0.322472	0.0791557	-4.0739	4.62318e-05	0.000239519
PTPN9	1452.62	-0.526975	0.129369	-4.07342	4.63283e-05	0.000239771
CALD1	910.036	-0.473862	0.116326	-4.07356	4.62995e-05	0.000239771
MRPL38	2420.23	-0.357794	0.0878369	-4.07339	4.63341e-05	0.000239771
LYPD6	384.456	-0.975037	0.23949	-4.07131	4.675e-05	0.000241737
PRRT2	1717.58	-0.914418	0.22471	-4.06933	4.7149e-05	0.000243612
CHAC2	35.7121	-1.80646	0.444111	-4.06759	4.75023e-05	0.000245343
CELF6	80.7778	-1.22377	0.300902	-4.06702	4.76181e-05	0.000245846
PDE2A	217.107	-1.20233	0.295831	-4.06426	4.81854e-05	0.000248488
XPOT	5382.56	-0.710748	0.175136	-4.05826	4.9439e-05	0.000254464
FGD6	1021.37	-0.895111	0.22059	-4.0578	4.95367e-05	0.000254869
TRIM65	1065.95	-0.641344	0.158058	-4.05765	4.95687e-05	0.000254935
ARRB2	1886.19	-0.409881	0.10107	-4.0554	5.00488e-05	0.000257109
MAN1A1	960.048	-1.57858	0.389412	-4.05375	5.04022e-05	0.000258825
NDOR1	894.99	-0.877864	0.216855	-4.04815	5.16232e-05	0.000264791
NSMAF	582.787	-0.8611	0.212752	-4.04743	5.17837e-05	0.000265513
PDE1A	24.7135	-2.84813	0.704305	-4.04388	5.25728e-05	0.00026925
STX1A	296.331	-0.722396	0.178708	-4.04234	5.29208e-05	0.000270929
ODC1	8804.64	-0.402298	0.0995313	-4.04193	5.3014e-05	0.000271302
NPM3	799.592	-0.507502	0.125598	-4.04069	5.32945e-05	0.000272634
CSTF2T	1114.24	-0.459551	0.113874	-4.03562	5.44579e-05	0.000278267
RIMKLB	481.073	-0.797482	0.197692	-4.03396	5.48454e-05	0.000280033
ZNF706	592.137	-0.500391	0.124064	-4.03333	5.49909e-05	0.000280669
HIPK2	2586.4	-0.726177	0.180274	-4.0282	5.62063e-05	0.000286545
ATL2	1169.51	-0.624518	0.155103	-4.02646	5.66222e-05	0.000288556
CDKN3	309.225	-0.818629	0.203355	-4.02561	5.6828e-05	0.000289384
GALNT12	79.8887	-1.1519	0.286557	-4.0198	5.82482e-05	0.000296391
CCDC85B	1542.35	-0.725326	0.180442	-4.01971	5.82703e-05	0.000296391
VPS54	483.749	-0.472897	0.117762	-4.01571	5.92671e-05	0.000301119
CEP85	1285.13	-0.556874	0.138707	-4.01474	5.95122e-05	0.00030225
CAP2	417.95	-1.39226	0.346947	-4.01288	5.99827e-05	0.000304253
CCT6A	7143.97	-0.469238	0.116941	-4.01259	6.00551e-05	0.000304316
NAE1	1558.91	-0.426744	0.106356	-4.01242	6.0099e-05	0.000304423
NSMF	2264.14	-0.58407	0.145574	-4.0122	6.0155e-05	0.000304592
GNAQ	985.816	-0.554836	0.138318	-4.01131	6.03828e-05	0.000305514
RHBG	30.9537	-2.69729	0.672643	-4.00998	6.07233e-05	0.000307005
HIPK1	3091.24	-0.524776	0.130882	-4.00953	6.08393e-05	0.000307476
IGSF9	1311.09	-0.705849	0.176079	-4.00869	6.10557e-05	0.000308453
RGS10	367.536	-0.514478	0.128475	-4.00451	6.21458e-05	0.000313724
KMT2D	6080.67	-0.570772	0.142617	-4.00212	6.27773e-05	0.000316435
E2F2	720.625	-1.40753	0.352137	-3.99711	6.41207e-05	0.0003226
FOXN3	892.472	-0.6333	0.158574	-3.99372	6.50435e-05	0.000326753
RBFOX2	4097.65	-0.559142	0.140065	-3.99201	6.55144e-05	0.000328872
CSK	2431.34	-0.342621	0.0858311	-3.99181	6.55709e-05	0.000329033
SLC1A2	361.633	-1.16478	0.29182	-3.99143	6.5676e-05	0.000329314
ANKRD18B	89.8073	-1.09598	0.27458	-3.99149	6.56603e-05	0.000329314
ARHGAP39	858.93	-0.476438	0.119377	-3.99103	6.57875e-05	0.000329626
ASAH1	714.658	-0.434401	0.108951	-3.98714	6.6876e-05	0.000334704
FOXP1	258.452	-1.32754	0.332971	-3.98696	6.6925e-05	0.000334825
LINC01578	1105.99	-0.461415	0.115739	-3.98668	6.70049e-05	0.000335099
ZNF605	829.529	-0.382738	0.0960199	-3.98603	6.71888e-05	0.000335894
ACVRL1	45.4138	-2.67572	0.671953	-3.982	6.83367e-05	0.000341124
CCDC18	223.449	-0.792044	0.199192	-3.97629	6.99985e-05	0.0003489
CHSY1	1178.7	-0.787553	0.198068	-3.97617	7.0034e-05	0.000348947
DPYSL5	3838.15	-0.668456	0.168281	-3.97226	7.1194e-05	0.000354463
PVRL2	281.415	-1.48409	0.373983	-3.96832	7.23811e-05	0.00036024
ATXN2L	6337.82	-0.399114	0.100594	-3.96756	7.26121e-05	0.000361255
SYT1	589.563	-0.648252	0.163511	-3.96458	7.35255e-05	0.000365659
COQ10B	230.559	-0.720009	0.181716	-3.96228	7.42373e-05	0.000368794
SIX5	562.572	-0.81979	0.20693	-3.96168	7.44228e-05	0.000369578
UNC119	947.911	-0.420296	0.106129	-3.96025	7.48717e-05	0.00037167
C12orf57	1613.77	-0.774835	0.195903	-3.9552	7.64695e-05	0.00037918
TNPO1	5090.31	-0.406492	0.102901	-3.95034	7.80394e-05	0.00038625
SPHK1	275.269	-0.797913	0.202002	-3.95002	7.81446e-05	0.000386628
MUM1	1951.19	-0.354188	0.0897289	-3.94731	7.90346e-05	0.000390887
PRDX1	7828.22	-0.369334	0.0936637	-3.94319	8.04053e-05	0.000397081
CISD1	277.76	-0.742279	0.188294	-3.94213	8.07616e-05	0.000398694
ERMP1	386.264	-0.637097	0.161718	-3.93955	8.16341e-05	0.000402556
R3HDM1	1783.31	-0.433629	0.110092	-3.93879	8.1893e-05	0.000403536
SNHG15	664.897	-0.877204	0.222721	-3.93858	8.19664e-05	0.000403693
AHNAK	677.572	-1.44738	0.367533	-3.93809	8.21338e-05	0.000404129
C12orf49	1875.68	-0.543648	0.138109	-3.93636	8.27254e-05	0.00040689
SHISA3	66.8539	-1.98647	0.505157	-3.93238	8.41093e-05	0.000412939
PCDH7	815.196	-0.928918	0.236342	-3.93039	8.48079e-05	0.000416065
DFFA	1192.89	-0.350273	0.0891464	-3.92919	8.5231e-05	0.000417834
TPGS1	247.796	-0.817851	0.20818	-3.92858	8.54485e-05	0.000418748
XPO1	6267.27	-0.344713	0.0877677	-3.92756	8.58118e-05	0.000420374
SEMA3F	553.641	-0.473685	0.120621	-3.92705	8.59948e-05	0.000421117
RAB39A	193.757	-0.747532	0.190395	-3.92622	8.62906e-05	0.000422411
FDX1	248.683	-0.678698	0.172902	-3.92533	8.66111e-05	0.000423825
STAT1	898.898	-0.799233	0.203694	-3.92369	8.72035e-05	0.000426102
MPRIP	6628.19	-0.366447	0.0934454	-3.92151	8.79942e-05	0.000429809
DENND5B	1246.98	-0.515929	0.131604	-3.92033	8.84285e-05	0.000431616
UNC13B	2490.29	-0.497259	0.126841	-3.92033	8.84269e-05	0.000431616
NAA50	2657.65	-0.766263	0.19547	-3.9201	8.85113e-05	0.00043167
CORO1A	1147.93	-0.673575	0.171828	-3.92005	8.8529e-05	0.00043167
GNG4	1833.69	-0.369514	0.0943178	-3.91776	8.93774e-05	0.000435613
C1GALT1C1	188.063	-0.660074	0.168604	-3.91495	9.04243e-05	0.000440235
WSB2	1598.45	-0.463995	0.118585	-3.91277	9.12419e-05	0.000444055
B3GNT5	319.282	-0.500694	0.128034	-3.91065	9.20484e-05	0.000447493
HIBADH	307.338	-0.702661	0.17974	-3.90931	9.25585e-05	0.000449809
PTGES3	8551.4	-0.602514	0.154279	-3.90536	9.40849e-05	0.000457062
GUCY1A3	272.942	-0.995316	0.255008	-3.90308	9.49757e-05	0.000461055
LNPEP	153.794	-0.893717	0.228998	-3.90273	9.5113e-05	0.000461555
STIL	512.268	-0.747592	0.191573	-3.90239	9.52462e-05	0.000462034
C9orf114	1117.48	-0.421249	0.10798	-3.90117	9.57273e-05	0.0004642
FGF13	204.825	-1.46975	0.376803	-3.90059	9.59574e-05	0.000465147
KIF18B	2756.24	-0.605617	0.155334	-3.89881	9.6667e-05	0.000468248
NFATC3	1670.57	-0.440129	0.112893	-3.89863	9.67402e-05	0.000468434
HSPA4	4885.92	-0.649977	0.166779	-3.89724	9.72937e-05	0.000470943
TWISTNB	500.865	-0.483019	0.124018	-3.89477	9.82937e-05	0.00047527
PDZD2	241.253	-0.626848	0.161065	-3.89189	9.94681e-05	0.000480775
ARHGDIA	11730.6	-0.323017	0.0830194	-3.89087	9.98869e-05	0.000482451
SMC6	1008.97	-0.444628	0.114497	-3.88332	0.000103038	0.000496775
BAIAP2.AS1	1104.17	-0.440344	0.113436	-3.88188	0.00010365	0.000499547
NEUROD1	20.6506	-3.01237	0.776172	-3.88105	0.000104005	0.000501077
FKBP10	2467.95	-0.526405	0.135688	-3.87951	0.000104665	0.000504078
CTNNA1	5793.57	-0.262286	0.0676338	-3.87803	0.000105304	0.000506788
TRAF3	1487.74	-0.501776	0.129413	-3.87732	0.000105614	0.000507916
GTPBP6	622.954	-0.528638	0.136359	-3.87683	0.000105828	0.000508581
GTPBP6.1	622.954	-0.528638	0.136359	-3.87683	0.000105828	0.000508581
SYT17	238.361	-1.3731	0.354223	-3.87637	0.000106027	0.000509357
ZNF35	318.881	-0.608148	0.156997	-3.87362	0.000107229	0.00051476
CRLS1	1022.6	-0.32761	0.0846839	-3.86862	0.000109453	0.000525061
TRPM7	1219.42	-0.512427	0.132585	-3.86489	0.000111141	0.000532672
TMEM167A	1315.59	-0.360331	0.0933021	-3.86198	0.000112472	0.000538579
FAM49B	2014.26	-0.430045	0.111511	-3.85653	0.000115008	0.000549545
TAOK2	2451.4	-0.395744	0.102614	-3.85661	0.000114972	0.000549545
SSU72	1899.98	-0.428289	0.111166	-3.85271	0.000116817	0.000557593
LINC00682	113.847	-1.99316	0.517509	-3.85146	0.000117418	0.000560064
FAM105A	381.333	-0.807676	0.209751	-3.85063	0.000117813	0.000561551
PYGO1	383.159	-0.572578	0.148723	-3.84996	0.000118139	0.000562901
CRTC3	893.183	-0.544445	0.141422	-3.8498	0.000118216	0.00056307
LRRFIP1	1460.15	-0.662658	0.172162	-3.84904	0.000118584	0.000564619
CHD7	3735.47	-0.817637	0.212561	-3.8466	0.000119767	0.000570052
PI4KA	6111.89	-0.687205	0.178747	-3.84457	0.000120765	0.000574395
STRN4	2891.7	-0.271579	0.0706432	-3.84438	0.000120858	0.000574631
PSMA4	3735.24	-0.268503	0.0698582	-3.84354	0.000121272	0.000576395
GATA3.AS1	200.314	-0.959224	0.249724	-3.84114	0.000122464	0.000581856
PHOX2B	5561.03	-1.12214	0.292489	-3.83653	0.000124783	0.000592454
SDK1	884.266	-0.597131	0.155677	-3.8357	0.000125208	0.000594053
ZNF562	747.314	-0.441984	0.115253	-3.8349	0.000125616	0.000595567
FAM120C	329.783	-0.628527	0.164089	-3.83041	0.000127929	0.000606103
KIF23	1864.58	-0.989011	0.258235	-3.82988	0.000128205	0.000607196
ZDHHC2	204.727	-0.817449	0.213458	-3.82956	0.000128372	0.000607771
DHTKD1	1534.6	-0.327407	0.0855278	-3.82808	0.000129146	0.000610792
SLC2A4RG	1285.43	-0.586471	0.153223	-3.82756	0.000129418	0.000611863
GTF2A2	1145.54	-0.325781	0.0851292	-3.8269	0.000129765	0.000613067
SYT10	80.058	-1.2922	0.33784	-3.82488	0.000130837	0.000617225
ZDHHC23	151.578	-0.779865	0.203936	-3.82408	0.000131264	0.000618841
HMGN3	1432.93	-0.574506	0.150379	-3.8204	0.000133235	0.000627914
LRRC14	859.032	-0.416386	0.109082	-3.81719	0.00013498	0.00063522
NIP7	614.82	-0.406468	0.106486	-3.81711	0.000135022	0.00063522
SNAP23	647.597	-0.79171	0.207525	-3.81501	0.00013618	0.000639993
CNTNAP3	83.1669	-1.15357	0.302464	-3.81393	0.000136776	0.000642571
SRP19	520.301	-0.557652	0.146409	-3.80887	0.000139604	0.000655626
SNX24	174.819	-0.994793	0.261228	-3.80814	0.000140017	0.000657105
ADCY9	944.024	-0.400445	0.105176	-3.8074	0.000140438	0.000658849
CD82	35.2786	-1.71494	0.450663	-3.80536	0.000141596	0.000663816
RYK	1320.05	-0.475345	0.124958	-3.80404	0.000142353	0.000666666
ARRDC1.AS1	161.109	-0.733737	0.193037	-3.80102	0.000144104	0.00067369
GAS2L1	332.883	-0.837637	0.220604	-3.79701	0.000146451	0.000684423
PRMT6	1023.7	-0.622782	0.164049	-3.79631	0.000146864	0.000685878
SMARCA4	16300.1	-0.296164	0.0780257	-3.79573	0.000147211	0.000687259
KCND1	131.714	-1.71112	0.450829	-3.79551	0.000147343	0.000687636
KIAA2022	444.761	-0.65406	0.172362	-3.79468	0.000147834	0.000689385
CDC42BPB	3845.56	-0.474398	0.125019	-3.79462	0.000147872	0.000689385
SLC1A5	3052.79	-0.994415	0.262145	-3.79337	0.000148614	0.000692122
CRY1	598.218	-0.672098	0.17722	-3.79245	0.00014917	0.000694227
DGKH	308.406	-1.00115	0.264057	-3.7914	0.000149801	0.000696925
C11orf96	209.992	-1.15602	0.305041	-3.78972	0.000150816	0.000701159
LMBR1	1321.24	-0.47171	0.124528	-3.788	0.000151866	0.000705794
TIMP1	507.318	-0.918442	0.2426	-3.78583	0.000153198	0.000711494
SLC45A3	219.115	-0.715172	0.189162	-3.78073	0.000156369	0.000724964
LSG1	1528.36	-0.470244	0.124377	-3.78081	0.00015632	0.000724964
OGFRL1	146.62	-0.899628	0.237969	-3.78044	0.00015655	0.00072555
BCL9L	954.269	-0.799762	0.211617	-3.77929	0.000157276	0.000728663
MAGEF1	1792.79	-0.319194	0.0844772	-3.77847	0.000157797	0.000730826
SPECC1	1027.25	-0.344993	0.0913684	-3.77584	0.000159469	0.000738062
ARPC1B	608.32	-0.577758	0.153076	-3.77431	0.00016045	0.000741832
MTCH2	1047.15	-0.502202	0.133212	-3.76994	0.000163289	0.000754437
PAGR1	1539.45	-0.541205	0.143573	-3.76955	0.000163541	0.000755343
SSTR5	31.4684	-1.73481	0.460254	-3.76925	0.000163737	0.000755987
TDG	2142.82	-0.575199	0.152615	-3.76895	0.000163933	0.000756371
RILPL1	408.696	-0.594062	0.157709	-3.76681	0.000165343	0.000762616
KMT2B	2800.98	-0.35858	0.0952572	-3.76433	0.000166995	0.000769705
DTNA	3677	-4.25128	1.12993	-3.76242	0.000168279	0.000775087
TRMT61A	663.412	-0.51817	0.137735	-3.76207	0.00016851	0.000775887
TRIP12	6864.86	-0.452942	0.120439	-3.76076	0.000169399	0.000779713
OSBPL1A	1344.95	-0.48702	0.129547	-3.75941	0.000170313	0.000783113
DPH5	548.935	-0.396382	0.105436	-3.75944	0.000170292	0.000783113
GLS	1254.05	-0.552773	0.147045	-3.7592	0.000170455	0.000783498
BEND4	2267.83	-0.732882	0.195124	-3.75599	0.000172661	0.00079282
PLAA	956.338	-0.465592	0.123967	-3.75577	0.00017281	0.000793232
MBNL1.AS1	21.7261	-2.16237	0.575908	-3.75472	0.000173538	0.000796303
SCHIP1.1	92.7075	-0.938596	0.250132	-3.7524	0.000175153	0.000803164
OSTM1	466.818	-0.864002	0.230371	-3.75048	0.000176495	0.000809039
EP400NL	137.098	-0.822422	0.219399	-3.74853	0.000177874	0.000814247
GSG2	422.916	-0.805377	0.214868	-3.74824	0.000178083	0.000814926
AHCTF1P1	1002.62	-0.494898	0.132061	-3.7475	0.000178604	0.000817031
PPP2CA	3349.27	-0.394397	0.105274	-3.7464	0.000179392	0.00082036
UGGT2	390.43	-0.682645	0.182275	-3.74515	0.000180288	0.000824174
SARM1	1486.88	-0.304674	0.0813806	-3.74382	0.000181245	0.000828264
WWC3	483.105	-0.57834	0.154492	-3.7435	0.000181474	0.00082903
ATP2C1	1802.09	-0.636729	0.170105	-3.74315	0.00018173	0.000829635
BARD1	283.608	-1.39076	0.371598	-3.74264	0.000182094	0.000831012
DNMT1	5616	-0.621002	0.166069	-3.73941	0.000184451	0.000841197
CASP7	470.923	-0.537053	0.143658	-3.73842	0.00018518	0.000843978
C1orf54	20.0265	-2.12539	0.568574	-3.73811	0.000185408	0.000844151
PCDH18	84.6978	-2.36571	0.632913	-3.73782	0.000185623	0.000844532
FURIN	879.127	-0.595563	0.159374	-3.73688	0.000186318	0.000847117
FAM181B	76.5	-0.970124	0.25973	-3.73513	0.000187616	0.000852685
PCDHAC1	100.589	-1.0327	0.276638	-3.73306	0.000189168	0.000859203
HIGD1A	1014.87	-0.54662	0.146525	-3.73054	0.000191066	0.00086753
DGKI	351.689	-0.537339	0.144095	-3.72905	0.000192205	0.000872108
CEBPG	1164.29	-0.581957	0.156067	-3.7289	0.000192316	0.000872319
AKIRIN2	2383.91	-0.612885	0.164443	-3.72705	0.000193736	0.000878462
ABCB8	569.647	-0.61178	0.164163	-3.72666	0.000194031	0.000879457
PIGK	400.453	-0.629875	0.169045	-3.72609	0.000194474	0.000880913
FAM3C	399.108	-0.525933	0.141183	-3.72519	0.000195169	0.000883763
ORAI2	1594.73	-0.511379	0.137413	-3.72147	0.000198067	0.000895375
LIN52	347.977	-0.724761	0.194777	-3.72098	0.000198455	0.000896825
AIMP2	648.768	-0.45902	0.123469	-3.71769	0.000201052	0.000907645
ACVR1	359.44	-0.493145	0.132704	-3.71614	0.000202291	0.000912933
VAMP1	368.52	-0.50391	0.135678	-3.714	0.000204005	0.000920047
PDIK1L	327.486	-0.469366	0.126503	-3.71032	0.000207	0.0009323
TBC1D31	301.193	-0.569009	0.153376	-3.70988	0.000207354	0.000933428
EIF5B	4114.37	-0.337686	0.0910245	-3.70984	0.00020739	0.000933428
NR3C1	129.549	-1.07378	0.289702	-3.70649	0.000210148	0.000944891
HBEGF	61.7004	-1.06071	0.286288	-3.70504	0.000211359	0.000949697
C12orf10	1442.24	-0.503576	0.135949	-3.70414	0.000212106	0.000952417
CNTN4	163.843	-0.705277	0.190541	-3.70145	0.000214371	0.000962267
SCN3B	925.515	-1.08571	0.293623	-3.69763	0.000217625	0.000975893
ITPKA	194.165	-0.85258	0.230589	-3.6974	0.000217819	0.000976435
NAA15	1592.65	-0.784678	0.212294	-3.69618	0.000218867	0.000980314
KCTD3	1250.93	-0.393018	0.106351	-3.69547	0.00021948	0.000982566
MARK1	460.014	-0.940875	0.25462	-3.69521	0.000219709	0.000982936
NECAB3	743.993	-0.636341	0.172232	-3.69466	0.000220179	0.000984708
FBXO30	672.988	-0.757895	0.205166	-3.69406	0.000220703	0.000986722
ZNF710	900.186	-0.512875	0.138951	-3.69104	0.000223338	0.000997839
HHAT	215.959	-0.649258	0.175917	-3.6907	0.000223634	0.000998827
PIR	94.0125	-0.87483	0.237127	-3.68928	0.000224887	0.00100342
LRRK2	46.6015	-1.59506	0.432567	-3.68743	0.00022653	0.00100908
PQBP1	1827.08	-0.271263	0.0735898	-3.68615	0.00022767	0.00101381
NGEF	480.562	-0.799464	0.216908	-3.68572	0.000228053	0.00101518
SRXN1	900.63	-0.474403	0.128896	-3.68052	0.00023276	0.00103545
ADAMTS4	30.3993	-1.6598	0.45123	-3.67838	0.000234717	0.00104346
YWHAZ	8826.86	-0.314387	0.0855546	-3.67469	0.000238138	0.00105797
ARL4C	339.827	-0.474459	0.12919	-3.67256	0.000240135	0.00106472
TSPAN14	1393.46	-0.305237	0.083112	-3.6726	0.000240098	0.00106472
PIK3R3	1087.67	-0.760402	0.207136	-3.67102	0.000241585	0.0010708
MPPED2	95.7306	-0.9743	0.265603	-3.66826	0.000244206	0.00108063
AGRN	4709.23	-0.429218	0.117065	-3.66649	0.000245902	0.00108778
SFXN2	82.535	-0.911494	0.248737	-3.66448	0.000247837	0.00109525
FBXO11	1484.98	-0.358651	0.0979187	-3.66274	0.00024953	0.00110128
CUL3	2407.34	-0.598009	0.16329	-3.66226	0.000250002	0.001103
HGH1	648.609	-0.573304	0.156646	-3.65986	0.000252351	0.001113
HGH1.1	688.979	-0.568437	0.155356	-3.65894	0.000253263	0.00111666
PPP1R3D	149.219	-0.832269	0.227698	-3.65515	0.000257032	0.0011329
TWF1	638.199	-0.739224	0.202361	-3.65299	0.000259207	0.00114211
CERS2	4874.85	-0.261619	0.0716481	-3.65144	0.000260772	0.00114857
UNC5B	5084.87	-0.809193	0.221778	-3.64866	0.000263612	0.00115962
SPAG1	111.677	-0.841341	0.230868	-3.64425	0.000268175	0.00117853
RIMS1	52.1156	-1.54584	0.424347	-3.64288	0.00026961	0.00118445
DOK1	349.395	-0.611119	0.167838	-3.64113	0.000271442	0.0011921
MAPK8IP1	1840.02	-0.47179	0.129594	-3.64051	0.000272098	0.0011942
STRIP1	1999.77	-0.359461	0.0988401	-3.6368	0.000276048	0.00121035
GALNT13	1183.85	-0.568193	0.15647	-3.63133	0.00028196	0.00123506
PSMC4	3843.69	-0.414534	0.114216	-3.62939	0.000284094	0.00124359
ST6GALNAC6	1027.2	-0.572575	0.157767	-3.62923	0.000284263	0.00124393
MLF1	493.733	-0.573704	0.158176	-3.62701	0.000286725	0.00125348
TXNL4A	1100.79	-0.30633	0.0845391	-3.62353	0.000290609	0.00126963
PTENP1	232.812	-0.601239	0.166035	-3.62116	0.000293281	0.00127933
MIER1	553.55	-0.503279	0.139025	-3.62007	0.000294524	0.00128422
MFI2	217.229	-1.11364	0.307759	-3.61855	0.000296257	0.00129094
PTPN13	2350.35	-0.451	0.124832	-3.61285	0.000302846	0.00131708
DYNLL1	5050.97	-0.310415	0.0859436	-3.61185	0.000304017	0.00132132
ANKS6	894.544	-0.773421	0.214239	-3.61008	0.000306104	0.00132952
EEF2K	829.192	-0.423175	0.117232	-3.60973	0.000306514	0.00133088
SOX2	92.2564	-1.63461	0.452855	-3.60958	0.000306699	0.00133125
ALDH16A1	1111.89	-0.695959	0.192814	-3.60949	0.000306805	0.00133128
DLEU2	66.4653	-1.48244	0.410757	-3.60905	0.000307325	0.0013331
MAPK11	456.126	-0.938338	0.260017	-3.60875	0.000307676	0.00133379
POC5	387.571	-0.501098	0.138864	-3.60856	0.000307898	0.00133429
CHUK	801.843	-0.399381	0.11068	-3.60844	0.000308046	0.0013345
ADGRA2	1048.08	-0.532573	0.147631	-3.60747	0.000309198	0.00133733
CRISPLD1	192.613	-1.06767	0.296053	-3.60636	0.000310528	0.00134265
KIAA0368	1994.11	-0.598917	0.166112	-3.60549	0.000311567	0.00134627
TPRA1	914.628	-0.514547	0.142796	-3.60337	0.000314114	0.00135597
SCRT1	610.466	-1.21103	0.336163	-3.60252	0.000315152	0.00136001
TAF5L	755.427	-0.424405	0.117822	-3.60208	0.000315681	0.00136186
PSPH	529.704	-0.487833	0.135496	-3.60035	0.000317788	0.00137007
CTCF	2463.65	-0.394919	0.109719	-3.59936	0.000319007	0.00137444
TRIM2	818.21	-0.837008	0.232568	-3.59898	0.000319462	0.00137596
C1D	278.046	-0.552831	0.153736	-3.59598	0.000323173	0.00139015
KDM2B	2425.98	-0.269614	0.0750094	-3.5944	0.000325139	0.00139682
LACTB2	95.8019	-0.877513	0.244199	-3.59344	0.000326341	0.00140108
TRAPPC10	1072.16	-0.429175	0.119446	-3.59306	0.00032682	0.00140269
NEDD1	700.631	-0.567101	0.157975	-3.58981	0.000330923	0.00141939
NR1D2	392.081	-0.802459	0.223655	-3.58794	0.000333307	0.0014287
HACD2	332.625	-0.570939	0.159152	-3.58739	0.000334002	0.00143031
CASP3	545.056	-0.713472	0.19891	-3.58691	0.000334626	0.00143207
KIF1A	18949.7	-0.536216	0.149511	-3.58648	0.000335175	0.00143304
GFRA1	244.534	-1.15178	0.321188	-3.586	0.000335792	0.00143522
QRICH2	412.408	-0.728717	0.203241	-3.58548	0.000336459	0.00143757
SYT14	252.508	-0.815275	0.22747	-3.5841	0.000338244	0.00144386
HECTD4	2549.59	-0.401973	0.112166	-3.58373	0.000338718	0.00144543
FBRSL1	2370.07	-0.451359	0.126009	-3.58196	0.000341028	0.0014539
SMAD1	353.411	-1.11398	0.31126	-3.57893	0.000345008	0.00146964
GPC6	608.137	-0.60584	0.169281	-3.5789	0.00034505	0.00146964
LPAR3	101.364	-0.783957	0.219098	-3.5781	0.000346095	0.00147362
CPT1C	1281.39	-0.475644	0.132944	-3.57778	0.000346527	0.001475
KIAA1841	224.934	-0.756774	0.211565	-3.57703	0.000347519	0.00147828
POMGNT2	730.539	-0.470179	0.131596	-3.57289	0.000353065	0.00149997
ATG16L1	842.839	-0.636577	0.178196	-3.57234	0.000353812	0.00150266
ELMO2	1020.25	-0.642575	0.180051	-3.56885	0.000358554	0.00152136
ZNF503.AS2	26.8118	-1.92929	0.54063	-3.5686	0.000358889	0.0015223
HEATR3	698.05	-0.532174	0.149226	-3.56623	0.000362158	0.00153568
PLXNC1	608.632	-0.415771	0.116639	-3.56459	0.000364431	0.00154434
HMGA1	6700.39	-0.532386	0.149414	-3.56317	0.000366405	0.00155173
LOC728392	837.332	-0.486296	0.136478	-3.56319	0.000366373	0.00155173
KLHL13	3353.68	-0.55464	0.15567	-3.56293	0.000366739	0.00155265
KIF14	1277.25	-0.672128	0.18884	-3.55925	0.000371915	0.00157307
COPS3	2673.11	-0.448932	0.126141	-3.55898	0.000372301	0.00157421
HIVEP1	228.489	-1.18922	0.334293	-3.55741	0.000374532	0.00158224
NUDT3	193.107	-0.785253	0.220738	-3.55739	0.000374554	0.00158224
UGGT1	3098.49	-0.484661	0.136265	-3.55676	0.000375457	0.00158555
TRAPPC3	624.599	-0.430878	0.121359	-3.55045	0.000384572	0.00162149
PRKCI	1242.5	-0.338161	0.0953359	-3.54704	0.000389579	0.00164054
PBX1	929.187	-0.910139	0.256629	-3.54652	0.000390351	0.00164328
EPHB4	1537.8	-0.347621	0.0981147	-3.54301	0.000395593	0.00166273
DHX30	4414.44	-0.223678	0.0632375	-3.53712	0.000404523	0.00169761
CECR6	773.341	-0.667365	0.189068	-3.52976	0.000415932	0.00174275
DKC1	3711.42	-0.483104	0.136879	-3.52941	0.000416484	0.00174452
PLIN5	97.8239	-1.58417	0.448974	-3.52843	0.000418038	0.00175048
CD9	274.683	-2.27474	0.645202	-3.52562	0.000422487	0.00176581
SAE1	4048.29	-0.445747	0.126428	-3.52569	0.000422374	0.00176581
BZW1	5852.26	-0.541935	0.153857	-3.52233	0.000427764	0.00178619
DDX54	2651.21	-0.582565	0.165418	-3.52178	0.000428662	0.00178938
ADAT1	268.259	-0.69942	0.198684	-3.52026	0.000431122	0.00179909
C10orf2	1263.17	-0.382081	0.108642	-3.51689	0.000436641	0.00182099
MAP3K1	838.202	-0.862494	0.245273	-3.51646	0.000437337	0.00182333
CENPF	8322.08	-0.57465	0.163648	-3.51149	0.000445599	0.00185431
SNHG4	22.5591	-1.83905	0.523764	-3.51122	0.000446047	0.0018556
POLR2K	572.544	-0.399758	0.113858	-3.51102	0.000446392	0.00185646
ATAD1	823.115	-0.496136	0.141383	-3.50916	0.000449533	0.0018672
ACTB	79807.1	-0.520281	0.148376	-3.5065	0.000454042	0.00188477
BTG3	220.351	-0.895671	0.255634	-3.50372	0.000458801	0.00190158
TSPAN3	5420.15	-0.393778	0.112409	-3.50308	0.000459919	0.00190562
WNK1	11489.6	-0.290451	0.0829615	-3.50103	0.000463464	0.00191853
CACYBP	3062.9	-0.736806	0.21047	-3.50076	0.000463928	0.00191986
TCOF1	3117.22	-0.480454	0.137322	-3.49874	0.000467463	0.00193151
CORO6	77.3041	-1.3435	0.384242	-3.49651	0.000471388	0.00194593
MRPL34	478.605	-0.581572	0.16642	-3.49459	0.000474782	0.00195873
EIF5A2	146.3	-0.82296	0.235588	-3.49322	0.00047724	0.00196766
ING1	675.196	-0.368975	0.105651	-3.4924	0.000478693	0.00197304
RAB23	608.57	-0.509349	0.14586	-3.49204	0.000479353	0.00197516
SCRIB	3815.56	-0.366173	0.104898	-3.49076	0.00048164	0.00198397
GRWD1	1008.2	-0.458439	0.131398	-3.48894	0.000484935	0.00199509
RND3	398.279	-1.69495	0.485861	-3.48855	0.00048564	0.00199738
DCUN1D1	553.145	-0.420085	0.120483	-3.48667	0.000489074	0.00200965
RCN2	3341.54	-0.404911	0.116131	-3.48668	0.000489062	0.00200965
KDM7A	771.244	-0.769915	0.221036	-3.48322	0.000495427	0.00203389
SLITRK5	253.761	-1.06459	0.305832	-3.48096	0.000499623	0.00204986
HIF1A	2932.23	-0.414013	0.118988	-3.47944	0.000502455	0.00205907
KCNB2	28.5342	-1.5022	0.431983	-3.47745	0.000506204	0.00207179
C19orf24	682.14	-0.768294	0.220965	-3.47698	0.000507086	0.00207413
FRMD4B	126.308	-0.813634	0.234089	-3.47575	0.000509432	0.00208119
PRR12	1233.65	-0.465956	0.134076	-3.47532	0.000510253	0.00208391
POLR1B	1527.3	-0.306464	0.088211	-3.47422	0.000512341	0.00209116
CNTNAP1	340.4	-1.01477	0.29212	-3.47381	0.000513117	0.00209306
SLC48A1	134.235	-0.740998	0.213315	-3.47372	0.000513292	0.00209313
GCFC2	346.379	-0.564366	0.162499	-3.47305	0.000514579	0.00209774
DLG5	3243.93	-0.37232	0.107209	-3.47286	0.000514944	0.00209859
PIKFYVE	1533.95	-0.368408	0.106165	-3.47013	0.000520206	0.00211875
BOLA2.BOLA2B.LOC388242.LOC613038.SLX1A.SLX1A.SULT1A3.SLX1B.SLX1B.SULT1A4.SULT1A3.SULT1A4.1	3427.87	-0.414132	0.119347	-3.46999	0.000520473	0.00211919
MC1R	325.009	-0.772957	0.222826	-3.46888	0.000522636	0.00212735
CDYL	731.103	-0.676538	0.195095	-3.46774	0.000524855	0.00213574
HUNK	695.995	-0.547662	0.157948	-3.46736	0.000525599	0.00213747
CABLES1	551.591	-1.37567	0.396842	-3.46655	0.000527193	0.0021433
MAZ	11792.3	-0.281416	0.0812548	-3.46338	0.000533442	0.00216673
RHOBTB3	2250.76	-0.305233	0.0881692	-3.4619	0.000536379	0.002178
NDUFAF5	287.85	-0.655264	0.1893	-3.46152	0.000537139	0.00218043
JMJD8	713.923	-0.510388	0.1475	-3.46026	0.000539648	0.00218929
ATAD3A	2185.93	-0.575632	0.166461	-3.45807	0.000544062	0.0022052
SDHB	1381.94	-0.324134	0.0938082	-3.45528	0.000549721	0.00222544
TTC14	949.919	-0.516418	0.149463	-3.45516	0.000549963	0.00222575
SLC30A1	277.17	-0.657794	0.190406	-3.45469	0.000550925	0.0022286
DDA1	1382.95	-0.300633	0.0870227	-3.45465	0.000551001	0.0022286
ELAVL2	588.77	-0.588641	0.170477	-3.4529	0.000554587	0.00224175
EIF5A	18746.3	-0.256611	0.0743398	-3.45186	0.000556728	0.00224838
ATAD3B	1784.66	-0.752744	0.218307	-3.44811	0.000564534	0.00227579
GAS1	222.259	-0.644553	0.186936	-3.44799	0.000564781	0.0022761
CSRNP3	28.0825	-1.94965	0.565766	-3.44603	0.000568888	0.00229127
COQ10A	439.549	-0.617265	0.179253	-3.44355	0.000574137	0.00230995
POGK	1771.4	-0.414378	0.120336	-3.44351	0.000574215	0.00230995
PIGW	203.125	-0.719979	0.209225	-3.44117	0.000579201	0.00232862
NCAM1	1849.37	-0.715367	0.208078	-3.43798	0.000586071	0.00235341
PIK3CB	327.98	-0.447568	0.130209	-3.43731	0.000587525	0.00235784
BAX	913.91	-0.44581	0.129764	-3.43554	0.00059138	0.00237189
CCBL2	393.077	-0.528386	0.153958	-3.43201	0.000599126	0.00240009
HMCES	1529.09	-0.462675	0.134845	-3.43116	0.000600999	0.00240615
ABL2	1513.4	-0.399281	0.116414	-3.42983	0.000603966	0.00241586
CEP112	161.204	-0.725737	0.21166	-3.42878	0.000606297	0.0024236
PPM1G	3924.79	-0.318294	0.0928751	-3.42711	0.000610032	0.00243504
REEP3	159.304	-0.822357	0.239975	-3.42685	0.00061062	0.00243658
ODF2	1945.92	-0.306779	0.0895239	-3.42678	0.000610782	0.00243658
ITGA6	477.978	-1.17712	0.343563	-3.4262	0.000612089	0.00243898
FAM92A1	439.616	-0.472528	0.138078	-3.42217	0.000621228	0.00247237
CD276	5662.6	-0.253679	0.0741387	-3.42169	0.000622343	0.00247607
TCHP	664.432	-0.595656	0.174191	-3.41956	0.000627232	0.00249405
CCDC137	1694.33	-0.330092	0.096577	-3.41792	0.000631019	0.00250762
H2AFV	3475.25	-0.36027	0.105433	-3.41705	0.000633036	0.00251489
TBC1D5	1739.05	-0.48253	0.141274	-3.41556	0.000636499	0.00252715
RPAP3	916.415	-0.446799	0.130884	-3.41371	0.000640859	0.0025422
SGCD	29.159	-1.43833	0.421612	-3.41149	0.00064608	0.00256215
PSD	940.631	-0.715742	0.210045	-3.40756	0.00065546	0.00259628
ANXA7	935.527	-0.385288	0.113068	-3.40758	0.000655419	0.00259628
ANP32E	4215.39	-0.56558	0.166195	-3.40311	0.000666236	0.00263663
ADAM15	1470.08	-0.59807	0.175761	-3.40274	0.00066713	0.00263916
ITCH	1550.47	-0.304488	0.0894846	-3.40269	0.00066727	0.00263916
MICAL1	2249.17	-0.819364	0.240966	-3.40034	0.000673028	0.00265972
ZNF358	1480.7	-0.320368	0.094217	-3.40032	0.000673063	0.00265972
MND1	85.4368	-1.07262	0.315501	-3.39974	0.000674506	0.00266464
SSTR5.AS1	43.3002	-1.29346	0.380525	-3.39914	0.000675984	0.00266969
ADSS	909.798	-0.393523	0.11585	-3.39684	0.000681688	0.00268984
COL11A2	80.9976	-0.830368	0.244612	-3.39463	0.000687203	0.00270921
SLC19A3	92.6054	-0.815653	0.240289	-3.39447	0.000687609	0.00271001
FAM35A	590.445	-0.41251	0.121544	-3.39392	0.000689007	0.00271472
METTL21A	352.418	-0.584518	0.172271	-3.39301	0.0006913	0.00272216
FUK	233.307	-0.576941	0.170051	-3.39275	0.000691951	0.00272392
KCTD15	1563.83	-0.931476	0.274603	-3.39208	0.000693644	0.00272979
TMEM164	1410.53	-0.443525	0.130792	-3.39107	0.000696192	0.00273901
TMEM65	203.329	-0.65129	0.192167	-3.3892	0.00070098	0.00275704
ITM2C	3004.31	-0.928122	0.273891	-3.38866	0.000702351	0.00276162
ITPR2	983.765	-0.396223	0.117061	-3.38475	0.000712427	0.00279795
HMCN2	204.192	-0.913593	0.269924	-3.38463	0.000712747	0.00279839
C2orf69	309.366	-0.730099	0.215739	-3.38417	0.000713934	0.00280178
LIMK1	925.268	-0.594391	0.17564	-3.38414	0.000714028	0.00280178
WDR12	1061.66	-0.536714	0.158736	-3.38117	0.000721767	0.00282966
MTDH	2115.49	-0.240308	0.0711707	-3.3765	0.000734138	0.00287228
LIG4	304.841	-0.720323	0.213354	-3.37619	0.000734976	0.00287472
TIGD3	212.76	-0.543506	0.161018	-3.37544	0.00073698	0.00288172
CAMK1D	704.89	-0.654241	0.193879	-3.37448	0.000739545	0.00288922
CAND2	346.288	-0.891595	0.264236	-3.37424	0.000740205	0.00288928
ZCCHC8	754.548	-0.518031	0.153571	-3.37324	0.000742903	0.00289812
FAM124A	185.862	-0.814391	0.24166	-3.36999	0.000751719	0.00292825
EXOG	305.408	-0.646475	0.191921	-3.36843	0.000755966	0.00294394
ANKRD52	2789.41	-0.361647	0.107385	-3.36777	0.000757786	0.00294932
KIAA1671	1029.25	-0.336583	0.100001	-3.3658	0.000763227	0.00296791
VIM	2315.36	-0.660635	0.196311	-3.36525	0.000764755	0.00297299
ZC3H15	1949.57	-0.619474	0.184135	-3.36423	0.000767573	0.00298221
P2RY1	400.337	-0.528155	0.157034	-3.36332	0.000770111	0.00299121
AGFG1	1582.45	-0.470076	0.1398	-3.3625	0.00077241	0.0029984
SH2D3C	439.398	-1.01306	0.301332	-3.36193	0.000774	0.0030037
TPM2	116.68	-0.936177	0.278765	-3.3583	0.000784228	0.00303987
CACNA1H	3373.5	-0.621169	0.184985	-3.35794	0.000785256	0.00304298
BOLA2.BOLA2B.LOC388242.LOC613038.SLX1A.SLX1A.SULT1A3.SLX1B.SLX1B.SULT1A4.SULT1A3.SULT1A4	3431.26	-0.403557	0.120216	-3.35693	0.000788136	0.00305061
PCBP3	482.328	-0.393011	0.117072	-3.357	0.000787938	0.00305061
PLCH1	254.661	-0.506542	0.150905	-3.35669	0.000788804	0.00305144
DAP	1369.67	-0.34659	0.103253	-3.35669	0.000788802	0.00305144
DDN	214.846	-0.805104	0.239874	-3.35636	0.000789752	0.00305341
OSBPL5	221.85	-0.666611	0.198691	-3.35502	0.000793601	0.00306734
LSM14B	1643.61	-0.273727	0.0816152	-3.35387	0.000796888	0.00307916
JARID2	2337.94	-0.557211	0.166405	-3.34853	0.000812416	0.00313645
RUVBL1	3278.16	-0.362847	0.108372	-3.34817	0.000813467	0.0031396
TSSC4	1064.15	-0.595545	0.178074	-3.34437	0.000824706	0.00318023
NCS1	3804.71	-0.386039	0.11555	-3.34089	0.000835105	0.00321382
BCL7A	2674.72	-0.318185	0.0952417	-3.34081	0.000835334	0.00321382
CNR1	29.8037	-3.01303	0.90196	-3.34054	0.000836159	0.00321607
NPTX2	478.783	-0.793133	0.237461	-3.34006	0.000837616	0.00322075
CKMT1B	1254.53	-0.747549	0.224062	-3.33634	0.00084888	0.00325659
EIF3A	12263.2	-0.323642	0.097199	-3.32968	0.000869444	0.00332881
RANBP17	203.066	-0.539335	0.162037	-3.32847	0.000873249	0.00334147
FLRT3	472.543	-1.23917	0.372331	-3.32814	0.000874265	0.00334441
OAZ2	2337.4	-0.225995	0.0679209	-3.32733	0.000876814	0.0033532
CDAN1	548.772	-0.404548	0.121609	-3.32663	0.000879021	0.00336068
RASA4	257.816	-0.789061	0.237289	-3.32531	0.000883197	0.00337472
MACF1	3254.39	-0.496123	0.149307	-3.32284	0.000891062	0.00340187
WDR4	512.016	-0.563797	0.169761	-3.32112	0.000896581	0.00342196
PSMA7	7784.07	-0.37435	0.112757	-3.31998	0.000900255	0.00343394
RPUSD1	1087.19	-0.353691	0.106689	-3.31517	0.000915881	0.0034857
DTX3L	177.71	-0.913702	0.275711	-3.31399	0.000919752	0.00349781
JAG2	999.021	-0.738531	0.222855	-3.31396	0.000919845	0.00349781
TRAM2	523.243	-0.688935	0.207887	-3.31399	0.000919745	0.00349781
BASP1	2878.3	-0.748028	0.225754	-3.31347	0.000921461	0.00350296
PIP5K1A	5239.74	-0.225632	0.068128	-3.31189	0.000926675	0.00351818
NCKAP5L	1482.51	-0.388154	0.117288	-3.30943	0.000934872	0.0035459
CROCC	1103.38	-0.49589	0.149855	-3.30912	0.000935881	0.00354772
GALNT2	2723.67	-0.389192	0.117618	-3.30894	0.000936486	0.00354901
ZDHHC1	22.5047	-1.59529	0.482296	-3.3077	0.00094064	0.00356274
RAB7A	4954.46	-0.238786	0.0722293	-3.30594	0.000946589	0.00358122
DYNC1LI1	1081.11	-0.292893	0.0886037	-3.30566	0.000947546	0.00358384
ISG15	457.511	-1.1497	0.34786	-3.30507	0.000949527	0.00359032
TRAK2	1185.99	-0.51516	0.155944	-3.30349	0.000954879	0.0036075
DDX39A	2926.79	-0.536272	0.162344	-3.3033	0.000955549	0.00360901
CA5B	98.0365	-0.790931	0.239498	-3.30245	0.000958447	0.00361723
SH3PXD2A	3437.87	-0.538512	0.163059	-3.30256	0.000958054	0.00361723
KLC2	3352.28	-0.535175	0.162055	-3.30242	0.000958533	0.00361723
ST7	126.973	-0.812388	0.246141	-3.30049	0.000965146	0.00363809
PLD5	77.5948	-0.933432	0.282886	-3.29967	0.000967982	0.00364775
PMEPA1	300.41	-0.657753	0.199391	-3.29881	0.000970968	0.00365798
NBEAL2	1121.66	-0.519834	0.157594	-3.29856	0.000971818	0.00366015
ARNTL2	241.49	-0.782778	0.237524	-3.29557	0.000982221	0.00369725
SACS	1838.92	-0.576102	0.174818	-3.29544	0.000982672	0.00369791
TMED5	996.276	-0.432029	0.131136	-3.2945	0.000985968	0.00370823
ZNF746	698.183	-0.39688	0.12051	-3.29333	0.000990084	0.00372267
APPL2	911.348	-0.325618	0.0988914	-3.29268	0.000992373	0.00372919
ZNF669	269.476	-0.496445	0.150793	-3.29223	0.000993962	0.00373306
MRPL42	1040.02	-0.477662	0.145215	-3.28935	0.0010042	0.00377047
UXS1	689.294	-0.363205	0.110429	-3.28903	0.00100532	0.0037736
CRCP	742.486	-0.607606	0.184896	-3.2862	0.00101547	0.00380745
RCOR2	2219.11	-0.657626	0.200314	-3.28297	0.00102719	0.00384817
DOCK1	2710.74	-0.27753	0.0845438	-3.28268	0.00102827	0.00384898
RPF1	1117.09	-0.332633	0.101333	-3.28257	0.00102864	0.00384929
MFSD2A	322.91	-0.638161	0.194424	-3.28231	0.00102959	0.00385178
RASSF8.AS1	26.1474	-1.43	0.436035	-3.27956	0.00103971	0.00388853
BICD2	1346.05	-0.274963	0.0838819	-3.27798	0.00104552	0.00390808
ZBTB11	706.694	-0.432104	0.13185	-3.27724	0.00104826	0.00391723
SIRT2	876.723	-0.296659	0.0905384	-3.27661	0.00105062	0.00392315
ST5	491.934	-0.729074	0.222831	-3.27188	0.00106836	0.00398238
RNF182	353.959	-0.584297	0.178616	-3.27125	0.00107073	0.00398898
TLX3	269.224	-0.531243	0.162529	-3.26861	0.00108075	0.00402521
RANBP3	2329.2	-0.486189	0.148765	-3.26817	0.00108243	0.00403035
WDR77	2939.1	-0.330812	0.101233	-3.26783	0.00108377	0.0040342
SLC16A1.AS1	57.0467	-0.994325	0.304304	-3.26753	0.00108488	0.00403723
VPS36	757.798	-0.643641	0.196987	-3.26742	0.00108531	0.00403771
GOLM1	3323.58	-0.35774	0.109513	-3.26664	0.00108832	0.00404777
HERC1	2599.11	-0.353247	0.108181	-3.26534	0.00109334	0.00406532
NGRN	5392.83	-0.206646	0.0633077	-3.26416	0.0010979	0.00407885
GTF3A	1516.74	-0.714544	0.218982	-3.26302	0.00110232	0.00409074
SLC4A11	269.125	-0.6606	0.202449	-3.26305	0.0011022	0.00409074
NIPA1	942.441	-0.547063	0.167703	-3.26209	0.00110595	0.00410154
PROSER1	2447.85	-0.606936	0.186183	-3.25988	0.00111459	0.0041283
TBK1	452.009	-0.518862	0.159193	-3.25933	0.00111674	0.00413511
CCDC109B	203.414	-1.05408	0.323582	-3.25753	0.00112385	0.00415684
PSAT1	2420.91	-0.534321	0.164058	-3.25689	0.00112639	0.00416509
SH3BGRL3	1618.59	-0.418333	0.128452	-3.25673	0.00112703	0.0041663
DVL1	2027.23	-0.351439	0.107952	-3.25551	0.00113189	0.00418312
SMIM8	224.74	-0.479087	0.147216	-3.25432	0.00113665	0.00419957
SIRPB1	20.4775	-1.61678	0.49727	-3.25132	0.00114869	0.00423703
SELT	1065.22	-0.644828	0.198324	-3.25139	0.00114842	0.00423703
NDFIP2	587.51	-0.403246	0.124087	-3.24971	0.00115523	0.00425765
NUDT16L1	632.692	-0.5942	0.182897	-3.24883	0.0011588	0.00426847
PTPN11	5198.33	-0.483458	0.148808	-3.24887	0.00115866	0.00426847
RPS6KC1	978.563	-0.419653	0.129185	-3.24847	0.00116026	0.00427265
STRN3	818.001	-0.338267	0.104158	-3.24763	0.00116371	0.0042842
MARVELD1	1502.64	-0.325512	0.100243	-3.24722	0.00116537	0.00428913
LRCH4	970.732	-0.440783	0.135773	-3.24648	0.00116841	0.00429915
CKMT1A	1223.68	-0.756144	0.232997	-3.2453	0.00117329	0.00431352
CAND1	5105.82	-0.442348	0.136364	-3.24387	0.0011792	0.00433287
OIP5.AS1	829.274	-0.349854	0.10785	-3.24388	0.00117913	0.00433287
RUSC1	1642.8	-0.346042	0.106708	-3.24289	0.00118325	0.00434418
SOCS4	754.763	-0.632872	0.195174	-3.24261	0.0011844	0.00434722
TMEM209	696.562	-0.41557	0.128177	-3.24216	0.00118628	0.00435295
ETF1	3006.43	-0.394326	0.121642	-3.2417	0.0011882	0.0043588
UBL4A	1090.02	-0.331888	0.102402	-3.24103	0.00119098	0.00436778
GNAI2	2518.71	-0.223884	0.0691106	-3.23951	0.00119737	0.00439003
ISL2	172.052	-0.732367	0.226089	-3.23929	0.00119828	0.00439096
ABCE1	1859.51	-0.672997	0.207773	-3.23909	0.00119912	0.00439285
LOC730101	122.111	-0.695049	0.214673	-3.23771	0.00120492	0.0044129
MITF	56.6941	-1.2888	0.398549	-3.23373	0.00122186	0.00447004
NCOA6	2696.93	-0.314977	0.0974106	-3.2335	0.00122285	0.00447245
TMEM161A	541.264	-0.497077	0.153785	-3.23229	0.00122803	0.00449016
NRCAM	381.031	-0.884359	0.273613	-3.23215	0.00122863	0.00449112
FAM129A	163.575	-1.39441	0.43152	-3.23139	0.00123191	0.0045019
FERMT3	42.5594	-1.33965	0.414849	-3.22926	0.00124111	0.00453182
BCAR1	1810.21	-0.243898	0.0755386	-3.22879	0.00124315	0.00453801
PRMT3	617.461	-0.727311	0.225356	-3.22738	0.0012493	0.0045555
STRA13	1069.7	-0.422458	0.130969	-3.22564	0.00125693	0.00457961
NAA25	1528.11	-0.557051	0.172712	-3.22532	0.00125831	0.00458338
HOOK3	936.541	-0.46926	0.145503	-3.22509	0.00125932	0.00458581
SBDSP1	337.733	-0.565366	0.175315	-3.22486	0.00126035	0.00458831
PTK2	2713.94	-0.222012	0.0688484	-3.22465	0.00126127	0.00459044
SLC20A1	1771.21	-0.68498	0.212493	-3.22355	0.00126612	0.00460309
EIF2B3	795.419	-0.348105	0.108007	-3.22298	0.00126863	0.00461095
E2F6	822.883	-0.584675	0.181502	-3.22131	0.00127606	0.00463544
CCDC102A	409.672	-0.498572	0.154789	-3.22098	0.00127755	0.00463959
NOM1	731.102	-0.530736	0.164784	-3.2208	0.00127832	0.00464114
BRIX1	746.691	-0.427276	0.132738	-3.21894	0.00128666	0.00467016
ATP5D	2184.56	-0.381234	0.118476	-3.21781	0.00129174	0.00468605
SPDL1	1075.31	-0.517553	0.160878	-3.21704	0.00129519	0.00469729
MCMBP	3035.77	-0.530701	0.165017	-3.21603	0.00129979	0.0047127
NRTN	79.0172	-1.10414	0.343694	-3.21257	0.00131552	0.00476586
MZT1	738.729	-0.551117	0.171658	-3.21056	0.00132477	0.00479679
ZNF692	867.986	-0.348317	0.108543	-3.20903	0.00133184	0.00481728
ADAMTS9	104.194	-1.72182	0.53684	-3.20733	0.00133974	0.00484446
RXRA	1430.06	-0.3755	0.117101	-3.20662	0.00134302	0.00485502
TXNL1	849.675	-0.367345	0.114579	-3.20604	0.00134577	0.00486364
CHP1	1392.19	-0.345018	0.1077	-3.20353	0.00135756	0.00490359
SH2B3	337.855	-0.597364	0.186532	-3.20247	0.00136253	0.00490966
MFSD5	627.292	-0.589378	0.184112	-3.2012	0.00136859	0.00493015
GRIA4	126.162	-1.3435	0.4198	-3.20035	0.00137263	0.00494072
TMEM106C	1220.7	-0.588738	0.184085	-3.19819	0.00138292	0.00497511
TTC39C	354.416	-0.75216	0.235293	-3.19669	0.00139016	0.00499711
DCTD	697.88	-0.893144	0.279492	-3.1956	0.00139542	0.00501333
DDX3X	8936.91	-0.210088	0.0657656	-3.1945	0.00140072	0.00503105
STAU2	584.816	-0.418806	0.131174	-3.19276	0.0014092	0.00505877
UNC80	252.35	-0.777638	0.243576	-3.19259	0.00141002	0.00506037
PIM3	2081.07	-0.423235	0.132635	-3.19097	0.00141798	0.00508622
HSPH1	7124.48	-1.00045	0.3139	-3.18716	0.00143678	0.00514952
SENP3	362.472	-0.490706	0.154028	-3.18583	0.00144341	0.0051705
SFXN5	592.205	-0.541685	0.170036	-3.18571	0.00144401	0.00517128
SSBP4	2134.39	-0.286683	0.0899957	-3.18551	0.00144497	0.00517282
ICA1	219.423	-1.16256	0.365318	-3.18233	0.00146098	0.00522507
CCM2	488.543	-0.388531	0.122119	-3.18159	0.00146469	0.00523555
PPP1R12A	1529.64	-0.39534	0.124296	-3.18063	0.00146954	0.00525009
SUN2	1987.76	-0.412823	0.129811	-3.18019	0.00147181	0.00525679
DMXL2	2439.62	-0.357289	0.112408	-3.1785	0.00148038	0.00528459
ZFAND1	345.662	-0.402277	0.126601	-3.17752	0.00148543	0.00530067
SPTSSA	499.863	-0.468446	0.147475	-3.17645	0.00149091	0.00531794
RAI2	87.6916	-0.846041	0.266369	-3.1762	0.00149218	0.00532037
RB1	1065.9	-0.585914	0.184522	-3.1753	0.00149682	0.00533051
MAPK10	79.4391	-1.06027	0.334109	-3.17342	0.00150652	0.00536222
USP46	667.498	-0.829578	0.261414	-3.17342	0.00150652	0.00536222
LSAMP	163.79	-0.595429	0.188028	-3.1667	0.00154177	0.00547893
GATS	635.152	-0.674922	0.213229	-3.16524	0.00154956	0.00550225
ALPK1	55.499	-1.29565	0.409404	-3.16472	0.00155234	0.00551068
TRNT1	386.351	-0.470501	0.148742	-3.1632	0.00156045	0.00553798
ATAD2	2023.79	-0.999247	0.315928	-3.16289	0.00156209	0.00554233
GPR180	452.943	-0.456539	0.144379	-3.16209	0.00156643	0.0055548
ETNK2	776.225	-0.335322	0.106143	-3.15914	0.00158234	0.00560381
SORT1	2924.61	-0.614798	0.19476	-3.1567	0.00159566	0.00564501
EHBP1	1174.84	-0.280627	0.0889075	-3.15639	0.00159735	0.00564802
PNPLA6	1119.37	-0.559577	0.177298	-3.15614	0.00159872	0.00565136
PHF6	1443.95	-0.456097	0.144546	-3.15537	0.00160293	0.00566477
DTD2	162.273	-0.605295	0.192055	-3.15168	0.00162333	0.00573231
TM9SF3	3541.77	-0.232636	0.0738261	-3.15113	0.00162639	0.00574096
USP3	862.863	-0.357593	0.113568	-3.14872	0.00163989	0.00578472
ENTPD4	934.008	-0.383287	0.121735	-3.14854	0.0016409	0.00578674
UTF1	338.624	-0.561636	0.178645	-3.14386	0.00166734	0.0058661
GOT2	3400.33	-0.214797	0.0683502	-3.14259	0.00167459	0.00589007
TRAF7	2209.02	-0.421005	0.134137	-3.13862	0.00169746	0.00596111
RSBN1L	383.334	-0.430754	0.137341	-3.13638	0.00171045	0.00600172
NET1	1067.15	-0.615009	0.196288	-3.13319	0.00172917	0.0060582
UGT8	94.5208	-1.01642	0.324548	-3.13181	0.00173731	0.00608355
TMTC2	277.746	-0.632508	0.201989	-3.13139	0.00173978	0.00608902
CCT3	24302.2	-0.372589	0.118983	-3.13146	0.00173942	0.00608902
LOC646903	50.4067	-0.957603	0.305886	-3.13059	0.00174454	0.00610406
SH3GL1	2200.59	-0.516488	0.165017	-3.12992	0.00174857	0.00611656
LOC284454	92.5914	-0.848595	0.271204	-3.12899	0.0017541	0.00613273
MINOS1	786.792	-0.330421	0.105625	-3.12824	0.00175856	0.00614512
SLC25A10	969.309	-0.516821	0.165225	-3.12798	0.00176013	0.006149
ARHGAP11B	272.701	-0.543744	0.173975	-3.12542	0.00177551	0.00619302
UBE3C	1971.64	-0.250166	0.0800559	-3.12489	0.0017787	0.00620256
TIPIN	365.744	-0.510388	0.163436	-3.12286	0.00179104	0.00624233
FMN2	628.889	-0.444574	0.142384	-3.12235	0.00179415	0.00624992
ATP6V0D1	1546.64	-0.358308	0.114816	-3.12071	0.00180417	0.0062832
AXIN2	365.538	-0.77368	0.247941	-3.12042	0.00180592	0.00628767
SCN8A	765.909	-0.422096	0.135286	-3.12003	0.00180834	0.00629445
HOXD.AS2	107.057	-0.771526	0.247319	-3.11956	0.00181124	0.00630292
INAFM2	386.627	-0.494167	0.158603	-3.11575	0.00183479	0.00638154
NCOR1	4529.95	-0.202907	0.0651352	-3.11516	0.00183843	0.00639256
CBL	1919.91	-0.684539	0.219905	-3.11288	0.0018527	0.00643718
TMEM165	579.272	-0.409365	0.131554	-3.11177	0.00185971	0.00645985
TOX3	509.107	-0.79499	0.255653	-3.10964	0.00187313	0.00650309
ZNF398	573.634	-0.339684	0.109238	-3.10957	0.00187362	0.0065031
PBX2	2456.41	-0.666405	0.214408	-3.10811	0.00188285	0.00653177
SLC25A44	1599.67	-0.264153	0.0850641	-3.10534	0.00190057	0.00658472
MPLKIP	391.187	-0.458882	0.147844	-3.10383	0.00191032	0.00661337
MAVS	2861.79	-0.215045	0.0692883	-3.10362	0.00191169	0.00661639
VCAN	457.059	-1.70953	0.550861	-3.10338	0.00191324	0.00662007
GTF2E2	610.567	-0.361364	0.116493	-3.10201	0.0019221	0.00664728
CBARP	923.063	-0.378925	0.122202	-3.10081	0.00192994	0.00667268
SGSM1	158.708	-0.8121	0.261979	-3.09987	0.00193604	0.00669009
ZNF37BP	801.237	-0.426183	0.137487	-3.09981	0.00193647	0.00669009
ATXN10	5895.42	-0.223521	0.0721732	-3.09701	0.00195486	0.00674665
LUZP1	1161.02	-0.335641	0.108382	-3.09683	0.001956	0.00674885
BTBD1	2072	-0.281834	0.0910389	-3.09575	0.00196314	0.00676653
TAF13	236.101	-0.505132	0.163196	-3.09525	0.00196644	0.00677617
ABAT	839.631	-0.738524	0.239057	-3.08933	0.0020061	0.00690396
SNTB2	587.705	-0.370768	0.120054	-3.08834	0.00201278	0.00692517
GLTSCR1	576.276	-0.383798	0.124328	-3.08697	0.00202205	0.00695348
CHD3	4506.72	-0.403063	0.130647	-3.08514	0.00203454	0.00699285
NUFIP2	4742.29	-0.292672	0.0948912	-3.08429	0.00204036	0.00700747
NEK2	1121.57	-0.695164	0.225416	-3.08392	0.00204294	0.00701452
SAMSN1	39.0115	-3.57785	1.16033	-3.08347	0.00204603	0.00702334
SLC9A1	536.644	-0.649702	0.210781	-3.08235	0.00205375	0.00704803
MNX1.AS1	51.4051	-1.09309	0.354679	-3.08192	0.00205672	0.00705641
NANP	279.343	-0.771409	0.250455	-3.08003	0.00206981	0.00709771
INPPL1	3086.63	-0.715284	0.232439	-3.07729	0.00208889	0.00715398
JUND	1290.31	-0.551085	0.179116	-3.07669	0.00209315	0.00716307
HNRNPR	7636.57	-0.275367	0.0896882	-3.07027	0.00213865	0.00730758
PSMA5	2770.95	-0.387027	0.126066	-3.07002	0.00214044	0.00731187
TIGD5	275.863	-0.590641	0.192423	-3.0695	0.00214421	0.00732286
ZC3HAV1	1144.99	-0.31119	0.101442	-3.06767	0.00215734	0.00736207
WDR81	1838.71	-0.261579	0.0853223	-3.06578	0.00217105	0.00740509
TRABD2B	26.3469	-1.99602	0.651939	-3.06167	0.0022011	0.00749614
PUS7	1105.3	-0.394883	0.129071	-3.05942	0.00221762	0.00755051
ENOPH1	780.336	-0.394701	0.12902	-3.05923	0.00221905	0.00755345
MIS18BP1	686.09	-0.426981	0.139588	-3.05885	0.00222186	0.00756108
MYADM	755.373	-0.404686	0.132325	-3.05828	0.00222613	0.00757178
H1FX	7496.62	-0.308805	0.101015	-3.05703	0.00223539	0.0075975
EFCAB2	308	-0.476362	0.155868	-3.05618	0.00224177	0.00761532
CACNA2D3	73.2097	-0.871818	0.285409	-3.05462	0.00225344	0.00765302
HPCAL1	439.817	-0.603171	0.197532	-3.05354	0.00226156	0.00767477
LIN7B	50.7349	-1.094	0.358304	-3.05327	0.0022636	0.00767976
RPE	688.575	-0.619543	0.203023	-3.05159	0.00227634	0.00771125
REEP6	420.386	-0.595147	0.195296	-3.0474	0.00230827	0.00780457
ACOT1	385.864	-0.362386	0.118914	-3.04747	0.0023078	0.00780457
SLC7A6	1891.98	-0.427613	0.140337	-3.04705	0.00231101	0.00780897
FOXD4	69.5866	-0.80346	0.263701	-3.04686	0.00231247	0.00781196
RASA4B.1	646.627	-0.699003	0.229641	-3.04389	0.0023354	0.00788544
PARP9	150.185	-0.969542	0.318574	-3.04338	0.00233936	0.00789483
RNF157	2490.29	-0.697806	0.229462	-3.04106	0.00235748	0.00794032
TRIB1	264.124	-0.517094	0.170036	-3.04108	0.0023573	0.00794032
PITPNA	2650.51	-0.361024	0.118775	-3.03958	0.00236911	0.00797515
FBXO22	524.577	-0.457453	0.150547	-3.03861	0.00237672	0.00799475
CNTN1	1614.34	-1.09846	0.361612	-3.03769	0.00238399	0.00801519
ZNF271P	528.58	-0.355967	0.117191	-3.0375	0.00238548	0.00801817
DLL3	1533.19	-0.414181	0.13636	-3.03741	0.00238617	0.00801848
CACNG8	108.216	-1.33633	0.439993	-3.03715	0.00238823	0.00802139
NUP93	2298.49	-0.498793	0.164247	-3.03685	0.00239068	0.00802761
LBX2	25.8139	-1.79805	0.592098	-3.03675	0.00239144	0.00802816
EZH2	1686.82	-0.382018	0.125805	-3.03658	0.00239282	0.00803076
CCBL1	267.832	-0.609644	0.201049	-3.03232	0.0024268	0.00813667
ZNF618	1506.35	-0.640428	0.211252	-3.03158	0.00243275	0.00815256
PKI55	504.612	-0.729473	0.240784	-3.02957	0.00244898	0.0082008
MAP3K6	66.7243	-0.877587	0.289762	-3.02865	0.0024565	0.0082239
C9orf142	445.325	-0.532373	0.175844	-3.02753	0.00246564	0.00825038
H2AFY	4701.22	-0.401165	0.132505	-3.02755	0.00246544	0.00825038
GLRX5	970.288	-0.353793	0.116882	-3.02692	0.00247057	0.00826481
DDIAS	319.324	-0.676474	0.223505	-3.02667	0.00247267	0.00826772
YY1	1818.71	-0.30976	0.10235	-3.02647	0.00247424	0.0082709
AP1S2	485.611	-0.587153	0.194048	-3.02582	0.00247962	0.00828477
CD58	71.8235	-0.936321	0.309614	-3.02416	0.00249328	0.00832832
NCBP1	1849.31	-0.452076	0.149499	-3.02393	0.00249513	0.00833242
CCDC78	185.059	-0.910324	0.30107	-3.02363	0.0024976	0.00833653
NSUN5	1273.29	-0.30545	0.101074	-3.02205	0.00251072	0.00837614
SEMA3B	64.8479	-0.78963	0.261352	-3.02133	0.00251671	0.00839194
IGFBP4	567.84	-0.689478	0.228242	-3.02082	0.00252092	0.0084039
ZNF592	2273.77	-0.267187	0.0885236	-3.01825	0.00254236	0.00846905
CTXN1	3099.09	-0.550638	0.182483	-3.01747	0.00254891	0.00848456
MYBBP1A	2642.72	-0.314702	0.104305	-3.01714	0.00255171	0.00848966
LINC.PINT.1	23.0319	-1.4741	0.488612	-3.01691	0.00255368	0.00849412
FAM78A	294.421	-0.677561	0.224723	-3.01509	0.00256903	0.00854092
MAPK7	1094.03	-0.296361	0.0983156	-3.01439	0.00257499	0.00855861
LRFN4	653.32	-0.775096	0.257229	-3.01325	0.00258464	0.00858645
FARSB	1773.4	-0.646441	0.214574	-3.01268	0.00258954	0.00860058
PKP4	2225.39	-0.531545	0.176726	-3.00774	0.00263202	0.00873418
EIF5AL1	2147.12	-0.265835	0.0883855	-3.00767	0.00263255	0.00873418
EML1	1209.24	-0.69816	0.232148	-3.00739	0.00263501	0.00873862
ZDHHC17	819.748	-0.39387	0.130986	-3.00696	0.00263874	0.00874881
ME2	983.82	-0.478625	0.15926	-3.00531	0.00265311	0.00878776
SS18L1	1403.63	-0.478816	0.15937	-3.00443	0.00266082	0.00880896
RNF145	2782.54	-0.270213	0.0899483	-3.0041	0.0026637	0.00881415
NME4	2972.26	-0.42148	0.140388	-3.00226	0.00267986	0.00886325
TSPAN13	809.34	-0.44663	0.148797	-3.00161	0.00268559	0.00887782
TRAPPC13	371.224	-0.41825	0.139342	-3.00161	0.00268553	0.00887782
ANK2	818.249	-0.927932	0.309234	-3.00074	0.00269322	0.00889426
CLMP	62.8017	-1.47575	0.492109	-2.99883	0.00271017	0.00894802
MCM10	938.526	-1.00617	0.335566	-2.99841	0.00271391	0.00895595
JAM2	228.53	-0.456603	0.152372	-2.99662	0.00272989	0.00900427
PHLDB1	899.908	-0.624392	0.208418	-2.99586	0.00273668	0.00902444
TOMM40	2354.39	-0.330226	0.110313	-2.99354	0.00275759	0.00908892
P4HA2	352.833	-1.04159	0.348087	-2.99232	0.00276867	0.00911874
PVRL3	377.784	-0.383185	0.128065	-2.99213	0.00277042	0.00912225
GPN3	654.609	-0.401917	0.134343	-2.99172	0.00277411	0.00913216
FBXO45	1094.98	-0.328251	0.109732	-2.99137	0.00277724	0.00914023
DIMT1	481.533	-0.489054	0.163518	-2.99083	0.00278224	0.00915219
TLE1	465.982	-0.944072	0.315771	-2.98973	0.00279223	0.00918277
DPF1	987.136	-0.659201	0.220531	-2.98915	0.00279751	0.00919791
SEL1L3	350.61	-0.635145	0.212507	-2.98882	0.00280059	0.00920575
BUB1	2021.29	-0.428774	0.143562	-2.98669	0.00282014	0.0092632
ARL13B	236.838	-0.648159	0.217176	-2.98448	0.00284059	0.00932125
ZFAND5	2114.16	-0.394919	0.132329	-2.98437	0.00284165	0.00932246
SSH2	769.555	-0.704024	0.236068	-2.98229	0.00286097	0.00937664
IRX3	46.1497	-2.48966	0.835423	-2.98012	0.00288135	0.00943645
PFAS	5794.05	-0.22255	0.0746799	-2.98005	0.00288203	0.00943645
LYPLA1	822.368	-0.381924	0.128188	-2.9794	0.00288815	0.00945418
TMEM63A	129.786	-0.942577	0.316587	-2.97731	0.00290793	0.0095166
WDR75	1465.2	-0.432626	0.145343	-2.97658	0.00291485	0.00953692
IPO5	7973.09	-0.36039	0.121193	-2.97368	0.00294256	0.00961585
MFSD14B	741.452	-0.459238	0.15448	-2.97279	0.00295103	0.00964117
RHBDD2	1181.47	-0.411055	0.138374	-2.97062	0.00297201	0.00970028
ZNF367	161.733	-1.34491	0.452851	-2.96988	0.00297919	0.00971741
CEP78	722.194	-0.454472	0.153033	-2.96978	0.00298016	0.00971741
CC2D1B	338.65	-0.423792	0.1427	-2.96982	0.00297974	0.00971741
SCAF11	3484.54	-0.342736	0.115408	-2.96978	0.00298015	0.00971741
CENPB	1919.65	-0.248045	0.0835252	-2.9697	0.00298091	0.00971749
ORMDL1	589.664	-0.438218	0.147626	-2.96843	0.00299321	0.00975048
NXPE3	1036.8	-0.539523	0.181788	-2.96788	0.00299866	0.00976349
ZC3H7A	1027.36	-0.335527	0.113083	-2.96709	0.00300634	0.009779
DNAJB2	987.527	-0.370147	0.124802	-2.96586	0.00301839	0.00981343
ECT2	2229.11	-0.639724	0.215731	-2.96538	0.00302308	0.0098194
GMFB	795.151	-0.456242	0.153854	-2.96542	0.00302265	0.0098194
LRWD1	1264.19	-0.377839	0.127423	-2.96522	0.00302462	0.0098194
ACOT2	735.731	-0.294947	0.0994666	-2.96529	0.00302401	0.0098194
GCN1	6342.41	-0.356925	0.120461	-2.963	0.00304654	0.00988665
C14orf132	6712.7	-0.361972	0.122175	-2.96273	0.00304921	0.00989205
AMPH	412.157	-0.473351	0.159783	-2.96246	0.00305196	0.00989858
KCNC3	305.045	-0.779192	0.263088	-2.96172	0.00305928	0.00991991
NCAM2	38.5946	-1.44888	0.489354	-2.9608	0.00306837	0.00994456
RPP40	129.873	-0.636328	0.214957	-2.96026	0.00307379	0.00995972
HSD17B10	2786.22	-0.269536	0.0910871	-2.9591	0.00308541	0.00999497
NOXO1	109.409	-0.735303	0.248542	-2.95847	0.00309175	0.0100131
GNB1L	242.221	-0.657025	0.22215	-2.95757	0.00310075	0.0100398
FBXO7	1766.5	-0.315418	0.106655	-2.95738	0.00310269	0.0100437
MMD	832.557	-0.641203	0.21683	-2.95717	0.00310481	0.0100481
CSE1L	4543.28	-0.324057	0.109622	-2.95612	0.00311531	0.0100796
SMG7	4149.31	-0.215541	0.0729568	-2.95437	0.0031331	0.0101299
TSEN54	1222.23	-0.385128	0.130415	-2.9531	0.00314601	0.0101692
C6orf136	239.53	-0.481367	0.163048	-2.95231	0.00315411	0.0101904
TMEM177	496.727	-0.446194	0.151132	-2.95235	0.00315366	0.0101904
CERK	6225.9	-0.301566	0.102173	-2.95153	0.00316208	0.0102113
CAMK2G	1295.3	-0.261768	0.0886931	-2.95139	0.0031635	0.0102134
MICALL1	1155.6	-0.477892	0.161977	-2.95037	0.00317398	0.0102448
WRAP73	652.741	-0.313046	0.106114	-2.95008	0.00317691	0.0102518
EME2	111.565	-0.820323	0.278103	-2.94971	0.00318075	0.0102567
SKA2	1880.55	-0.599418	0.20321	-2.94975	0.00318033	0.0102567
USP28	634.451	-0.351286	0.119141	-2.94849	0.00319334	0.0102899
RPS6KA3	1653.36	-0.503529	0.170805	-2.94798	0.00319861	0.0103044
CITED4	205.333	-0.965545	0.327689	-2.94653	0.00321362	0.0103434
CENPN	767.439	-0.66013	0.224068	-2.94611	0.00321795	0.0103524
INPP4B	24.4473	-1.5646	0.531181	-2.94552	0.00322417	0.0103693
PFKM	3741.62	-0.418872	0.142266	-2.94429	0.00323698	0.010403
EIF4G3	2552.36	-0.367495	0.124979	-2.94047	0.00327717	0.0105246
HLX	122.573	-0.761328	0.25929	-2.9362	0.00332257	0.0106602
SLF2	1787.93	-0.546713	0.186211	-2.93599	0.00332489	0.0106651
FAM102B	553.203	-0.504238	0.171822	-2.93465	0.00333923	0.0107085
MRPL57	757.917	-0.546186	0.186169	-2.93382	0.00334814	0.0107346
HOMER2	357.303	-0.524698	0.178879	-2.93326	0.00335426	0.0107509
KEAP1	2324.93	-0.466082	0.158903	-2.93313	0.00335564	0.0107509
NUDT5	866.044	-0.381369	0.130021	-2.93313	0.00335563	0.0107509
X07.sep	3143.15	-0.250835	0.0855312	-2.93267	0.00336056	0.0107641
TCF3	9578.36	-0.43075	0.146897	-2.93233	0.00336434	0.010771
STX10	752.992	-0.301156	0.102781	-2.93008	0.00338873	0.0108439
PPM1J	87.8355	-0.925454	0.315903	-2.92955	0.00339449	0.0108572
ZFYVE21	363.996	-0.376179	0.128407	-2.92958	0.00339421	0.0108572
OTUD4	597.878	-0.362329	0.123692	-2.92927	0.00339754	0.0108643
GK5	370.872	-0.455145	0.155489	-2.92719	0.00342038	0.010927
FXN	337.541	-0.532773	0.18211	-2.92556	0.00343839	0.0109793
[truncated: 653 more rows]
