# Supplementary material for: HIF2α negatively regulates MYCN protein levels and promotes a low-risk noradrenergic phenotype in neuroblastoma
Source: Proc Natl Acad Sci U S A. 2025 Oct 21;122(43):e2516922122. doi: 10.1073/pnas.2516922122 (PMC12582314; doi:10.1073/pnas.2516922122)
Supplement: Supplementary file 5 — Dataset S04 (XLSX) [file pnas.2516922122.sd04.xlsx]

## Sheet: Dataset S4
	baseMean	log2FoldChange	lfcSE	stat	pvalue	padj
EPAS1	14424.2	7.99404	0.220403	36.2701	4.79768e-288	6.69468e-284
FSTL3	5864.5	6.11495	0.235592	25.9557	1.56894e-148	1.09465e-144
NRK	45595.3	4.13849	0.163265	25.3484	9.36221e-142	4.35468e-138
LOC646762	1268.37	4.00202	0.160183	24.984	9.11918e-138	3.18123e-134
MAP3K14	2142.62	5.15109	0.218854	23.5367	1.71933e-122	4.79831e-119
DDR1	4125.22	4.14858	0.196274	21.1367	3.65998e-99	8.5119e-96
NKD1	734.93	3.07241	0.148184	20.7338	1.71668e-95	3.42208e-92
SLC12A7	1318.64	3.33449	0.167103	19.9547	1.36443e-88	2.37991e-85
KIF26B	1698.94	3.93447	0.205994	19.0999	2.52802e-81	3.91956e-78
SLC36A1	682.686	3.1127	0.165069	18.8569	2.57734e-79	3.59642e-76
GPER1	589.543	5.84517	0.320271	18.2507	2.04204e-74	2.59042e-71
H19	1351.56	7.08902	0.394728	17.9592	4.06396e-72	4.72571e-69
TP53I11	2189.01	2.70798	0.152348	17.775	1.10495e-70	1.18604e-67
STC1	780.939	8.59963	0.513927	16.7332	7.51338e-63	7.48869e-60
RSPO1	1781.46	10.1889	0.617215	16.5078	3.22493e-61	3.00004e-58
NTSR1	541.833	6.90982	0.421316	16.4005	1.89535e-60	1.65298e-57
ACHE	270.094	4.91403	0.299805	16.3907	2.22689e-60	1.82788e-57
HK2	2848.61	2.60802	0.159434	16.358	3.81598e-60	2.95823e-57
LRP2	1294.75	10.5773	0.656486	16.112	2.09952e-58	1.54193e-55
TNFRSF19	1098.21	3.55793	0.223008	15.9543	2.65963e-57	1.85563e-54
ZNF385C	210.755	5.83604	0.368197	15.8503	1.39827e-56	9.2912e-54
SLCO4A1	844.413	3.00451	0.191403	15.6972	1.57956e-55	1.00187e-52
BHLHE40	1355.56	3.83664	0.247941	15.474	5.20008e-54	3.15487e-51
ELFN1	2004.5	3.2569	0.214117	15.2108	2.99667e-52	1.74232e-49
MCHR1	762.96	5.35411	0.352608	15.1843	4.49067e-52	2.50651e-49
SLC18A1	341.55	8.01271	0.536392	14.9382	1.86015e-50	9.98329e-48
NDRG1	2341.76	4.9579	0.339358	14.6096	2.43871e-48	1.26036e-45
ESPN	246.998	6.40164	0.441135	14.5117	1.02089e-47	5.08766e-45
NPTX1	592.184	4.80108	0.331409	14.4869	1.46684e-47	7.05802e-45
RGS5	14398.1	6.04739	0.418784	14.4404	2.8825e-47	1.34075e-44
CA12	1165.7	7.41605	0.517359	14.3344	1.33328e-46	6.00146e-44
INHA	350.052	6.25238	0.436459	14.3252	1.52199e-46	6.63684e-44
PTGES	314.663	3.79135	0.267059	14.1967	9.60443e-46	3.94177e-43
SIK1	1079	2.1072	0.148652	14.1754	1.30145e-45	5.18871e-43
TBC1D30	344.328	6.16905	0.437177	14.1111	3.2451e-45	1.25784e-42
PVRL1	2327.36	3.30956	0.235543	14.0507	7.62271e-45	2.87479e-42
TMCC3	581.335	2.14389	0.153702	13.9483	3.22237e-44	1.18329e-41
MAFF	207.178	4.16191	0.300057	13.8704	9.57609e-44	3.42628e-41
CDKN1C	1424.44	5.42709	0.393572	13.7893	2.95537e-43	1.03098e-40
HEY1	1080.1	5.558	0.404275	13.7481	5.23107e-43	1.78035e-40
ANKS1A	7437.12	4.78299	0.34982	13.6727	1.47757e-42	4.90906e-40
VPS13C	2107.1	1.77727	0.131092	13.5574	7.15948e-42	2.32333e-39
MTSS1L	2871.04	2.0014	0.14774	13.5467	8.28195e-42	2.62651e-39
PCP4L1	592.977	7.36121	0.548076	13.431	3.9795e-41	1.234e-38
CCND1	3348.91	1.63927	0.122539	13.3775	8.18394e-41	2.48258e-38
GDE1	2884.62	2.00235	0.152912	13.0948	3.52581e-39	1.04679e-36
KIAA1522	947.837	3.12099	0.238943	13.0616	5.45541e-39	1.58593e-36
FOS	146.769	6.09276	0.466694	13.0552	5.93913e-39	1.69132e-36
GPRC5C	1511.03	4.32441	0.332603	13.0017	1.19597e-38	3.33773e-36
C2CD4A	456.775	7.91109	0.608712	12.9964	1.28164e-38	3.43922e-36
SAMD5	556.865	6.68769	0.514566	12.9968	1.27644e-38	3.43922e-36
BHLHE41	696.461	9.39679	0.72822	12.9038	4.28571e-38	1.12836e-35
ASGR1	237.611	5.21	0.405243	12.8565	7.90774e-38	2.04342e-35
PFKFB4	1415.31	3.65345	0.287923	12.689	6.80724e-37	1.72706e-34
PDZD7	192.967	3.52564	0.279932	12.5946	2.25984e-36	5.53226e-34
TBX3	2835.74	2.7786	0.222491	12.4886	8.61611e-36	2.07292e-33
SPNS2	600.824	5.7179	0.4579	12.4872	8.76583e-36	2.07319e-33
GATA6	328.768	7.8466	0.628907	12.4766	1.00222e-35	2.33082e-33
MID1	476.842	4.41391	0.358365	12.3168	7.35553e-35	1.68261e-32
SFXN3	1066.33	3.94023	0.320511	12.2936	9.80403e-35	2.20654e-32
VGF	1198.14	4.22529	0.34652	12.1935	3.36624e-34	7.45596e-32
DNAJC6	1285.86	1.54462	0.127205	12.1428	6.26617e-34	1.36622e-31
RGS4	10639.2	3.23716	0.266889	12.1293	7.39206e-34	1.58691e-31
HILPDA	1973.69	3.90982	0.325845	11.999	3.59432e-33	7.59927e-31
IMPDH1	1152.96	1.87798	0.157228	11.9443	6.953e-33	1.4268e-30
TFAMP1	266.055	7.72225	0.649205	11.8949	1.25755e-32	2.54317e-30
BST2	175.632	2.68922	0.226662	11.8644	1.81105e-32	3.6102e-30
CDH10	545.527	5.87514	0.495542	11.856	2.00315e-32	3.93689e-30
TRIM55	162.647	4.20219	0.355247	11.8289	2.76691e-32	5.36243e-30
ADM	583.297	9.7049	0.821942	11.8073	3.5796e-32	6.84243e-30
ERVH48.1	374.046	7.99153	0.680207	11.7487	7.17343e-32	1.35268e-29
PCDH19	167.185	7.17045	0.610893	11.7377	8.17129e-32	1.5203e-29
PLXNA2	1240.65	5.81267	0.499454	11.6381	2.63977e-31	4.84676e-29
FER1L4	2363.87	3.87691	0.335612	11.5518	7.23168e-31	1.31053e-28
OLFM1	2540.14	2.29165	0.198455	11.5475	7.60331e-31	1.36021e-28
SLC2A3	18400.8	8.15472	0.706347	11.5449	7.83133e-31	1.38327e-28
GCLC	1831.85	2.57861	0.224032	11.51	1.17426e-30	2.0482e-28
SOBP	815.837	2.12423	0.185345	11.461	2.0722e-30	3.56981e-28
NRG2	130.485	6.63962	0.581136	11.4252	3.12775e-30	5.32251e-28
GRIN2D	317.077	5.41731	0.474292	11.4219	3.25116e-30	5.46587e-28
ARRDC4	612.471	2.60353	0.229311	11.3537	7.1068e-30	1.16669e-27
C10orf54	310.592	6.33255	0.559101	11.3263	9.72098e-30	1.57729e-27
SHISA8	183.737	7.52485	0.665073	11.3143	1.11458e-29	1.78768e-27
SLC2A1	6655.3	4.73707	0.424711	11.1536	6.87355e-29	1.08993e-26
CLCNKA	96.9638	5.48502	0.492245	11.1429	7.7585e-29	1.21643e-26
MUC12	344.638	9.32666	0.837418	11.1374	8.24919e-29	1.27899e-26
TNIP1	1000.05	1.55307	0.14156	10.9711	5.26404e-28	8.07192e-26
PRICKLE2	157.91	5.47046	0.499858	10.944	7.0973e-28	1.07648e-25
FGF11	1407.98	2.61906	0.239645	10.9289	8.38587e-28	1.25824e-25
PDE4C	453.112	6.5351	0.602035	10.855	1.88805e-27	2.77325e-25
DIO3	231.822	6.42522	0.59275	10.8397	2.23225e-27	3.24467e-25
SYNPO	211.368	3.17871	0.294051	10.8101	3.08388e-27	4.43633e-25
LPCAT1	2903.04	1.34967	0.125052	10.7928	3.72082e-27	5.24447e-25
CSRNP1	388.91	4.69201	0.435129	10.783	4.13987e-27	5.77678e-25
CHST1	417.947	9.21982	0.858036	10.7453	6.23864e-27	8.6192e-25
N4BP3	520.427	1.93103	0.179967	10.7299	7.36749e-27	9.98116e-25
AQP1	4124.53	10.8779	1.01715	10.6945	1.08052e-26	1.44977e-24
DUSP9	282.907	3.2664	0.306216	10.667	1.45255e-26	1.93037e-24
ENPP3	191.716	8.05989	0.762678	10.5679	4.19843e-26	5.52688e-24
SLC2A14	2098.68	8.3771	0.794129	10.5488	5.14571e-26	6.70963e-24
TXNIP	3627.93	1.44913	0.137385	10.5479	5.19306e-26	6.70963e-24
CDKN1A	147.71	5.13156	0.487299	10.5306	6.24146e-26	7.99021e-24
TCONS_00029157	241.403	4.02038	0.382194	10.5192	7.04638e-26	8.93866e-24
PLCXD1	1758.8	1.61595	0.153978	10.4947	9.13355e-26	1.13794e-23
PLCXD1.1	1758.8	1.61595	0.153978	10.4947	9.13355e-26	1.13794e-23
WSCD2	304.199	9.12274	0.871877	10.4633	1.27305e-25	1.57205e-23
TNFRSF9	111.594	6.10887	0.586218	10.4208	1.9924e-25	2.43877e-23
FGD5	439.643	3.67222	0.353043	10.4016	2.43767e-25	2.95785e-23
ZFP36	290.533	5.97745	0.576397	10.3704	3.38197e-25	4.03351e-23
CACNA1G	303.032	5.75577	0.555003	10.3707	3.37066e-25	4.03351e-23
EGLN3	1185.09	4.67122	0.450813	10.3618	3.70052e-25	4.37602e-23
LFNG	540.411	2.9783	0.289296	10.295	7.42228e-25	8.63088e-23
IER3	101.075	4.07504	0.396552	10.2762	9.02213e-25	1.04045e-22
SEMA5A	314.025	3.98215	0.388725	10.2442	1.25721e-24	1.43796e-22
NTNG2	314.954	1.79689	0.175761	10.2235	1.55691e-24	1.76628e-22
HSPB7	84.4621	5.81394	0.570557	10.1899	2.19907e-24	2.47466e-22
QSOX2	1148.38	1.70074	0.167141	10.1755	2.55089e-24	2.84761e-22
RHOU	1162.39	2.82373	0.278045	10.1556	3.12739e-24	3.46346e-22
PCDH10	758.82	5.32337	0.527839	10.0852	6.42204e-24	7.00103e-22
PDCD4	2244.75	1.61941	0.160689	10.0779	6.91792e-24	7.48316e-22
KCNK9	1083.68	8.73961	0.872391	10.018	1.27051e-23	1.35333e-21
STX3	141.518	6.68688	0.668139	10.0082	1.40255e-23	1.48267e-21
GRIK3	1610	4.03851	0.406515	9.93447	2.94745e-23	3.09238e-21
VEGFA	5499.63	3.32261	0.334836	9.92309	3.30382e-23	3.44041e-21
GATA2	6258.59	3.16288	0.32068	9.86305	6.01944e-23	6.22187e-21
GSN	142.819	3.61327	0.367392	9.83492	7.96295e-23	8.17022e-21
SLC6A6	1808.21	2.12107	0.216108	9.81485	9.71815e-23	9.89832e-21
COL27A1	157.468	8.13512	0.831535	9.78326	1.32856e-22	1.34338e-20
EPO	2305.57	10.5847	1.08209	9.78167	1.3497e-22	1.35494e-20
MAGEH1	410.738	1.57672	0.161618	9.75587	1.74099e-22	1.73527e-20
TMEM51.AS1	252.56	5.17315	0.531627	9.73078	2.22867e-22	2.2056e-20
UTRN	398.762	2.67907	0.27537	9.72901	2.268e-22	2.22871e-20
DUSP5P1	161.332	2.65448	0.274739	9.66183	4.37979e-22	4.21487e-20
LOX	7900.29	9.61589	1.01009	9.5198	1.73507e-21	1.64702e-19
CRABP2	226.912	2.26168	0.238011	9.50245	2.0501e-21	1.93292e-19
CRB2	1142.88	1.66009	0.174996	9.48642	2.39114e-21	2.23933e-19
TNFRSF10B	64.3346	4.54204	0.480533	9.45209	3.32143e-21	3.08982e-19
ATP2B2	350.14	11.2697	1.19883	9.40057	5.42687e-21	5.015e-19
HPCAL4	79.6088	3.45701	0.368571	9.37951	6.6283e-21	6.08496e-19
CCP110	1835.68	1.46698	0.156485	9.3746	6.94405e-21	6.33316e-19
GSTM2	1501.16	1.67068	0.17826	9.37217	7.10578e-21	6.43858e-19
MYO5B	379.577	4.18448	0.447901	9.34243	9.4146e-21	8.42124e-19
CRH	215.572	8.60173	0.920822	9.34136	9.51054e-21	8.45287e-19
NECAB1	202.779	4.95542	0.53082	9.3354	1.00607e-20	8.88522e-19
SAMD4A	73.1756	6.17488	0.664827	9.28795	1.5729e-20	1.38039e-18
IL2RB	120.816	6.35221	0.686087	9.25861	2.07117e-20	1.80632e-18
TRANK1	127.874	3.84824	0.416712	9.23476	2.58871e-20	2.24366e-18
GSTM3	1203.13	1.24688	0.135293	9.21616	3.07942e-20	2.65248e-18
HSPA7	86.1949	5.80342	0.630654	9.20223	3.50609e-20	3.00147e-18
PLAT	145.795	4.15165	0.452754	9.16977	4.74017e-20	4.03319e-18
SQLE	2177.39	1.94941	0.213261	9.14094	6.19107e-20	5.23577e-18
ZNF703	165.315	2.64288	0.290066	9.11131	8.13933e-20	6.84194e-18
GPR146	291.426	2.64245	0.290977	9.08128	1.07305e-19	8.85996e-18
GALNT18	74.3949	6.43992	0.709333	9.07883	1.09748e-19	9.00841e-18
MAN1C1	319.131	2.80863	0.311827	9.00701	2.11756e-19	1.72798e-17
NKAIN4	198.819	3.83063	0.426975	8.97156	2.9234e-19	2.37169e-17
BMP5	104.113	7.53662	0.840331	8.96864	3.00191e-19	2.42131e-17
MAB21L3	571.493	9.80701	1.0963	8.94559	3.69983e-19	2.95076e-17
PIK3R1	1566.22	3.51496	0.392928	8.94556	3.70061e-19	2.95076e-17
CLEC4GP1	318.813	11.1332	1.24622	8.93355	4.12545e-19	3.25235e-17
TMEM189	463.949	1.41424	0.158327	8.93238	4.16935e-19	3.26849e-17
VWCE	305.288	2.26537	0.253872	8.92328	4.52668e-19	3.52879e-17
PLOD2	2389.1	4.026	0.451475	8.91742	4.77269e-19	3.6999e-17
MUC3A	88.7954	6.93879	0.779577	8.90071	5.54899e-19	4.27794e-17
PRODH	4173.14	7.46386	0.841691	8.86771	7.4668e-19	5.72482e-17
UBE2QL1	986.159	3.98982	0.450746	8.8516	8.62766e-19	6.56445e-17
HIP1	819.17	1.14691	0.129686	8.84377	9.25452e-19	6.98041e-17
SECTM1	98.4941	7.95688	0.901505	8.82622	1.08272e-18	8.12269e-17
HMHA1	879.416	3.22488	0.366538	8.79822	1.39007e-18	1.03728e-16
TRIM29	200.938	9.59827	1.09282	8.78303	1.59134e-18	1.18115e-16
PCYT1B	701.532	2.06986	0.235753	8.77976	1.63826e-18	1.20954e-16
LOXL2	964.985	3.40594	0.388287	8.77171	1.75966e-18	1.29233e-16
ACER2	305.778	4.09419	0.46931	8.72384	2.68917e-18	1.96464e-16
TMEM45A	67.8175	4.69158	0.537853	8.72278	2.71446e-18	1.97279e-16
NOG	192.144	10.4027	1.19787	8.68429	3.81114e-18	2.75547e-16
SP6	61.9795	5.16687	0.596294	8.66497	4.51616e-18	3.24837e-16
PPP1R3C	97.5485	3.13668	0.362231	8.65936	4.74439e-18	3.39504e-16
MICALL2	224.863	2.41941	0.279422	8.6586	4.77605e-18	3.40026e-16
AMPD3	330.276	2.48083	0.287225	8.63724	5.75872e-18	4.07905e-16
GRM4	61.5322	5.56	0.644268	8.62994	6.13854e-18	4.32612e-16
IL10RA	671.379	11.3231	1.31291	8.6244	6.4431e-18	4.51794e-16
GLO1	3202.86	2.31489	0.26876	8.61321	7.10417e-18	4.95658e-16
COL18A1	3221.56	3.56591	0.414195	8.60926	7.35349e-18	5.10501e-16
NFKB2	735.207	2.41378	0.281346	8.57939	9.53757e-18	6.58848e-16
ICOSLG	480.943	4.8103	0.56306	8.54314	1.30623e-17	8.93488e-16
MAPK1	1069.71	1.25161	0.146545	8.54081	1.33284e-17	9.07242e-16
BACE2	107.5	7.64634	0.895605	8.53762	1.37011e-17	9.2808e-16
RYR2	254.112	4.19127	0.491403	8.52918	1.47391e-17	9.88792e-16
NDNF	299.624	3.31621	0.388851	8.52823	1.4861e-17	9.922e-16
ADARB1	1167.23	2.62167	0.307569	8.52385	1.54331e-17	1.02549e-15
CDK19	1113.35	1.0782	0.126945	8.49347	2.00552e-17	1.32631e-15
IL32	132.81	9.00273	1.06022	8.49136	2.04237e-17	1.33799e-15
FKBP5	1632.87	1.64156	0.193312	8.49175	2.0354e-17	1.33799e-15
NFKBIE	291.883	1.52288	0.179642	8.4773	2.30471e-17	1.5028e-15
AFF1	587.324	1.53784	0.181523	8.47188	2.41459e-17	1.55987e-15
CCNG2	807.512	1.29538	0.153062	8.4631	2.60357e-17	1.6742e-15
SEZ6L	80.7347	7.67536	0.908799	8.44561	3.02465e-17	1.91845e-15
ALDOA	9662.03	0.993997	0.117691	8.44584	3.01873e-17	1.91845e-15
BCHE	56.1976	3.65957	0.434338	8.42562	3.58831e-17	2.25546e-15
EPHA3	163.853	4.08993	0.485598	8.42247	3.68633e-17	2.29639e-15
TMEM51	715.981	3.26521	0.387655	8.42298	3.67026e-17	2.29639e-15
SHANK1	217.993	4.47933	0.532849	8.40637	4.22907e-17	2.62278e-15
MASP1	153.114	10.0751	1.20032	8.39362	4.71415e-17	2.88514e-15
KCNH6	172.094	4.35724	0.519106	8.39373	4.70972e-17	2.88514e-15
CITED2	589.944	2.84026	0.339188	8.37371	5.58317e-17	3.40208e-15
C1orf21	1128.99	1.43994	0.172145	8.36465	6.02927e-17	3.65793e-15
ID2	1038.81	2.85766	0.341698	8.36311	6.10837e-17	3.67398e-15
MN1	161.415	9.26452	1.1081	8.36072	6.2336e-17	3.73321e-15
CAPN5	889.347	3.07933	0.36852	8.35593	6.49198e-17	3.87133e-15
CYP26B1	125.526	6.16602	0.73911	8.3425	7.27344e-17	4.31887e-15
CFAP43	99.9789	6.22224	0.746103	8.33966	7.45047e-17	4.40525e-15
P2RX3	248.426	3.63985	0.436531	8.33812	7.54792e-17	4.44404e-15
OLFM2	572.955	1.32288	0.158782	8.3314	7.98942e-17	4.68422e-15
DYNC1I1	225.068	10.6307	1.27818	8.31707	9.01634e-17	5.24225e-15
FAT2	53.5407	4.05991	0.489251	8.29822	1.05683e-16	6.09382e-15
SPTB	206.603	5.45038	0.656925	8.2968	1.0695e-16	6.14151e-15
SEL1L	1843.49	1.91478	0.230901	8.29265	1.10748e-16	6.33354e-15
RUNX1	216.356	9.069	1.09395	8.29016	1.13098e-16	6.44149e-15
C1QTNF1	145.372	10.0019	1.21177	8.25401	1.53163e-16	8.66819e-15
OCLN	95.1541	2.90378	0.353351	8.21784	2.07203e-16	1.16585e-14
SEMA7A	276.358	2.31592	0.282036	8.21145	2.18526e-16	1.22462e-14
KIF21B	371.166	4.85807	0.592104	8.20476	2.31042e-16	1.28959e-14
CFAP46	140.707	4.13975	0.505095	8.19598	2.48561e-16	1.38184e-14
ACKR3	108.375	7.30255	0.892677	8.18051	2.82655e-16	1.55896e-14
AGXT	96.5673	7.93247	0.970808	8.17099	3.05864e-16	1.68033e-14
MTSS1	434.832	2.66365	0.327005	8.14557	3.77489e-16	2.06568e-14
NOTCH2	195.836	4.12952	0.507283	8.14045	3.93796e-16	2.1465e-14
SSTR3	83.9022	7.66721	0.948227	8.08584	6.17355e-16	3.3006e-14
PTCH2	127.438	2.19716	0.272922	8.0505	8.2456e-16	4.39157e-14
COLEC12	423.953	2.72546	0.338948	8.04094	8.91487e-16	4.72997e-14
CLIC1	226.895	4.92018	0.612096	8.03825	9.11308e-16	4.81682e-14
FOSL2	423.928	3.22697	0.402145	8.02439	1.02031e-15	5.37262e-14
ITGB3	110.716	2.90292	0.361855	8.02232	1.03767e-15	5.44346e-14
NOL3	328.003	2.04322	0.255473	7.99778	1.2668e-15	6.62058e-14
SEC14L5	164.788	5.30203	0.663653	7.98917	1.35856e-15	7.07362e-14
FAM234B	540.528	1.28797	0.161388	7.98058	1.45651e-15	7.55542e-14
PRNP	101.355	7.54733	0.945838	7.97951	1.46911e-15	7.59257e-14
SLC43A3	63.6054	4.78834	0.600581	7.97285	1.55061e-15	7.95486e-14
SLC8A3	110.006	9.59916	1.20425	7.97109	1.57281e-15	8.0392e-14
TENM4	968.593	1.67523	0.210551	7.95641	1.77104e-15	8.98657e-14
AMPD2	2622.03	1.30169	0.163598	7.95666	1.76748e-15	8.98657e-14
PGA3	198.912	10.4524	1.31562	7.94488	1.94381e-15	9.8275e-14
CACNA2D2	561.493	2.49029	0.314298	7.92334	2.31223e-15	1.16479e-13
MAP7D2	65.9811	6.53777	0.825818	7.91672	2.43858e-15	1.22403e-13
MYO10	310.356	1.63125	0.206389	7.90378	2.70575e-15	1.34363e-13
APLN	691.988	3.80333	0.481508	7.89879	2.81614e-15	1.39349e-13
TBX5	101.5	9.4829	1.2047	7.87161	3.50111e-15	1.72023e-13
DUSP22	273.48	1.96669	0.250083	7.86415	3.7161e-15	1.81945e-13
LAYN	420.223	1.75407	0.223497	7.84829	4.21748e-15	2.05771e-13
ABCG8	125.386	8.9123	1.13628	7.84341	4.3847e-15	2.13185e-13
LRFN1	441.86	1.73954	0.222162	7.83004	4.87723e-15	2.34679e-13
SERPINE1	636.662	10.2308	1.31674	7.76978	7.86226e-15	3.75719e-13
DLX2	70.6834	6.6806	0.861198	7.75734	8.67301e-15	4.13048e-13
RHOBTB2	2640.3	3.0394	0.392096	7.75166	9.0698e-15	4.30476e-13
PIEZO1	854.408	3.0846	0.398606	7.73846	1.00631e-14	4.75999e-13
PPL	1200.4	8.34023	1.07976	7.72418	1.1258e-14	5.30723e-13
TNFAIP3	162.802	7.89915	1.02473	7.70849	1.27311e-14	5.98148e-13
RGS16	1148.84	3.4704	0.452468	7.66994	1.72075e-14	8.05752e-13
RASGRF1	654.015	9.87805	1.2902	7.65624	1.91448e-14	8.93469e-13
PPAT	1114.27	1.26427	0.165159	7.65483	1.93563e-14	9.00326e-13
AGPAT2	291.144	2.38679	0.311975	7.65057	2.00091e-14	9.27597e-13
ICAM1	94.8679	8.51399	1.11385	7.64374	2.10996e-14	9.74113e-13
LINC01314	75.7139	7.56678	0.989973	7.64342	2.11521e-14	9.74113e-13
SYNJ2	284.783	2.43736	0.31999	7.61701	2.59613e-14	1.19166e-12
C1orf115	339.178	1.33059	0.1748	7.61208	2.69723e-14	1.234e-12
ELMO1	480.658	3.43487	0.451556	7.60674	2.81095e-14	1.28183e-12
ACAP3	1761.29	1.10908	0.14609	7.59176	3.15594e-14	1.43446e-12
FAM84A	777.789	3.3726	0.444305	7.59074	3.18076e-14	1.44105e-12
KIRREL	455.74	10.1651	1.34103	7.58006	3.45394e-14	1.55975e-12
PNMAL2	264.908	2.30109	0.303723	7.57627	3.55636e-14	1.60082e-12
RPS6KA2	1713.09	2.33729	0.309532	7.55105	4.31779e-14	1.92493e-12
SPARC	4130.14	2.80487	0.372348	7.53292	4.96177e-14	2.19103e-12
MYO18A	2345.23	2.16687	0.287877	7.52709	5.18831e-14	2.28384e-12
AHNAK2	207.067	1.9335	0.257129	7.51958	5.49526e-14	2.41135e-12
RAPGEF5	108.47	8.70135	1.15792	7.51463	5.70738e-14	2.49658e-12
PGA5	154.348	10.0863	1.34412	7.50404	6.18816e-14	2.69842e-12
PTPRJ	261.489	1.32249	0.176332	7.49999	6.38234e-14	2.77443e-12
PITX1	361.687	4.28834	0.573323	7.4798	7.44353e-14	3.22569e-12
PTH1R	209.336	3.99637	0.534481	7.47712	7.59703e-14	3.28201e-12
SOX9	776.246	3.03472	0.406663	7.46248	8.49059e-14	3.65672e-12
LTF	99.2128	9.45102	1.26823	7.45212	9.18493e-14	3.94359e-12
NXPH4	88.0367	4.48285	0.601794	7.44914	9.39471e-14	4.02128e-12
DLX5	105.57	2.76986	0.372429	7.43728	1.02783e-13	4.37265e-12
DDHD1	813.957	1.50905	0.202897	7.43749	1.02618e-13	4.37265e-12
ELMSAN1	721.584	1.04164	0.140182	7.43059	1.08114e-13	4.58548e-12
LBX1	65.4841	7.97833	1.07533	7.41939	1.17657e-13	4.97512e-12
GADD45B	105.21	4.92487	0.664643	7.40981	1.26484e-13	5.31615e-12
CD93	78.3751	9.10782	1.22967	7.40672	1.29466e-13	5.42021e-12
LINC00643	141.391	7.99221	1.07909	7.40644	1.29737e-13	5.42021e-12
CX3CL1	107.833	6.8583	0.927561	7.3939	1.42578e-13	5.93893e-12
ASGR2	90.7981	9.32336	1.2636	7.37839	1.60217e-13	6.65377e-12
SNX18	228.367	1.52125	0.206456	7.36837	1.72721e-13	7.15177e-12
EBI3	307.539	11.082	1.50452	7.36583	1.76044e-13	7.26187e-12
IRAK2	179.604	3.28185	0.446144	7.35604	1.89453e-13	7.77536e-12
FLNC	1797.81	3.33914	0.45401	7.35477	1.9126e-13	7.82651e-12
SLC1A3	101.978	9.49062	1.29169	7.34743	2.02051e-13	8.2199e-12
ZNF799	169.167	1.91623	0.262388	7.30304	2.81328e-13	1.13458e-11
ARHGAP20	71.235	6.53464	0.895917	7.29381	3.01318e-13	1.2117e-11
PFKP	3171.46	1.06439	0.146107	7.285	3.21671e-13	1.28246e-11
DAPK1	1005.21	1.57514	0.216441	7.27746	3.40168e-13	1.35234e-11
NAV3	55.9499	5.22954	0.719402	7.2693	3.61367e-13	1.43253e-11
DSP	109.76	9.5965	1.32214	7.25832	3.91938e-13	1.54932e-11
CYTH3	1643.94	2.38533	0.328734	7.25613	3.98334e-13	1.57016e-11
SPRY4	68.2233	2.62772	0.363523	7.22849	4.88378e-13	1.91967e-11
FLJ16779	44.5738	5.74497	0.795366	7.22305	5.08334e-13	1.9925e-11
IGF2.1	58.7787	7.82225	1.08678	7.19767	6.12504e-13	2.39408e-11
SCARB1	1424.84	1.55463	0.216067	7.19512	6.24069e-13	2.43248e-11
ANKRD33B	401.469	1.82037	0.253366	7.18474	6.73339e-13	2.61721e-11
LINC00379	122.379	9.75135	1.35742	7.18372	6.78386e-13	2.6295e-11
UPP1	61.487	5.10552	0.711396	7.17677	7.13801e-13	2.75149e-11
YWHAH	2074.67	1.71011	0.238689	7.16461	7.801e-13	2.99877e-11
DGCR5	662.205	3.3096	0.462008	7.16352	7.8632e-13	3.01437e-11
KCNJ12	564.75	1.30637	0.182411	7.16168	7.96957e-13	3.04678e-11
BIRC7	50.9237	6.99503	0.976811	7.16108	8.00418e-13	3.05165e-11
EPHB1	53.5543	3.55088	0.498743	7.11967	1.08186e-12	4.10226e-11
AQP10	574.211	9.38557	1.31849	7.11845	1.09148e-12	4.12752e-11
PRLHR	54.7473	7.72197	1.08525	7.1154	1.11587e-12	4.20833e-11
OR2V1	63.9085	8.817	1.24257	7.09576	1.28639e-12	4.83837e-11
ESRRB	269.846	3.33289	0.469731	7.09532	1.29055e-12	4.84096e-11
X03.mar	206.496	4.75292	0.670445	7.08921	1.34884e-12	5.04603e-11
CYLD	529.313	1.38358	0.195395	7.08097	1.43148e-12	5.34089e-11
ADRA1B	53.399	7.68587	1.08646	7.07422	1.50292e-12	5.59245e-11
IFITM3	54.5493	5.05704	0.716273	7.06022	1.66245e-12	6.16962e-11
AVPI1	255.484	2.78242	0.394462	7.0537	1.74222e-12	6.44852e-11
RELB	80.6373	3.26957	0.463737	7.05049	1.78292e-12	6.58171e-11
ARSA	303.998	1.4881	0.211627	7.0317	2.04039e-12	7.49254e-11
LILRB2	64.7662	8.83279	1.25734	7.02499	2.14077e-12	7.8405e-11
ASPHD2	220.811	1.94878	0.277452	7.02384	2.15853e-12	7.88487e-11
SEMA4B	1069.49	2.18028	0.311143	7.00732	2.42934e-12	8.8509e-11
KCNN1	322.274	1.15303	0.164613	7.00451	2.47855e-12	9.00669e-11
CPNE9	35.661	5.12235	0.73223	6.99555	2.64221e-12	9.57648e-11
CDH22	117.045	4.85524	0.697327	6.96265	3.33938e-12	1.20097e-10
SNAI2	52.9851	7.04306	1.01166	6.96191	3.35695e-12	1.20419e-10
AGPAT3	740.699	1.1353	0.163081	6.96153	3.36599e-12	1.20433e-10
RTN4RL2	564.504	2.2012	0.316596	6.9527	3.58359e-12	1.27891e-10
DSE	855.65	3.74453	0.53867	6.95144	3.61584e-12	1.28713e-10
PPM1K	260.764	1.75942	0.253259	6.94714	3.72765e-12	1.32355e-10
PHLDA1	471.214	2.17994	0.314237	6.93723	3.99858e-12	1.41256e-10
PLCH2	222.762	4.48834	0.64827	6.92357	4.40411e-12	1.55189e-10
CAMK2N1	204.634	2.0441	0.295312	6.92181	4.45908e-12	1.5673e-10
GATA6.AS1	50.5726	8.47759	1.22508	6.92002	4.51582e-12	1.58326e-10
GPR26	53.3281	8.55583	1.23657	6.91903	4.54756e-12	1.59039e-10
SLC7A5	3656.11	0.925274	0.133806	6.91505	4.67691e-12	1.63154e-10
OLFML2A	164.481	5.38314	0.778874	6.91144	4.79773e-12	1.66951e-10
TLE3	1870.77	1.19002	0.172235	6.90932	4.86985e-12	1.6904e-10
KCTD12	1207.92	1.07077	0.155005	6.90797	4.91644e-12	1.70233e-10
LBX1.AS1	42.1824	6.70268	0.97041	6.90706	4.9481e-12	1.70905e-10
CASZ1	985.454	2.00955	0.291167	6.90172	5.1378e-12	1.7702e-10
EZR	1718.48	0.752714	0.109251	6.88977	5.58838e-12	1.9207e-10
CBFA2T3	281.082	4.0593	0.59153	6.86237	6.77251e-12	2.31626e-10
SCN4B	484.789	11.7384	1.71354	6.85036	7.36641e-12	2.51323e-10
IL1RN	61.5753	8.75944	1.27976	6.8446	7.6689e-12	2.60369e-10
C10orf10	55.8704	3.11793	0.455508	6.84495	7.65035e-12	2.60369e-10
KCNC1	591.184	1.10154	0.161517	6.81997	9.10619e-12	3.08417e-10
NMUR2	103.797	9.51366	1.39621	6.81394	9.49621e-12	3.20848e-10
CD7	116.435	4.18655	0.614523	6.81269	9.57905e-12	3.22865e-10
PPP2R2B	214.932	1.98569	0.291542	6.81099	9.69301e-12	3.25919e-10
PID1	53.4158	7.66151	1.12712	6.79743	1.06501e-11	3.57238e-10
CD83	239.063	1.23042	0.181731	6.77055	1.2829e-11	4.29294e-10
TFAP2C	997.18	2.28604	0.338429	6.75487	1.42959e-11	4.76096e-10
SCGN	63.6891	8.8081	1.30581	6.74531	1.52697e-11	5.06113e-10
HCN4	424.736	0.999483	0.148568	6.72743	1.72684e-11	5.6831e-10
FCGR2C	59.9643	8.72498	1.30227	6.6998	2.08703e-11	6.85232e-10
IQSEC2	154.235	2.62106	0.391529	6.69441	2.16547e-11	7.09317e-10
EPS8L2	103.596	3.57933	0.535865	6.67955	2.39678e-11	7.83247e-10
ITGA8	116.91	5.90416	0.884733	6.67338	2.49972e-11	8.14978e-10
HES1	128.77	4.45959	0.668397	6.67206	2.52241e-11	8.2046e-10
EPHA2	83.7706	2.23066	0.336396	6.63104	3.33319e-11	1.07665e-09
FIBCD1	50.4668	4.97681	0.752479	6.61388	3.74375e-11	1.20093e-09
LMLN	257.69	1.26305	0.191143	6.60786	3.89918e-11	1.24792e-09
FIGNL2	243.717	2.04662	0.310051	6.6009	4.08669e-11	1.30196e-09
MORC4	98.5132	3.27919	0.497781	6.5876	4.46981e-11	1.42077e-09
WNT11	39.6002	4.75216	0.72146	6.58686	4.49212e-11	1.42462e-09
UBASH3B	83.0173	9.19112	1.39548	6.58637	4.50717e-11	1.42615e-09
CASKIN1	975.376	1.84641	0.280405	6.5848	4.55491e-11	1.43799e-09
SYNGR1	1277.03	0.882082	0.134013	6.58208	4.63906e-11	1.46125e-09
IPO5P1	1336.97	2.37404	0.360772	6.58044	4.69043e-11	1.47411e-09
TMEM74B	122.369	3.17912	0.484495	6.56172	5.31889e-11	1.66412e-09
IKZF1	104.685	2.59403	0.395412	6.5603	5.36981e-11	1.67629e-09
MYBPC3	31.6321	6.30498	0.961532	6.55722	5.48186e-11	1.70745e-09
PGA4	197.282	10.4411	1.59409	6.54988	5.75843e-11	1.78562e-09
DAB2	40.0501	8.14157	1.24364	6.54659	5.88666e-11	1.8179e-09
MAPK4	207.108	2.94894	0.45052	6.54564	5.92416e-11	1.82485e-09
VIM	2321.21	0.715044	0.10925	6.54505	5.94767e-11	1.82806e-09
PGRMC1	778.96	0.966393	0.147864	6.53569	6.33188e-11	1.93761e-09
DLK2	97.8373	1.95274	0.298885	6.53342	6.42858e-11	1.9629e-09
DOK5	228.964	3.90437	0.59889	6.51935	7.0614e-11	2.15141e-09
PPP1R16B	197.962	1.31111	0.202303	6.48092	9.11627e-11	2.7654e-09
BEGAIN	141.646	3.03152	0.467793	6.48048	9.14287e-11	2.76745e-09
TMEM215	122.381	3.44377	0.531647	6.47754	9.32273e-11	2.81579e-09
GBP4	43.2523	7.35898	1.13652	6.47499	9.48179e-11	2.85764e-09
KIAA1551	1323.9	2.20221	0.340154	6.47415	9.53472e-11	2.8674e-09
NCCRP1	123.409	5.75482	0.889981	6.46623	1.0048e-10	3.01527e-09
BTBD11	44.0798	8.28132	1.28078	6.46583	1.00742e-10	3.01664e-09
INSIG2	547.007	2.9127	0.450585	6.46427	1.01786e-10	3.04139e-09
IL4R	204.211	2.14678	0.332144	6.46339	1.02382e-10	3.05266e-09
ERAP1	309.652	1.10784	0.171896	6.44484	1.15724e-10	3.42847e-09
TBR1	39.912	6.62952	1.02982	6.43757	1.21402e-10	3.58907e-09
IGF2.3	3760.92	7.63496	1.18717	6.43124	1.26565e-10	3.73379e-09
DHCR24	5665.55	1.20828	0.187898	6.43052	1.27166e-10	3.74361e-09
KRT8	304.274	11.0663	1.72181	6.42714	1.30027e-10	3.81979e-09
ROBO2	386.956	1.70744	0.265938	6.42043	1.35887e-10	3.98355e-09
TCAF1	1901.7	0.839011	0.13094	6.4076	1.47826e-10	4.31541e-09
NKX3.1	67.5859	4.26236	0.666277	6.39727	1.58176e-10	4.5983e-09
KDR	47.8261	8.39452	1.31469	6.38517	1.71206e-10	4.96676e-09
MEGF6	67.3918	3.05324	0.478706	6.37812	1.7928e-10	5.1902e-09
PLA2G16	55.1771	7.69557	1.20759	6.37269	1.85741e-10	5.3661e-09
FBXL8	84.4341	2.37533	0.372837	6.37095	1.87856e-10	5.41539e-09
NR6A1	251.56	1.21511	0.190735	6.37065	1.88223e-10	5.41539e-09
ZIC2	47.0374	8.375	1.31885	6.35025	2.14961e-10	6.15928e-09
LYAR	428.968	1.26399	0.199394	6.33919	2.30976e-10	6.60458e-09
HSPA6	63.2269	3.4917	0.551888	6.32683	2.50248e-10	7.13846e-09
ARHGAP27	208.213	1.64457	0.259946	6.32657	2.5067e-10	7.13846e-09
LARGE	327.36	1.3055	0.206445	6.32369	2.55389e-10	7.25805e-09
F2RL2	47.9309	8.40201	1.32886	6.32271	2.5701e-10	7.28927e-09
MEOX1	70.2636	8.95034	1.41704	6.31621	2.68063e-10	7.58733e-09
TSPEAR	137.717	3.7678	0.596599	6.31547	2.69349e-10	7.6083e-09
WNT10B	54.6896	4.13892	0.657243	6.2974	3.0268e-10	8.53253e-09
ZNF442	40.5156	3.10491	0.49334	6.29366	3.10062e-10	8.72299e-09
PARD3B	353.92	1.34844	0.214578	6.28413	3.29685e-10	9.23779e-09
HMOX1	185.283	1.35288	0.215339	6.28253	3.33112e-10	9.31512e-09
PAPD7	759.676	0.79059	0.126042	6.27242	3.55476e-10	9.90083e-09
FAM26D	33.2063	7.86904	1.25474	6.27144	3.57725e-10	9.94362e-09
SH3PXD2A	2508.43	1.4654	0.233917	6.26464	3.73691e-10	1.03668e-08
BTG2	384.301	2.08553	0.333004	6.26279	3.78158e-10	1.04699e-08
DIXDC1	808.594	1.19805	0.191315	6.26218	3.79644e-10	1.04902e-08
FBXO17	587.574	1.64918	0.263436	6.26027	3.84315e-10	1.05983e-08
DGCR9	171.524	2.34402	0.374924	6.25199	4.0525e-10	1.11097e-08
DOCK6	946.251	1.79798	0.287603	6.25161	4.06254e-10	1.11154e-08
NR4A3	51.9174	4.01416	0.642445	6.24826	4.15039e-10	1.13336e-08
MYL4	102.383	6.48248	1.0377	6.24696	4.1853e-10	1.14066e-08
RFTN1	255.786	1.76587	0.282738	6.2456	4.22189e-10	1.14839e-08
AHDC1	413.077	1.27126	0.203912	6.23435	4.53657e-10	1.22919e-08
TMEM158	34.459	6.00409	0.965133	6.22099	4.94024e-10	1.33518e-08
WDR1	2621.2	0.967213	0.155481	6.22078	4.94688e-10	1.33518e-08
C8orf58	289.838	1.90969	0.307531	6.20974	5.30714e-10	1.42689e-08
NFATC2	49.7115	5.48489	0.883505	6.2081	5.36291e-10	1.43912e-08
LMO1	250.98	2.15655	0.347617	6.2038	5.51148e-10	1.47332e-08
AHRR	155.81	1.82085	0.293503	6.20383	5.5105e-10	1.47332e-08
PRKCD	208.302	1.61525	0.260453	6.20168	5.58625e-10	1.48761e-08
UNC13D	117.426	2.71151	0.437423	6.19882	5.68868e-10	1.512e-08
SLC16A9	218.298	1.36258	0.219974	6.19426	5.85599e-10	1.55351e-08
PAICS	5507.72	0.857813	0.138581	6.18997	6.01769e-10	1.59338e-08
LBH	625.803	1.36048	0.219972	6.18478	6.219e-10	1.64045e-08
ANKRD34B	74.6845	2.15443	0.348585	6.18051	6.38954e-10	1.67909e-08
SETBP1	367.031	1.68215	0.2723	6.17756	6.50994e-10	1.70412e-08
GSTM4	269.084	1.15174	0.186447	6.17728	6.52144e-10	1.70412e-08
FRG2.1	44.2082	3.05816	0.495302	6.17434	6.64402e-10	1.73291e-08
FOSL1	78.8117	5.93004	0.960938	6.1711	6.78153e-10	1.76548e-08
CLIC4	5108.38	1.9724	0.319907	6.16554	7.02414e-10	1.82523e-08
SDK2	1547.36	1.70944	0.277387	6.16264	7.15403e-10	1.85553e-08
EBF2	38.746	8.09579	1.31574	6.15302	7.60205e-10	1.96443e-08
DUSP5	101.466	2.85223	0.463636	6.15188	7.65697e-10	1.97496e-08
IER5L	430.007	2.46343	0.401277	6.13898	8.30524e-10	2.13428e-08
FSCN1	13345.4	1.0944	0.178365	6.13576	8.47537e-10	2.17001e-08
FCER2	35.5653	7.967	1.29916	6.13244	8.65394e-10	2.21167e-08
SNRNP48	304.953	2.52599	0.412192	6.12818	8.88914e-10	2.26349e-08
ABCA7	782.991	1.87159	0.305695	6.1224	9.21782e-10	2.3429e-08
NFE2L3	248.732	2.74221	0.448075	6.11998	9.35875e-10	2.3744e-08
TNFSF9	36.4866	3.90392	0.638004	6.11895	9.41915e-10	2.38539e-08
ITGA5	39.2714	7.23032	1.18197	6.11717	9.52534e-10	2.40791e-08
PSD4	39.3947	6.60393	1.08287	6.09854	1.0704e-09	2.69609e-08
LILRB5	37.2113	8.0323	1.31838	6.09254	1.11136e-09	2.79422e-08
ARHGEF37	27.5135	4.55959	0.74864	6.0905	1.12559e-09	2.8249e-08
ARHGEF3	745.838	2.90094	0.476819	6.08395	1.17261e-09	2.93762e-08
MID2	43.8142	6.72938	1.10615	6.08362	1.175e-09	2.93834e-08
SLC6A19	467.068	11.6848	1.92308	6.07608	1.23153e-09	3.071e-08
ANKRD37	125.595	3.70066	0.609065	6.07596	1.23245e-09	3.071e-08
DNAJC1	390.935	1.07572	0.177245	6.06913	1.28605e-09	3.19315e-08
FCGR2A	30.5036	7.75075	1.27938	6.0582	1.37652e-09	3.3916e-08
C2CD4B	28.1675	6.75822	1.11558	6.05801	1.37812e-09	3.3916e-08
SPHK1	258.846	2.31604	0.382695	6.05193	1.43121e-09	3.50986e-08
GSTM1	422.999	1.82362	0.301322	6.05208	1.42988e-09	3.50986e-08
LINC01410	65.2967	3.56736	0.590312	6.04317	1.51118e-09	3.69947e-08
MED23	695.537	0.881814	0.146298	6.02752	1.6649e-09	4.05445e-08
EPB41L4B	149.415	1.78885	0.296848	6.02616	1.67897e-09	4.08161e-08
LDHA	9418.5	1.22861	0.204111	6.0193	1.75168e-09	4.24357e-08
HK1	1643.97	0.705804	0.117359	6.01407	1.80923e-09	4.37539e-08
APOE	41.7987	3.72228	0.619739	6.00621	1.89909e-09	4.5755e-08
STON2	355.532	1.0455	0.174076	6.00598	1.90181e-09	4.5755e-08
NGLY1	632.787	2.16184	0.360092	6.00357	1.93023e-09	4.63588e-08
TMEM255B	38.7994	2.64835	0.44121	6.00247	1.94334e-09	4.65934e-08
LIMCH1	1368.29	1.40168	0.233559	6.0014	1.95624e-09	4.68223e-08
AK4	2341.75	2.33567	0.389369	5.99861	1.9901e-09	4.74699e-08
BCL11B	32.4224	7.83864	1.30781	5.9937	2.05123e-09	4.88446e-08
SLC4A10	30.4976	7.75064	1.29604	5.98027	2.22766e-09	5.27575e-08
PAM	1430.88	2.57433	0.430487	5.98005	2.23068e-09	5.27575e-08
LOC100289580	201.029	4.06434	0.68008	5.97627	2.28309e-09	5.39056e-08
CNKSR3	38.1774	2.67386	0.447863	5.97027	2.36864e-09	5.5737e-08
PLXNA4	393.757	2.63439	0.442861	5.94859	2.70465e-09	6.34298e-08
PPP1R15A	699.654	1.70691	0.287194	5.9434	2.79166e-09	6.5251e-08
PCSK6	612.646	1.0456	0.176886	5.91113	3.39779e-09	7.87608e-08
RBPJ	2389.21	0.992949	0.16798	5.91112	3.39788e-09	7.87608e-08
GNL2	1211.79	0.788203	0.133358	5.91043	3.41216e-09	7.89138e-08
KRT77	28.8931	7.66729	1.29748	5.90937	3.43415e-09	7.92068e-08
FRG2B	31.173	4.23374	0.716636	5.9078	3.46709e-09	7.97058e-08
FAM83D	720.366	0.80369	0.136039	5.90779	3.46721e-09	7.97058e-08
NOD1	241.627	1.60902	0.272475	5.90521	3.52195e-09	8.0831e-08
EPHA4	37.051	3.5303	0.597856	5.90493	3.52799e-09	8.08367e-08
TNFAIP8	146.702	3.39558	0.577561	5.87917	4.12316e-09	9.38575e-08
SKIDA1	118.862	1.63877	0.2791	5.87162	4.3157e-09	9.80803e-08
RASEF	281.988	1.30796	0.223064	5.86362	4.52885e-09	1.02757e-07
CELF2	287.323	1.27814	0.218027	5.86229	4.56521e-09	1.03414e-07
DSCAM	26.2218	4.10598	0.700637	5.86035	4.61891e-09	1.04461e-07
SORBS2	121.588	1.86085	0.317758	5.85617	4.73668e-09	1.06778e-07
NEDD9	552.498	5.09182	0.869596	5.85539	4.759e-09	1.07004e-07
FAM110B	84.9675	1.65027	0.281892	5.85426	4.79146e-09	1.07492e-07
ITGA3	407.697	0.942162	0.160961	5.85335	4.81782e-09	1.0791e-07
FAM169B	37.2558	8.03413	1.37477	5.844	5.09632e-09	1.13782e-07
ETFB	562.231	1.85809	0.318143	5.84043	5.20667e-09	1.1606e-07
CXXC5	909.15	2.37477	0.40678	5.83796	5.28444e-09	1.17606e-07
CCSAP	326.849	1.42169	0.243757	5.83241	5.46331e-09	1.21393e-07
HRH1	35.9691	7.98795	1.37048	5.82859	5.58964e-09	1.24003e-07
SPAG4	95.4614	2.05199	0.352168	5.82674	5.65211e-09	1.2519e-07
HIVEP2	376.322	1.02271	0.175819	5.81684	5.99692e-09	1.32198e-07
ADGRB1	747.562	0.93992	0.161583	5.81693	5.99371e-09	1.32198e-07
FCGR2B	59.2428	8.7069	1.50575	5.78242	7.36332e-09	1.61299e-07
FZD5	238.559	1.37196	0.237502	5.77662	7.62156e-09	1.66695e-07
MTUS1	656.218	1.07177	0.185701	5.77149	7.85738e-09	1.71315e-07
HIST1H4H	242.054	7.25635	1.25762	5.76992	7.93099e-09	1.72651e-07
MAML2	59.7478	2.28115	0.395453	5.76845	8.0002e-09	1.73616e-07
DUSP3	992.031	0.827293	0.143892	5.74941	8.95536e-09	1.93142e-07
RRAGD	369.988	1.26045	0.21967	5.73792	9.58436e-09	2.06071e-07
ALKBH5	2714.85	1.55169	0.271106	5.72356	1.04314e-08	2.23252e-07
PDGFB	321.73	3.61959	0.632494	5.72273	1.04825e-08	2.24e-07
TAP2	47.6441	3.78893	0.662304	5.72083	1.06005e-08	2.26176e-07
CACNA1C	121.25	3.27259	0.572614	5.71518	1.0959e-08	2.33469e-07
CABP1	28.3638	4.58472	0.803145	5.70847	1.13999e-08	2.42123e-07
SURF2	297.404	1.50775	0.264609	5.69804	1.21196e-08	2.57016e-07
TRIM8	772.737	0.735148	0.129291	5.68601	1.30042e-08	2.7494e-07
KIT	169.954	10.2264	1.79944	5.68311	1.32267e-08	2.79222e-07
NXPH3	22.9457	4.24729	0.747914	5.67884	1.35608e-08	2.85843e-07
WNT10A	27.3366	6.08024	1.07417	5.66042	1.51002e-08	3.1781e-07
NRN1	38.1721	8.07369	1.42754	5.65566	1.55252e-08	3.25773e-07
LILRA6	31.4072	6.87337	1.21593	5.65275	1.57897e-08	3.29834e-07
BCAR3	105.03	1.85594	0.32832	5.65283	1.57829e-08	3.29834e-07
MAP7	78.0217	3.29947	0.584102	5.6488	1.61576e-08	3.37016e-07
F8	198.096	3.84248	0.680521	5.64637	1.6387e-08	3.4129e-07
SLC28A3	21.6675	7.25323	1.28553	5.6422	1.67894e-08	3.49149e-07
CLEC4M	26.7577	7.5624	1.34085	5.64001	1.7004e-08	3.53086e-07
TNNT2	51.8874	4.98955	0.886583	5.62785	1.82472e-08	3.77217e-07
IL6R	156.946	7.73763	1.3753	5.62613	1.84301e-08	3.80435e-07
LOXL3	396.641	2.66585	0.474296	5.62065	1.90245e-08	3.91546e-07
KIAA0895L	1162.09	1.14717	0.204187	5.61824	1.92911e-08	3.95864e-07
ETV4	248.22	3.726	0.663365	5.61683	1.94498e-08	3.98534e-07
FAM13A	914.726	2.62879	0.468162	5.61514	1.96402e-08	4.01846e-07
PTGIS	234.201	1.53893	0.274268	5.61106	2.01091e-08	4.10837e-07
STK32A	46.7531	6.38117	1.14049	5.59512	2.20473e-08	4.49779e-07
CD33	29.1464	7.67938	1.37357	5.5908	2.26023e-08	4.60426e-07
ALOXE3	52.0591	4.72226	0.844859	5.5894	2.2785e-08	4.63472e-07
EFHD2	601.877	1.41847	0.253947	5.58569	2.32772e-08	4.71422e-07
FLVCR2	46.1107	7.41184	1.32736	5.5839	2.3519e-08	4.75629e-07
LOC339059	77.3253	4.28566	0.767739	5.58219	2.37511e-08	4.79629e-07
NUAK2	97.2385	2.00298	0.358886	5.58111	2.38995e-08	4.81927e-07
GRID2	27.0376	4.01311	0.720088	5.57308	2.5028e-08	5.03228e-07
RBFOX1	77.376	3.28408	0.589812	5.56801	2.57668e-08	5.16595e-07
EHD4	141.895	1.81	0.325111	5.56733	2.58676e-08	5.17129e-07
KCNJ5	34.9012	7.94435	1.42815	5.56269	2.65653e-08	5.30319e-07
GCSAM	50.6852	5.28132	0.949669	5.56123	2.67887e-08	5.34014e-07
TAPBP	612.099	1.82165	0.328619	5.54337	2.9671e-08	5.89784e-07
TLL1	48.9408	4.63499	0.836445	5.5413	3.00242e-08	5.95956e-07
RNF217	55.6369	2.42028	0.437206	5.53578	3.09847e-08	6.14148e-07
LDOC1	782.942	1.21431	0.219617	5.5292	3.21696e-08	6.36731e-07
MMP9	86.1113	3.99989	0.723935	5.5252	3.29108e-08	6.50478e-07
GPR139	27.4335	6.71455	1.21873	5.50946	3.59929e-08	7.08385e-07
KIF1C	1266.97	0.899906	0.163618	5.50004	3.79712e-08	7.46268e-07
TFF1	31.5915	7.79579	1.41967	5.49128	3.99032e-08	7.83135e-07
PLP1	22.4203	3.73215	0.67971	5.4908	4.00123e-08	7.84174e-07
EMILIN2	29.2421	6.79893	1.24099	5.47863	4.28625e-08	8.36508e-07
LINC00479	49.0042	5.61582	1.02564	5.47542	4.36467e-08	8.50623e-07
FSTL4	79.9608	2.68708	0.490782	5.47509	4.37281e-08	8.5102e-07
ATP6V1F	1083.43	1.40996	0.257609	5.47326	4.41838e-08	8.57497e-07
CPOX	890.651	2.04078	0.372984	5.4715	4.46243e-08	8.64843e-07
DCC	42.8109	4.80884	0.879202	5.46956	4.51163e-08	8.71957e-07
KRT17	24.3548	4.93994	0.904322	5.46259	4.69243e-08	9.05645e-07
BCL9L	613.429	0.889805	0.162947	5.46072	4.74207e-08	9.13963e-07
LAPTM5	46.0684	4.69241	0.861357	5.44769	5.10285e-08	9.79439e-07
OAF	254.317	1.44405	0.265161	5.44593	5.15356e-08	9.86459e-07
SNCB	326.118	1.89426	0.348086	5.44193	5.27074e-08	1.00751e-06
LINC00887	35.0628	7.94662	1.46614	5.42009	5.95674e-08	1.12935e-06
COL12A1	143.875	3.46776	0.640155	5.41707	6.05841e-08	1.14707e-06
EXT1	457.822	1.38671	0.256415	5.40808	6.37026e-08	1.20285e-06
LOC143666	67.2529	2.93056	0.542567	5.40129	6.61635e-08	1.24595e-06
STC2	1997.39	2.13418	0.395321	5.39858	6.7169e-08	1.26317e-06
DPEP1	27.1556	7.58299	1.40541	5.39559	6.82999e-08	1.28271e-06
RHOG	262.656	1.14109	0.21176	5.38861	7.1006e-08	1.33175e-06
LY6E	1024.31	0.7329	0.13609	5.38539	7.22884e-08	1.35398e-06
SLC6A8	1009.63	0.913363	0.169878	5.37659	7.59117e-08	1.41614e-06
MDGA1	310.731	2.17504	0.404563	5.37628	7.6039e-08	1.41662e-06
KISS1R	53.0887	4.37054	0.812972	5.37601	7.61558e-08	1.4169e-06
KRT3	24.468	7.4268	1.38212	5.37348	7.72306e-08	1.43308e-06
FRAS1	1592.55	1.65012	0.307367	5.36858	7.93571e-08	1.47058e-06
OGFR	1400.76	1.02208	0.19048	5.36579	8.05944e-08	1.49153e-06
EFNB1	357.059	2.30616	0.429983	5.36338	8.16781e-08	1.50759e-06
BMP2	18.3578	7.01776	1.31102	5.3529	8.65575e-08	1.59343e-06
SIGLEC10	19.3869	5.55869	1.039	5.35004	8.79364e-08	1.61456e-06
GPRC5B	236.714	1.2389	0.231753	5.34576	9.00362e-08	1.64877e-06
MSX2	189.33	2.19764	0.41135	5.34252	9.16619e-08	1.67415e-06
SFR1	80.5824	2.2802	0.427062	5.33928	9.33149e-08	1.69989e-06
NPPB	162.907	8.54701	1.60204	5.33507	9.55068e-08	1.73755e-06
TRAPPC3L	19.1574	7.07967	1.32889	5.32751	9.95658e-08	1.80904e-06
KRBA1	324.786	1.01666	0.191041	5.32168	1.02812e-07	1.86318e-06
SLC4A4	42.498	2.82064	0.530098	5.32098	1.0321e-07	1.86795e-06
HOXD13	32.9927	5.91395	1.11216	5.31754	1.05179e-07	1.90113e-06
SMS	1913	0.683223	0.128525	5.31589	1.0614e-07	1.91601e-06
ANO9	270.022	6.27432	1.18038	5.31551	1.06361e-07	1.91752e-06
B4GALT5	2137.5	0.726815	0.136852	5.31095	1.09055e-07	1.96101e-06
CCM2L	19.8067	4.50049	0.84821	5.30587	1.12137e-07	2.01384e-06
TNNI1	35.0335	3.58074	0.675365	5.30193	1.14587e-07	2.04994e-06
LRRC6	27.1824	3.20545	0.604565	5.30209	1.14487e-07	2.04994e-06
FUT11	246.447	1.63861	0.309107	5.30111	1.15099e-07	2.05646e-06
SH3RF3	95.5633	2.14272	0.404981	5.29093	1.21699e-07	2.16882e-06
BLCAP	921.69	1.4175	0.267976	5.28964	1.22556e-07	2.18131e-06
CLCNKB	19.0528	6.18893	1.17043	5.28776	1.23823e-07	2.20104e-06
ZAP70	42.5555	3.26315	0.617349	5.28575	1.25188e-07	2.22248e-06
SCRT2	33.4442	5.57434	1.06124	5.25268	1.49905e-07	2.64114e-06
KCNMA1	430.769	0.94913	0.180695	5.25268	1.49902e-07	2.64114e-06
MPP2	1138.32	0.878546	0.167294	5.2515	1.50865e-07	2.65469e-06
B4GALNT1	914.468	0.968446	0.184501	5.24899	1.52937e-07	2.68438e-06
ERBB3	17.8218	4.63041	0.88243	5.24734	1.54312e-07	2.70512e-06
ADAM28	36.3504	7.9988	1.52601	5.24163	1.59164e-07	2.78667e-06
NAV2	332.945	1.14101	0.218385	5.22475	1.74387e-07	3.04175e-06
RTL1	38.2388	6.54577	1.25383	5.22063	1.78316e-07	3.10639e-06
COL5A3	272.948	10.9098	2.09049	5.21877	1.80112e-07	3.13378e-06
GRIP2	113.664	3.71724	0.712839	5.2147	1.84112e-07	3.19937e-06
GRINA	1995.21	0.675832	0.12965	5.21274	1.86067e-07	3.22531e-06
LOC101927476	23.752	6.46295	1.24045	5.21018	1.8866e-07	3.2662e-06
OBSL1	3566.9	1.63065	0.31311	5.20792	1.9097e-07	3.30211e-06
ARRDC3	732.054	1.45603	0.279749	5.20477	1.9424e-07	3.35448e-06
NRXN2	1002.05	1.17861	0.226471	5.20426	1.94776e-07	3.35958e-06
ACADVL	2237.19	0.846241	0.162692	5.20148	1.97708e-07	3.40175e-06
MYLK4	27.9235	3.42941	0.65945	5.20041	1.98846e-07	3.41292e-06
TMEM255A	312.065	2.62674	0.505362	5.19773	2.01734e-07	3.45823e-06
OPTN	345.451	1.12165	0.216465	5.18165	2.19929e-07	3.75169e-06
HIST2H2AA3.HIST2H2AA4	146.367	1.11943	0.216063	5.18103	2.20662e-07	3.7596e-06
MMP19	16.0908	6.82602	1.31767	5.18038	2.21432e-07	3.76812e-06
MTFP1	250.401	0.936039	0.180735	5.17906	2.23012e-07	3.79038e-06
PRRT4	386.64	1.56792	0.30318	5.17157	2.32133e-07	3.93105e-06
DDX58	80.5992	4.14449	0.801906	5.16829	2.36241e-07	3.99576e-06
WNT7B	23.6652	4.85226	0.938939	5.16781	2.36859e-07	3.99652e-06
NIM1K	35.2598	3.87143	0.750282	5.15997	2.46993e-07	4.16249e-06
GALNT9	25.8971	4.09189	0.793102	5.15935	2.47812e-07	4.16622e-06
HBG2	23.2596	6.47193	1.25771	5.14582	2.66354e-07	4.47256e-06
HECW1	21.6831	7.25855	1.41481	5.13042	2.89094e-07	4.84857e-06
ASTN1	42.9859	5.45614	1.06409	5.12752	2.93581e-07	4.91792e-06
OPRL1	249.493	2.28945	0.446601	5.12638	2.95366e-07	4.94189e-06
DSC2	18.7374	7.04145	1.3751	5.1207	3.04406e-07	5.08704e-06
TMEM62	129.759	1.21366	0.23717	5.11724	3.1004e-07	5.17499e-06
MAP2K1	1067.04	1.20056	0.23493	5.11031	3.21639e-07	5.35579e-06
EFNA1	21.0896	3.76623	0.737059	5.10981	3.22491e-07	5.36358e-06
PFKL	1864.02	1.62343	0.317759	5.109	3.23861e-07	5.37994e-06
TMEM102	32.5977	2.61705	0.512344	5.10798	3.25617e-07	5.40269e-06
SLC16A3	41.0457	3.45662	0.677699	5.10052	3.38724e-07	5.61348e-06
GSTM5	49.2762	2.58389	0.506834	5.0981	3.43078e-07	5.67216e-06
HOXD11	33.4981	7.88489	1.54886	5.09078	3.56593e-07	5.88864e-06
INF2	1053.87	1.21906	0.239616	5.08755	3.62726e-07	5.97577e-06
TMPRSS4.AS1	18.2476	7.00406	1.37695	5.08666	3.64418e-07	5.99656e-06
GPAT3	16.7804	6.88854	1.35573	5.08106	3.75331e-07	6.16887e-06
POLG	1434.74	1.00079	0.197151	5.07624	3.84974e-07	6.31992e-06
DHRS2	33.0234	3.26683	0.643737	5.07479	3.87921e-07	6.3608e-06
HIST2H2AA3.HIST2H2AA4.1	146.433	1.09267	0.215494	5.07054	3.96698e-07	6.48188e-06
ATOH8	39.7622	2.9256	0.577292	5.0678	4.02432e-07	6.56788e-06
ALOX12B	49.3103	1.96211	0.387477	5.06381	4.10955e-07	6.69914e-06
SAMD14	840.862	1.21811	0.240569	5.06347	4.11698e-07	6.70342e-06
LINC00673	62.6941	1.99055	0.393192	5.06255	4.13681e-07	6.72785e-06
PLEKHG1	14.9496	6.71841	1.32762	5.06051	4.18138e-07	6.78454e-06
PTPRN	303.06	2.34072	0.462707	5.05875	4.22018e-07	6.8316e-06
HLA.B	17.6967	4.61257	0.912058	5.05732	4.25189e-07	6.87495e-06
ST3GAL6	447.812	1.97284	0.390255	5.05526	4.29811e-07	6.94164e-06
DPYSL3	1882.56	2.4746	0.490322	5.04689	4.49054e-07	7.21473e-06
ZNF436	429.846	0.823779	0.163298	5.04463	4.54405e-07	7.27152e-06
IL6ST	1013.04	1.79783	0.356648	5.0409	4.63341e-07	7.40603e-06
MXRA7	3569.58	0.863476	0.17142	5.0372	4.72388e-07	7.54199e-06
COL5A1	3842.87	3.66114	0.727074	5.03545	4.76731e-07	7.60264e-06
RAC2	85.7507	3.03912	0.603636	5.03469	4.78616e-07	7.62398e-06
MEIS2	2218.25	0.899727	0.178729	5.03404	4.80244e-07	7.64119e-06
GLRX3	1077.13	0.675334	0.134219	5.03157	4.86477e-07	7.73155e-06
SLC25A37	979.884	2.2077	0.440049	5.01693	5.25025e-07	8.31015e-06
TLX1NB	27.233	5.05706	1.00879	5.01297	5.35951e-07	8.4696e-06
CD209	21.9666	7.27693	1.45298	5.0083	5.49136e-07	8.65836e-06
SOX7	225.146	1.59975	0.319929	5.00033	5.72335e-07	8.99365e-06
CRELD2	417.37	1.05967	0.211911	5.00053	5.71722e-07	8.99365e-06
SLC25A40	186.06	0.957849	0.191569	5.00003	5.73214e-07	8.99733e-06
SH2B2	166.011	1.55391	0.310839	4.99908	5.76044e-07	9.03159e-06
ZNF443	163.662	1.2713	0.254374	4.99778	5.79944e-07	9.08253e-06
FAM19A5	582.154	0.736719	0.147465	4.9959	5.85606e-07	9.15067e-06
GINS2	439.242	1.45511	0.291546	4.99103	6.00592e-07	9.35341e-06
TECR	1718.57	0.744052	0.149302	4.98355	6.24297e-07	9.70094e-06
ELFN2	48.6154	6.1525	1.23473	4.98286	6.26504e-07	9.70282e-06
TLN2	907.35	1.50041	0.301096	4.98317	6.25495e-07	9.70282e-06
SOX8	310.323	1.34452	0.269828	4.98288	6.26443e-07	9.70282e-06
HBG1	19.6899	7.11927	1.42962	4.97985	6.36344e-07	9.84428e-06
CABP7	43.3317	6.71652	1.34952	4.97698	6.45837e-07	9.96904e-06
SERPINA12	22.3617	7.29662	1.46899	4.96711	6.79569e-07	1.04666e-05
OCA2	82.1281	3.81052	0.768309	4.95961	7.06338e-07	1.08669e-05
MAP6D1	125.545	1.34919	0.272224	4.95619	7.18898e-07	1.10479e-05
SYDE2	20.7006	6.30311	1.27188	4.95574	7.20568e-07	1.10603e-05
CXCR4	695.21	1.16094	0.234271	4.95554	7.21289e-07	1.10603e-05
ALS2CL	140.939	2.55845	0.516423	4.95418	7.26375e-07	1.11261e-05
LOC100129697	14.4231	6.665	1.34549	4.95358	7.28607e-07	1.1148e-05
SMAP2	455.253	0.708338	0.143124	4.94913	7.45477e-07	1.13936e-05
CD164	502.902	0.837731	0.169504	4.94224	7.72284e-07	1.17904e-05
ANXA2	207.475	5.60618	1.13442	4.94188	7.73732e-07	1.17996e-05
UBE2O	2639.86	0.570986	0.115864	4.92807	8.30465e-07	1.26372e-05
TNIK	516.025	1.53746	0.3129	4.91359	8.94232e-07	1.35927e-05
SRMS	23.2635	3.09468	0.629911	4.91289	8.97451e-07	1.36268e-05
IRF1	84.8846	2.32787	0.474026	4.91084	9.0688e-07	1.37266e-05
MAP2	1832.68	1.25166	0.254865	4.91107	9.05816e-07	1.37266e-05
UBE2Z	1695.05	0.623285	0.126924	4.91069	9.07558e-07	1.37266e-05
SLC6A1	26.8131	6.6713	1.35996	4.9055	9.31874e-07	1.40577e-05
TLE2	48.5413	5.19342	1.05881	4.90496	9.34473e-07	1.40817e-05
HTR7P1	72.6141	1.88799	0.385141	4.90208	9.4825e-07	1.42739e-05
SLC9A3R2	295.279	1.15161	0.235	4.90046	9.56117e-07	1.43768e-05
MERTK	250.715	1.53275	0.312866	4.89908	9.62881e-07	1.44629e-05
TMEM184B	896.709	0.689516	0.140845	4.89556	9.80263e-07	1.47082e-05
TMEM132B	38.0805	4.30003	0.878892	4.89255	9.95353e-07	1.49185e-05
DFNA5	259.681	0.828001	0.16931	4.89046	1.00602e-06	1.50622e-05
CA3	28.8893	6.72686	1.37577	4.88952	1.01082e-06	1.51178e-05
HOTS	13.8671	5.08985	1.0421	4.8842	1.03847e-06	1.54982e-05
TPSD1	36.3636	4.99328	1.02253	4.88328	1.04335e-06	1.55544e-05
BTN2A1	417.37	0.899186	0.184275	4.87959	1.06306e-06	1.58314e-05
C11orf24	236.639	1.29071	0.26455	4.87888	1.06691e-06	1.58716e-05
RABL2B	505.232	0.693688	0.142258	4.87625	1.08122e-06	1.60674e-05
FAM131B	469.9	0.911105	0.186855	4.876	1.08257e-06	1.60705e-05
CHD1L	1394.53	0.937902	0.192469	4.87301	1.09912e-06	1.62987e-05
CRLF1	17.6313	3.8892	0.800006	4.86147	1.16518e-06	1.726e-05
SLC18A3	113.201	1.74023	0.358427	4.8552	1.20267e-06	1.77965e-05
KCND3	16.9211	6.90152	1.42198	4.85346	1.21326e-06	1.79341e-05
OR10V1	19.1436	6.18952	1.27606	4.85049	1.23156e-06	1.81855e-05
BTNL9	40.277	6.56035	1.35263	4.85006	1.23423e-06	1.82056e-05
CA9	42.2014	3.91322	0.809036	4.83689	1.31888e-06	1.93927e-05
ANXA2P2	49.7415	5.59121	1.15644	4.83484	1.33253e-06	1.95727e-05
OR2A4	12.9058	6.50826	1.34825	4.82718	1.38482e-06	2.0298e-05
CMPK2	82.4712	2.53026	0.524643	4.82283	1.41539e-06	2.07244e-05
TRPV2	23.52	5.88395	1.2202	4.82213	1.42034e-06	2.0775e-05
ATL1	300.249	0.807101	0.167452	4.81989	1.43637e-06	2.09876e-05
NADSYN1	432.326	1.29155	0.268128	4.81691	1.45797e-06	2.12365e-05
LMNA	520.114	0.955821	0.198497	4.81528	1.46991e-06	2.1388e-05
IFFO2	109.035	1.41229	0.293318	4.81488	1.47291e-06	2.14094e-05
JMJD6	948.071	1.36414	0.283722	4.808	1.5245e-06	2.21132e-05
NPAS2	15.1565	6.73523	1.40174	4.80491	1.54818e-06	2.24334e-05
NBPF13P	14.335	4.66835	0.972629	4.79972	1.58888e-06	2.29992e-05
SLC32A1	49.6373	6.90442	1.43895	4.79823	1.60078e-06	2.31158e-05
TPSAB1	63.9648	4.36902	0.910577	4.79808	1.6019e-06	2.31158e-05
SLC1A7	25.6669	3.97933	0.829775	4.79568	1.62127e-06	2.3371e-05
NBPF22P	17.6797	6.96466	1.45461	4.78799	1.6846e-06	2.41888e-05
ICAM5	348.018	2.34389	0.489539	4.78795	1.68493e-06	2.41888e-05
TMEM229B	38.2128	2.90689	0.608103	4.78026	1.75068e-06	2.51068e-05
GBE1	377.198	1.96684	0.41176	4.77667	1.78218e-06	2.55089e-05
PRKAB2	1824.81	1.82676	0.382436	4.77665	1.78237e-06	2.55089e-05
ACSL4	371.355	0.750937	0.157228	4.77612	1.78711e-06	2.55505e-05
ARFGEF3	113.41	3.47598	0.727912	4.77528	1.7946e-06	2.56313e-05
TDO2	27.9359	7.623	1.59756	4.77164	1.82728e-06	2.60714e-05
FCRLB	14.1112	5.72155	1.19933	4.77062	1.83663e-06	2.61781e-05
UST	38.2389	6.53315	1.36986	4.7692	1.84962e-06	2.62827e-05
JPH3	316.965	0.896534	0.188091	4.7665	1.87452e-06	2.66095e-05
BCOR	1729.04	0.624262	0.131154	4.75977	1.93815e-06	2.74848e-05
LINC00461	25.6208	7.49841	1.57677	4.75554	1.97915e-06	2.79524e-05
GRIK4	52.9881	4.83235	1.01634	4.75465	1.98794e-06	2.80482e-05
PTPRU	837.021	0.82658	0.173893	4.75338	2.00047e-06	2.81966e-05
ENPP1	20.4808	6.2409	1.31345	4.75153	2.01884e-06	2.8398e-05
ZNF395	2249.39	2.0527	0.432648	4.74449	2.09029e-06	2.93077e-05
BCAS1	204.531	1.76513	0.37205	4.74434	2.09191e-06	2.93077e-05
SERPINB6	1145.03	1.76042	0.371367	4.74036	2.13334e-06	2.98582e-05
SVEP1	45.2769	3.69397	0.779705	4.73765	2.16214e-06	3.02006e-05
HERC6	112.857	1.94635	0.411165	4.73374	2.20418e-06	3.07572e-05
ZYX	1318.61	1.4403	0.304301	4.73313	2.21082e-06	3.0819e-05
KCTD11	348.327	2.40377	0.507926	4.73252	2.21747e-06	3.08808e-05
TRPM5	19.9922	3.59166	0.760434	4.72317	2.32191e-06	3.22067e-05
RRAGA	743.813	1.29941	0.275145	4.72265	2.32786e-06	3.22251e-05
FCRLA	15.9921	6.82036	1.44428	4.72233	2.33155e-06	3.22424e-05
PERM1	21.8514	4.17392	0.884063	4.7213	2.34347e-06	3.23449e-05
LAMB3	20.5563	4.31581	0.914546	4.71907	2.3693e-06	3.26692e-05
CD55	35.6808	7.01222	1.48886	4.70978	2.47981e-06	3.40919e-05
ADAMTS2	446.248	1.36784	0.290423	4.70981	2.47943e-06	3.40919e-05
TMEM64	277.117	0.837299	0.177909	4.70633	2.52215e-06	3.46058e-05
ADPRHL1	227.319	1.65459	0.351607	4.7058	2.5287e-06	3.46616e-05
LOC100506178	17.9812	6.98162	1.48393	4.70483	2.54077e-06	3.47928e-05
CAST	496.61	1.19554	0.254457	4.69841	2.62193e-06	3.58339e-05
SLC22A2	15.8754	6.8095	1.45022	4.69549	2.65972e-06	3.63149e-05
GAS6	230.07	0.936278	0.199904	4.68363	2.81837e-06	3.83923e-05
EMP3	19.0543	3.20237	0.684981	4.67512	2.93779e-06	3.99551e-05
PHF24	27.8	6.12328	1.31059	4.67217	2.98036e-06	4.04552e-05
PLEKHF2	104.715	2.42231	0.518563	4.67119	2.99453e-06	4.06081e-05
RD3	42.2604	2.25161	0.482112	4.6703	3.00767e-06	4.07467e-05
HTR1E	11.7368	6.37142	1.3646	4.66906	3.02575e-06	4.09518e-05
ADRA2A	72.9428	2.01141	0.430968	4.6672	3.05327e-06	4.12842e-05
UPB1	43.6081	5.08085	1.08883	4.66634	3.06608e-06	4.14173e-05
IFNLR1	78.1445	2.454	0.525945	4.66588	3.07302e-06	4.14709e-05
ADGRA1	420.245	1.07798	0.231088	4.66481	3.08902e-06	4.16465e-05
LOC440896	12.4184	6.45477	1.38391	4.66415	3.09898e-06	4.17003e-05
SURF4	2991.36	1.23426	0.264619	4.66429	3.09683e-06	4.17003e-05
TMPRSS4	13.8383	6.60431	1.41776	4.65826	3.18897e-06	4.28286e-05
BAIAP2	1044.83	0.968948	0.208083	4.65653	3.21578e-06	4.31471e-05
CENPBD1	100.28	1.27238	0.273367	4.65447	3.24808e-06	4.34552e-05
DDC	969.678	1.50631	0.324063	4.64819	3.34863e-06	4.46719e-05
GOSR2	824.354	0.838998	0.1806	4.64561	3.39073e-06	4.51472e-05
ASIC2	59.6847	1.97895	0.426518	4.63978	3.48781e-06	4.63955e-05
ARHGEF6	370.24	5.95751	1.28462	4.63758	3.52518e-06	4.68479e-05
RGS20	20.6438	3.43015	0.739845	4.63631	3.54683e-06	4.7056e-05
LOC100507351	12.3215	6.43971	1.39204	4.62608	3.72648e-06	4.9382e-05
TMEM132E	23.5892	4.14611	0.901878	4.5972	4.2821e-06	5.61583e-05
FHL2	437.832	1.48657	0.323359	4.59728	4.2804e-06	5.61583e-05
ZNF823	183.589	1.82955	0.398207	4.59447	4.33842e-06	5.68435e-05
SLC3A2	1938.88	0.57395	0.125143	4.58634	4.51074e-06	5.88802e-05
MAGED1	4049.39	1.24786	0.272148	4.58521	4.5352e-06	5.91441e-05
ARHGEF5	14.9219	6.71209	1.46669	4.57635	4.73156e-06	6.15898e-05
PPP1R16A	384.948	1.16311	0.254504	4.57012	4.87449e-06	6.33321e-05
VWA1	399.977	1.91893	0.419923	4.56971	4.88397e-06	6.33962e-05
PARP10	55.4027	3.04835	0.668377	4.56082	5.09537e-06	6.58951e-05
PNMA3	40.0641	5.14625	1.12991	4.55457	5.24925e-06	6.76447e-05
TAGLN3	290.562	1.65421	0.363201	4.55454	5.25005e-06	6.76447e-05
VWA5B1	12.5989	6.46825	1.42065	4.55301	5.28845e-06	6.79587e-05
CHL1	29.2914	4.07001	0.893922	4.55298	5.28903e-06	6.79587e-05
DOCK2	11.6273	6.35334	1.39654	4.54933	5.38158e-06	6.90843e-05
PPP1R18	1177.2	0.540696	0.118914	4.54694	5.44303e-06	6.98088e-05
S100A3	11.4107	6.33181	1.39426	4.54135	5.58944e-06	7.15551e-05
CEP85L	151.388	1.07028	0.235709	4.54071	5.60648e-06	7.16417e-05
SLC12A3	19.8004	6.17545	1.36128	4.5365	5.71964e-06	7.29542e-05
NPHP1	47.1207	2.13397	0.470387	4.53662	5.71623e-06	7.29542e-05
DMRTA2	43.0839	2.0555	0.453832	4.52921	5.92042e-06	7.524e-05
PIK3R5	18.3308	6.12092	1.3536	4.52196	6.12685e-06	7.75274e-05
RBM11	22.5214	5.73041	1.26789	4.51965	6.19417e-06	7.81496e-05
SERPINA9	16.5776	6.86426	1.51896	4.51904	6.21202e-06	7.8304e-05
RHBDF2	12.8375	4.50719	0.998074	4.51588	6.30531e-06	7.93366e-05
DMBX1	29.3029	4.85285	1.07476	4.51529	6.32296e-06	7.94154e-05
ADAMTS10	118.198	1.27463	0.282285	4.5154	6.31972e-06	7.94154e-05
SMARCA2	26.3661	6.57945	1.46004	4.50635	6.59523e-06	8.2538e-05
CETN2	329.59	0.773883	0.171741	4.50611	6.60263e-06	8.25565e-05
TSKU	492.005	1.51516	0.336438	4.50352	6.68377e-06	8.34962e-05
OAS3	108.919	9.58451	2.13146	4.49668	6.9022e-06	8.60709e-05
PPFIBP2	30.0122	4.57249	1.01808	4.49128	7.07952e-06	8.81245e-05
RBFOX3	311.681	2.898	0.645344	4.49063	7.10139e-06	8.8318e-05
ISG15	474.055	1.85885	0.414227	4.48751	7.20611e-06	8.9302e-05
F10	308.833	1.0354	0.230874	4.48469	7.30217e-06	9.02801e-05
KSR1	255.408	0.840962	0.187558	4.48374	7.33443e-06	9.05705e-05
LILRB3	12.8528	6.49729	1.44963	4.48203	7.39356e-06	9.122e-05
FAM193A	840.367	0.732512	0.163455	4.48144	7.41412e-06	9.13928e-05
PAPPA2	31.5992	6.25375	1.39639	4.4785	7.51687e-06	9.25776e-05
SERINC5	851.052	1.58476	0.35397	4.4771	7.56627e-06	9.31039e-05
MYO16	36.5293	2.4365	0.544656	4.47347	7.69618e-06	9.4619e-05
ZBTB2	228.946	0.808233	0.180981	4.46586	7.97493e-06	9.77875e-05
RBM20	449.661	1.55575	0.348409	4.4653	7.99561e-06	9.7955e-05
KCNIP3	27.9788	3.3084	0.74101	4.46472	8.01737e-06	9.80494e-05
TPM1	2497.94	1.87507	0.419963	4.46485	8.01237e-06	9.80494e-05
SLC5A6	1021.4	1.00538	0.225199	4.46442	8.02866e-06	9.81015e-05
SAPCD2	652.766	0.638907	0.143264	4.45964	8.20959e-06	0.000100137
LOC100294362	52.3723	2.86427	0.642416	4.45858	8.25031e-06	0.000100546
BMP1	406.927	1.21036	0.271578	4.45675	8.32122e-06	0.000101321
SYT2	142.14	3.91762	0.880432	4.44965	8.60091e-06	0.000104545
IER5	213.509	1.36551	0.307354	4.44279	8.87999e-06	0.000107749
KCNN3	75.6812	2.78011	0.626227	4.43945	9.01872e-06	0.000109303
DGKK	506.677	1.72179	0.388043	4.43711	9.11748e-06	0.000110247
ITGB2	17.9552	5.01661	1.13079	4.43638	9.14854e-06	0.000110527
IFIH1	28.4607	7.64933	1.72539	4.4334	9.27601e-06	0.00011197
SLC35B1	983.721	0.809903	0.182693	4.43315	9.28681e-06	0.000112004
NDRG2	284.533	1.45224	0.327604	4.43293	9.29611e-06	0.000112019
SMOC2	117.48	2.43409	0.549396	4.43048	9.40231e-06	0.000113103
TMEM114.1	11.2904	6.31724	1.42593	4.43025	9.41223e-06	0.000113125
AVPR2	30.1127	2.82558	0.638204	4.4274	9.53779e-06	0.000114536
RFX2	200.729	1.61587	0.365012	4.4269	9.55986e-06	0.000114702
DBI	784.363	0.521903	0.117969	4.42406	9.68641e-06	0.00011612
CHRNA2	11.7557	4.37316	0.989196	4.42092	9.82813e-06	0.000117617
TERT	73.5266	1.79428	0.405995	4.41946	9.89476e-06	0.000118212
PPME1	774.505	0.60504	0.136954	4.41784	9.96907e-06	0.000118841
GCAT	139.634	1.31473	0.297797	4.41484	1.01084e-05	0.000120352
NDUFA4L2	37.0464	2.34613	0.531468	4.41443	1.01277e-05	0.000120479
CRY2	281.791	0.789443	0.179288	4.40322	1.06655e-05	0.000126446
TRIM5	34.4538	4.3298	0.983932	4.40051	1.07998e-05	0.000127821
MAP3K8	66.4731	2.37317	0.53928	4.40062	1.07944e-05	0.000127821
DUSP15	41.4265	2.31165	0.525554	4.39851	1.08998e-05	0.000128895
MEF2C	225.647	8.29253	1.88557	4.39789	1.09309e-05	0.000129044
OR1F1	13.3703	5.65946	1.28715	4.3969	1.09809e-05	0.000129525
DRAP1	1569.18	0.584556	0.132974	4.39601	1.10257e-05	0.000129943
TC2N	23.6546	7.37855	1.67912	4.39429	1.11136e-05	0.000130868
MAN2B2	259.514	0.778447	0.177365	4.38895	1.13898e-05	0.000133912
ADAMTS7	2022.1	1.23764	0.282312	4.38394	1.1655e-05	0.000136667
ANGPTL4	303.811	2.54572	0.581093	4.38092	1.18177e-05	0.000138459
RABL2A	383.804	0.696298	0.159087	4.37684	1.20411e-05	0.000140839
OSTF1	16.3291	5.31228	1.21585	4.36919	1.2471e-05	0.000145138
KCNQ3	125.39	6.39385	1.46419	4.36683	1.26065e-05	0.00014647
MYOF	11.8577	5.49602	1.25855	4.36694	1.25998e-05	0.00014647
ARRB1	652.256	0.932217	0.213491	4.36655	1.26223e-05	0.000146532
GORASP1	554.079	0.732745	0.167954	4.36277	1.28426e-05	0.000148966
TRADD	111.148	1.39332	0.319423	4.362	1.2888e-05	0.000149368
IFIT1	53.8941	4.23824	0.971716	4.36161	1.2911e-05	0.000149511
CHFR	275.457	0.724573	0.166156	4.36079	1.29592e-05	0.000149944
ARID1B	1173.33	0.683619	0.156804	4.35969	1.30246e-05	0.000150576
PLEKHH1	446.232	1.63239	0.375265	4.34997	1.36157e-05	0.000157019
TPSB2	70.2623	3.81122	0.876795	4.34677	1.38158e-05	0.000158658
CST3	552.803	1.114	0.25627	4.34696	1.38036e-05	0.000158658
APOL2	199.56	0.830902	0.191277	4.34398	1.39924e-05	0.000160435
SLC8A1	466.466	1.3643	0.314155	4.34275	1.40709e-05	0.000161203
MIEF2	201.771	1.11796	0.257462	4.34224	1.4104e-05	0.00016145
ASCC3	1162.43	1.02815	0.236912	4.33981	1.42604e-05	0.000163106
TTI1	1219.8	1.30426	0.301086	4.33186	1.47853e-05	0.000168971
CD74	54.2486	4.49281	1.03763	4.32986	1.49207e-05	0.000170379
ADAMTSL2	214.715	1.75508	0.40545	4.32872	1.4998e-05	0.000171122
ASIC4	55.8123	3.80973	0.880628	4.32616	1.51734e-05	0.000172981
PLEC	2069.48	0.46857	0.108411	4.32217	1.545e-05	0.000175847
P4HA1	801.233	1.81129	0.419274	4.32005	1.55992e-05	0.000177402
PAMR1	27.893	4.82502	1.11721	4.31882	1.56868e-05	0.000178252
DNER	34.4831	3.3652	0.7795	4.31713	1.58072e-05	0.000179183
DGCR6	979.746	2.18535	0.506165	4.31747	1.57828e-05	0.000179183
PM20D2	1056.48	0.903749	0.209516	4.3135	1.60688e-05	0.000181705
ZIC5	16.7953	6.8901	1.59845	4.31049	1.62896e-05	0.000183904
ST3GAL1	221.291	1.65664	0.384907	4.30401	1.67734e-05	0.000189213
CFLAR	14.3276	4.38055	1.01788	4.30359	1.68055e-05	0.000189268
SDF2L1	248.272	1.07073	0.248791	4.30372	1.67958e-05	0.000189268
NLRC5	62.4779	2.796	0.65014	4.30061	1.70327e-05	0.000191521
TPBGL	66.1735	1.55502	0.361581	4.30061	1.70329e-05	0.000191521
CRISPLD2	54.5956	4.2124	0.980065	4.29808	1.72285e-05	0.000193564
C21orf2	408.798	1.51322	0.3521	4.29769	1.72586e-05	0.000193747
PRKAA2	57.0777	5.37798	1.25143	4.29747	1.72756e-05	0.000193781
LILRB1	11.2386	6.3031	1.46807	4.29346	1.75911e-05	0.000197003
SLK	1089.99	1.30742	0.304626	4.29189	1.77162e-05	0.000198245
AHR	47.925	1.74224	0.406261	4.28847	1.79909e-05	0.000201158
NQO2	161.943	2.23381	0.521026	4.28733	1.8083e-05	0.000202026
LIPG	88.4704	1.72566	0.402726	4.28495	1.82779e-05	0.00020404
TRIO	1931.73	0.767498	0.179157	4.28395	1.83607e-05	0.000204801
DPF3	14.5098	5.18068	1.20971	4.28259	1.84729e-05	0.000205723
ARL2	575.212	0.793661	0.185386	4.28113	1.85945e-05	0.000206912
TNIP2	493.219	1.13831	0.266016	4.27912	1.87635e-05	0.000208626
CD40	26.7201	4.78913	1.12041	4.27446	1.916e-05	0.000212635
PTGER2	153.654	3.09992	0.725237	4.27435	1.91698e-05	0.000212635
KCNQ1	53.4283	2.86911	0.673439	4.26038	2.04082e-05	0.000226013
SMTNL2	549.157	2.41249	0.566401	4.25934	2.05031e-05	0.000226703
FAM219A	839.211	1.12551	0.26424	4.25943	2.04949e-05	0.000226703
MAGED4.MAGED4B	2184.53	0.785643	0.184555	4.25695	2.07235e-05	0.00022896
LYPD6B	18.9085	2.75958	0.648673	4.25419	2.09803e-05	0.000231613
DBH.AS1	62.9882	1.89297	0.445135	4.25258	2.11326e-05	0.00023311
GGT7	688.511	0.870083	0.204975	4.24482	2.18771e-05	0.000240752
DDX60L	39.261	2.37073	0.559584	4.23659	2.26944e-05	0.000249353
SYT10	102.79	1.15377	0.272855	4.22851	2.35249e-05	0.000257464
LOC100130705	66.4367	2.82031	0.667172	4.22726	2.36558e-05	0.000258492
SRRD	191.343	0.92498	0.218881	4.22595	2.3793e-05	0.000259787
ATP8B2	2035.6	1.12037	0.265178	4.22497	2.3897e-05	0.000260719
ITPK1	1255.09	1.4583	0.345417	4.22184	2.42314e-05	0.000263953
CDC42EP2	152.332	1.24983	0.296155	4.22018	2.44103e-05	0.000265695
VDAC1	2014.61	0.44358	0.105147	4.21865	2.45768e-05	0.000267299
LRRC10B	23.7844	2.26403	0.538093	4.20751	2.58203e-05	0.000280604
ZC3H12A	37.923	1.89375	0.450266	4.20586	2.60094e-05	0.00028222
SEMA3C	32.5765	2.91552	0.693354	4.20495	2.61136e-05	0.000283131
SLC2A11	162.067	0.931406	0.221516	4.20469	2.61437e-05	0.000283237
ARHGAP33	769.366	0.75801	0.180302	4.20412	2.62106e-05	0.000283741
BAIAP2L1	85.3362	1.69389	0.403074	4.20242	2.6408e-05	0.000285435
SLC5A12	42.1743	2.58009	0.614343	4.19976	2.672e-05	0.000288584
ARID3B	1356.63	0.723048	0.172319	4.19598	2.71695e-05	0.000292986
CHRD	184.923	5.4985	1.31267	4.1888	2.80438e-05	0.000301947
COL23A1	153.211	1.92795	0.46041	4.18747	2.82078e-05	0.000303478
SH3GL3	126.376	1.30794	0.312688	4.18289	2.87823e-05	0.000309033
NKD2	153.571	1.27716	0.305334	4.18283	2.87905e-05	0.000309033
LRRTM3	22.653	5.81704	1.39087	4.18231	2.88566e-05	0.000309505
SLCO2B1	57.1634	4.73481	1.13256	4.1806	2.90735e-05	0.000311591
CHRDL1	25.2305	6.56811	1.57276	4.17617	2.96459e-05	0.000316995
FBLN5	12.0136	6.40724	1.53438	4.17579	2.96953e-05	0.000317281
ALOX5	20.439	5.67401	1.36352	4.1613	3.16435e-05	0.000336517
FOXJ2	722.882	1.86437	0.448042	4.16115	3.16646e-05	0.000336517
BLVRA	320.637	1.06079	0.255199	4.15673	3.22832e-05	0.000342831
CHRM4	34.9155	2.60628	0.629042	4.14326	3.424e-05	0.000362232
SNX32	154.286	1.77716	0.429026	4.14231	3.43832e-05	0.000363472
HIST1H2BD	82.9322	1.46159	0.353129	4.13898	3.48854e-05	0.000368223
TNFRSF1B	29.2007	4.13648	0.999526	4.13844	3.49672e-05	0.000368807
SETD3	457.972	0.599272	0.145127	4.12928	3.639e-05	0.000382369
UPRT	297.389	1.53293	0.371292	4.12863	3.64929e-05	0.000383162
CPNE5	52.6977	1.53393	0.371725	4.12651	3.68305e-05	0.000386416
FSCN2	29.0808	3.80129	0.922283	4.12161	3.76226e-05	0.000394134
SMOX	155.63	1.78335	0.432705	4.12141	3.76561e-05	0.000394188
CETP	15.3635	6.75465	1.64009	4.11847	3.81399e-05	0.000398953
CMC4	139.022	2.75998	0.670244	4.11788	3.82379e-05	0.000399656
MGAT3	1151.87	0.61186	0.148592	4.11772	3.82643e-05	0.000399656
RSPO2	118.062	3.03038	0.737339	4.10989	3.95841e-05	0.000412514
LINC00304	18.7948	2.8546	0.695119	4.10663	4.01475e-05	0.00041745
MED10	527.577	1.21759	0.296528	4.10616	4.02287e-05	0.000417672
ARF4	1589.71	0.766995	0.186943	4.10284	4.08113e-05	0.000423092
ILDR2	19.7296	7.12125	1.7367	4.10044	4.12368e-05	0.000427186
SLC26A9	11.7115	6.37082	1.55422	4.09905	4.14856e-05	0.000429125
KLHL36	291.28	0.967596	0.236078	4.09864	4.15594e-05	0.00042957
SSTR2	119.618	2.52986	0.61799	4.09369	4.2457e-05	0.000438199
SERPINB1	565.391	1.5657	0.382694	4.09126	4.29035e-05	0.00044248
KIF3B	1243.24	0.535934	0.131086	4.0884	4.34356e-05	0.000447306
HSD17B4	1017.12	0.541078	0.132354	4.08812	4.34886e-05	0.000447522
PREB	605.822	0.536682	0.131312	4.08707	4.36851e-05	0.000449213
LINC01320	13.5483	6.573	1.60888	4.08545	4.39908e-05	0.000452024
TSPYL1	1973.72	0.826173	0.202376	4.08237	4.4579e-05	0.000457394
TIAM1	638.668	1.04753	0.257226	4.07243	4.65261e-05	0.000475971
NOD2	9.96548	4.15164	1.02103	4.06614	4.77982e-05	0.0004886
GNA15	12.8567	4.49978	1.10744	4.06325	4.83949e-05	0.000493642
ITIH5	13.0909	6.53152	1.60984	4.05724	4.96557e-05	0.000505395
ARHGEF34P	10.3037	6.17715	1.52361	4.05427	5.0291e-05	0.000511115
CCDC86	525.491	0.720891	0.17788	4.05268	5.06339e-05	0.000514225
SLC7A3	14.7231	4.09297	1.01038	4.05093	5.10149e-05	0.000517704
SEMA3F	362.439	1.14411	0.282501	4.04993	5.12324e-05	0.00051917
CLEC11A	30.5051	2.38098	0.588739	4.04421	5.24992e-05	0.00053085
TBC1D10A	137.464	0.924245	0.228577	4.04347	5.2667e-05	0.000531776
CCDC136	328.652	1.01538	0.251355	4.03964	5.35338e-05	0.000540138
DRP2	25.6124	2.26968	0.561907	4.03925	5.36228e-05	0.000540254
TRIOBP	1231.33	0.876511	0.216998	4.03926	5.36205e-05	0.000540254
RHPN2	411.609	1.14996	0.285689	4.02521	5.69247e-05	0.000571459
CREB3	274.244	0.938301	0.233199	4.0236	5.73151e-05	0.000574964
HTR1D	15.1542	4.80279	1.19481	4.01969	5.82741e-05	0.000583326
NFAM1	23.9882	2.44138	0.608647	4.01116	6.04204e-05	0.000603512
RSPH4A	31.4183	2.3839	0.594733	4.00835	6.11441e-05	0.000609867
DYSF	103.613	1.43277	0.357766	4.00477	6.20773e-05	0.000617411
ELOVL4	543.911	1.22282	0.305562	4.00187	6.28438e-05	0.000624589
TACC1	240.871	0.742147	0.185591	3.99883	6.36567e-05	0.000631768
SCAP	1448.97	0.514643	0.128744	3.9974	6.40408e-05	0.000634677
L1CAM	3811.56	0.781278	0.195905	3.98804	6.66201e-05	0.000658836
CA2	14.1765	5.74225	1.44009	3.98744	6.67902e-05	0.00066005
ZNF175	210.967	1.77936	0.44638	3.98619	6.71414e-05	0.000663051
MYO18B	15.427	2.87884	0.722409	3.98505	6.7465e-05	0.000665776
ARHGEF16	76.8656	2.14515	0.53855	3.98319	6.79951e-05	0.000670533
KCNAB2	315.972	0.718246	0.180422	3.98091	6.8651e-05	0.000676523
DOCK11	494.13	1.32997	0.334587	3.97496	7.039e-05	0.000692681
MIR22HG	131.112	2.16376	0.544554	3.97346	7.08373e-05	0.000696592
KCNA2	10.9222	6.27014	1.5782	3.97296	7.09837e-05	0.00069754
MMP17	568.607	1.85512	0.467084	3.97172	7.13566e-05	0.000700218
PIP4K2C	466.598	0.557495	0.140365	3.97174	7.13495e-05	0.000700218
AP2A1	817.191	0.488187	0.122977	3.96975	7.19477e-05	0.000705522
GPI	4683.67	0.358917	0.0904867	3.96651	7.29321e-05	0.000714171
C1orf226	33.4277	4.0937	1.03386	3.95961	7.50717e-05	0.000732553
UNC93B1	47.3325	2.36953	0.598809	3.95707	7.58736e-05	0.000739344
SMIM10L2A	150.719	1.1629	0.293978	3.95573	7.63002e-05	0.000742982
S100A16	11.4266	3.70645	0.938114	3.95096	7.78399e-05	0.000754815
LACTB	158.786	0.900606	0.227962	3.95069	7.79254e-05	0.000755119
RCAN3	23.3288	5.75087	1.4562	3.94923	7.84014e-05	0.000758678
NOCT	200.802	2.31875	0.587212	3.94874	7.85631e-05	0.000759189
ARMCX3	827.582	0.917957	0.232462	3.94884	7.85313e-05	0.000759189
COL9A2	64.6613	2.28183	0.577888	3.94856	7.8622e-05	0.000759233
TLX1	598.307	3.39086	0.859662	3.94441	7.99959e-05	0.000771433
RGS8	12.7878	6.48936	1.64598	3.94255	8.06184e-05	0.000776898
STX4	163.259	0.9081	0.230462	3.94035	8.13633e-05	0.000782995
SLC2A6	316.268	1.14428	0.29077	3.93536	8.30728e-05	0.000797796
CA8	41.4624	3.00652	0.765296	3.92856	8.54549e-05	0.000817859
SYNJ1	414.872	0.686138	0.174904	3.92295	8.74725e-05	0.000834877
C2CD4C	219.678	0.936671	0.238996	3.91918	8.88492e-05	0.000847438
PSD2	106.012	1.78568	0.455927	3.91659	8.98085e-05	0.000855419
PDE4D	464.224	1.51022	0.385783	3.9147	9.05171e-05	0.00086158
ZNF432	71.536	1.95264	0.499137	3.91203	9.15221e-05	0.000870551
CD22	14.1584	6.64351	1.69972	3.9086	9.28331e-05	0.00088122
CABLES2	353.853	0.829709	0.212602	3.90265	9.51463e-05	0.000902071
TMUB2	540.381	0.636407	0.163082	3.90237	9.52564e-05	0.000902382
CCDC103	44.1267	1.81682	0.465667	3.90153	9.55848e-05	0.000904878
ARHGEF40	762.207	1.12448	0.288293	3.90046	9.60104e-05	0.000908291
MAFB	184.692	1.06549	0.273248	3.89935	9.64519e-05	0.000911849
NEFM	511.377	2.18804	0.562306	3.8912	9.97509e-05	0.000941125
SNAI3	17.134	3.53983	0.910198	3.88908	0.000100626	0.000948744
AMD1	1182.95	0.621599	0.159915	3.88705	0.000101469	0.000955393
CHST3	230.681	1.02801	0.264517	3.88635	0.000101762	0.000957506
ID1	372.997	1.66747	0.429078	3.88618	0.000101833	0.000957536
EGR2	16.3696	2.99477	0.77159	3.88129	0.000103902	0.000973708
ARID3C	19.3773	4.77069	1.23038	3.87741	0.000105574	0.000988051
IFT57	466.646	0.645026	0.166421	3.87587	0.000106246	0.000993006
PAF1	672.245	0.52719	0.1361	3.87356	0.000107256	0.00100178
WFS1	423.073	0.684011	0.176671	3.87166	0.000108098	0.00100897
ZNF295.AS1	11.7496	4.08418	1.05517	3.87062	0.000108559	0.00101191
CAV1	18.4469	7.02421	1.81542	3.8692	0.000109194	0.00101648
MGLL	30.3021	2.52218	0.652232	3.867	0.00011018	0.00102361
RIOK1	358.214	0.71339	0.184599	3.86454	0.000111298	0.0010333
EPS8L3	11.1085	4.73643	1.22568	3.86434	0.000111392	0.00103349
XYLT2	428.892	0.599427	0.155148	3.86358	0.000111739	0.00103602
CORO2B	52.6585	1.80669	0.467678	3.86311	0.000111955	0.00103733
TMEM115	459.636	0.768616	0.199002	3.86235	0.000112301	0.00103915
BIRC3	46.4502	8.35522	2.16418	3.86069	0.000113068	0.00104487
LOC284930	33.9205	2.34567	0.607644	3.86028	0.000113259	0.00104594
EFCAB3	10.5389	4.22827	1.09578	3.85867	0.000114006	0.00105006
ZNF275	422.882	0.686749	0.178069	3.85664	0.000114957	0.00105743
RAB3B	339.31	1.06812	0.276983	3.85626	0.000115134	0.00105766
KLF13	1210.89	0.439513	0.114001	3.85534	0.000115568	0.00106095
NOP14.AS1	117.65	2.01316	0.522412	3.85359	0.000116399	0.00106787
HSPA5	4849.74	0.933244	0.242227	3.85276	0.000116795	0.0010708
CADM1	1442.22	0.697095	0.181348	3.84396	0.000121064	0.00110849
LINC01164	10.4293	6.20419	1.61544	3.84057	0.00012275	0.00112319
FMO1	14.9002	6.71083	1.74864	3.83775	0.000124167	0.00113466
FDFT1	1629.17	0.667726	0.174135	3.83453	0.000125805	0.00114813
S100A4	23.7512	2.03276	0.53039	3.83257	0.00012681	0.00115578
ABTB2	79.1356	1.68988	0.441174	3.83042	0.000127925	0.00116519
TLL2	21.3235	2.22166	0.580997	3.82388	0.000131369	0.00119344
IQGAP2	46.2353	3.50345	0.916315	3.82341	0.000131619	0.00119416
SLC41A1	519.522	0.841685	0.220138	3.82344	0.000131601	0.00119416
CSF1	126.638	1.65146	0.433235	3.81193	0.000137886	0.00124939
HERC3	139.469	1.12403	0.294893	3.81164	0.000138048	0.00125005
FYCO1	179.089	0.798057	0.209398	3.8112	0.000138292	0.00125108
BCAR1	831.886	0.602139	0.157996	3.81111	0.000138342	0.00125108
PPP4R4	16.1029	4.53273	1.19413	3.79585	0.000147137	0.00132719
CLPTM1L	1138.21	0.749629	0.197598	3.79371	0.000148411	0.00133608
SSPN	101.579	1.57761	0.415868	3.79354	0.000148515	0.00133616
DHCR7	571.374	0.612052	0.161378	3.79265	0.000149046	0.00134007
PIGG	712.828	0.680405	0.179546	3.78958	0.000150902	0.00135501
DLX6	186.365	0.739961	0.195296	3.78892	0.000151301	0.00135772
LRFN2	13.4208	3.45604	0.913169	3.78466	0.000153917	0.00137942
NEB	41.4638	2.9013	0.766727	3.78401	0.000154322	0.00138217
KLHL31	24.4243	2.05136	0.542375	3.78218	0.000155462	0.00139058
GUSBP11	250.99	0.769441	0.203541	3.78027	0.000156658	0.00140039
EHD2	85.9965	1.91831	0.507517	3.77978	0.000156964	0.00140223
MAMDC4	111.091	1.2386	0.327925	3.77709	0.000158673	0.00141659
COL1A1	117.34	2.4992	0.662192	3.77414	0.000160563	0.00143163
SWAP70	324.7	0.773313	0.204996	3.77233	0.000161732	0.00144021
ZDHHC12	224.21	0.694207	0.18424	3.76795	0.000164593	0.00146196
VAV2	828.757	0.70544	0.187368	3.765	0.000166547	0.00147837
MBOAT7	840.455	1.30098	0.345594	3.76447	0.000166905	0.00148061
CCDC183	56.2349	2.32089	0.617182	3.76046	0.000169601	0.00149881
FBXW7	327.297	1.67441	0.445245	3.76065	0.000169473	0.00149881
DOPEY2	620.06	0.74194	0.197385	3.75885	0.000170699	0.0015066
PAX3	13.5429	6.57909	1.75581	3.74704	0.000178934	0.00157629
CYB5A	135.431	0.942774	0.251896	3.74271	0.000182046	0.00159967
ERO1A	881.671	1.10469	0.295451	3.739	0.000184753	0.00162243
LOC100507387	11.0197	6.27428	1.67816	3.73877	0.000184921	0.00162289
IMPAD1	1217.69	1.29104	0.345374	3.73809	0.000185426	0.00162592
PLEKHA8	928.878	1.12566	0.301141	3.73799	0.0001855	0.00162592
PPP1R2	446.173	0.755241	0.202096	3.73704	0.000186196	0.001631
ADARB2	74.6012	1.13687	0.304334	3.7356	0.000187265	0.00163934
FMO5	12.6818	3.84013	1.0282	3.73481	0.000187856	0.00164347
X08.sep	1475.38	0.486567	0.130462	3.72956	0.000191818	0.00167289
GATA4	13.5943	3.9115	1.04921	3.72803	0.00019298	0.00168123
NEIL2	371.729	1.08428	0.291408	3.72084	0.000198564	0.00172526
RAB11FIP5	219.21	0.88909	0.239149	3.71772	0.000201027	0.00174232
SLCO4A1.AS1	13.3717	2.91914	0.786227	3.71285	0.000204938	0.00177291
SPOCK1	10.8606	5.2889	1.42513	3.71117	0.000206303	0.00178362
FLRT1	117.803	1.13844	0.306904	3.70945	0.000207711	0.00179357
RPTOR	1256.74	0.517167	0.13945	3.70863	0.000208384	0.00179826
FAM156A	118.211	1.52239	0.410614	3.70761	0.000209225	0.0018044
CHST7	49.6881	1.76339	0.475954	3.70496	0.000211423	0.00182223
LY6H	66.4804	3.3606	0.908094	3.70072	0.000214987	0.00185181
LRRC2	11.3565	6.32585	1.71056	3.69812	0.000217201	0.00186857
IFI6	652.519	4.25957	1.15307	3.69411	0.000220657	0.00189596
LRPAP1	1526.39	0.597883	0.161871	3.69357	0.00022113	0.00189886
AAK1	677.009	1.02456	0.277714	3.68926	0.000224907	0.0019301
ARHGAP6	47.3702	1.86403	0.506164	3.68266	0.000230809	0.00197832
DGKQ	469.06	0.971978	0.264119	3.68007	0.000233168	0.00199731
EHD3	218.693	0.973775	0.264691	3.67891	0.000234229	0.00200394
LDLRAD4	153.085	1.57158	0.427418	3.67691	0.000236078	0.00201852
RSPH3	61.0717	1.21573	0.331034	3.67253	0.00024016	0.00205217
PGP	426.547	0.705052	0.192024	3.67169	0.000240953	0.00205769
OS9	2488.26	0.54431	0.14826	3.67132	0.000241301	0.00205939
MIAT	5423.39	1.49617	0.407871	3.66824	0.000244224	0.0020818
OSCP1	57.909	1.8141	0.494768	3.66657	0.000245822	0.00209414
ACTG1	28381.9	0.397028	0.10831	3.66566	0.000246702	0.00210035
NR2F1.AS1	12.3974	6.44504	1.76077	3.66035	0.000251874	0.00214177
DENND5B.AS1	60.6627	1.97636	0.540242	3.65827	0.000253919	0.00215522
HTT	2249.75	0.489753	0.134095	3.6523	0.000259906	0.00220202
UBXN10	53.1599	2.70754	0.742669	3.64568	0.000266685	0.00225535
NPNT	635.554	1.63492	0.448779	3.64304	0.000269438	0.00227725
RPS6KA2.IT1	11.0754	3.65215	1.00347	3.63951	0.000273154	0.00230587
HIC1	33.2206	2.92082	0.802569	3.63934	0.000273338	0.00230602
ADGRV1	60.287	2.76032	0.759837	3.63278	0.000280389	0.00235695
SOX5	246.487	1.48554	0.409315	3.62932	0.000284171	0.00238587
MANF	679.275	0.600313	0.165418	3.62907	0.000284443	0.00238672
STON1	65.9495	1.24276	0.342511	3.62839	0.000285191	0.00239012
WT1	44.6076	2.37559	0.654819	3.62786	0.000285782	0.00239364
IFIT3	31.0487	5.00174	1.37886	3.62744	0.000286246	0.00239608
TULP4	1305.38	0.811148	0.223686	3.62628	0.000287536	0.00240544
MADCAM1	21.11	4.05087	1.11784	3.62384	0.000290257	0.0024253
MTHFD1L	876.436	1.01323	0.279822	3.62097	0.000293496	0.00244504
ADGRB3	263.68	1.26903	0.350655	3.61902	0.000295723	0.00246066
SFMBT2	259.084	1.59345	0.440637	3.61624	0.000298918	0.00248575
LINC01011	30.39	2.14993	0.595078	3.61285	0.000302849	0.00251395
ULBP2	59.5551	1.60862	0.445416	3.61151	0.000304425	0.00252253
TNFRSF25	123.066	1.13106	0.313211	3.61118	0.000304802	0.00252266
POP7	497.34	0.929794	0.257469	3.61129	0.000304682	0.00252266
VASN	110.638	2.38739	0.661375	3.60973	0.000306513	0.00253532
CLINT1	1329.41	0.624519	0.17307	3.60847	0.000308012	0.0025447
MSX1	21.4764	2.98763	0.828017	3.60817	0.000308362	0.00254608
STK32C	621.127	1.49374	0.414486	3.60385	0.000313542	0.00258427
ADGRD1	67.8892	2.15313	0.59758	3.60308	0.000314465	0.00258853
SERPINI1	36.3992	1.60074	0.444263	3.60314	0.000314399	0.00258853
CCND3	495.723	0.574126	0.159493	3.5997	0.000318583	0.00261808
BCL3	21.1065	2.55768	0.710944	3.59758	0.000321189	0.00263639
PKIA	610.074	0.930806	0.258722	3.59771	0.000321029	0.00263639
NR4A2	12.0841	4.90644	1.36416	3.59668	0.000322308	0.00264403
G0S2	81.9162	1.099	0.305806	3.59379	0.000325905	0.00266883
NFKBIA	530.57	1.11557	0.310451	3.59338	0.000326422	0.00266992
STBD1	34.4432	2.17758	0.606176	3.59232	0.000327744	0.00267603
IFNGR1	259.106	0.671327	0.186877	3.59235	0.000327709	0.00267603
CALR	5050.47	0.84728	0.235991	3.59031	0.000330285	0.00269521
TMEM50A	614.194	0.478272	0.133258	3.58907	0.000331855	0.00270644
CDH7	48.8599	3.00799	0.838495	3.58737	0.000334026	0.00272096
GDNF	19.2083	2.25905	0.629824	3.58679	0.000334769	0.00272383
BRINP2	78.3881	9.10993	2.54418	3.5807	0.000342675	0.00277844
PRKD3	1122.01	0.559674	0.156334	3.57998	0.000343616	0.00278283
SPAG1	70.7145	1.67692	0.468477	3.57951	0.000344239	0.00278626
MIR210HG	85.6396	1.53772	0.429659	3.57894	0.000344994	0.00279076
SLC27A3	165.454	0.984263	0.275102	3.57781	0.000346487	0.00279959
PCMT1	866.057	0.558888	0.15625	3.57688	0.000347716	0.00280789
SCYL1	2173.47	0.585256	0.163727	3.57459	0.000350772	0.00283092
TRMT44	206.861	0.753742	0.210979	3.57259	0.000353471	0.00284612
GABRD	117.785	1.22751	0.344164	3.56664	0.000361582	0.0029064
LRFN3	205.429	0.741668	0.208017	3.56543	0.000363259	0.0029182
SRCIN1	235.7	1.01898	0.286071	3.562	0.000368041	0.00295322
GABRA2	132.364	1.59411	0.447577	3.56163	0.000368555	0.00295565
CLSTN1	4043.85	1.11423	0.312904	3.56092	0.000369554	0.00296025
SBNO2	1210.78	0.451315	0.126818	3.55876	0.000372608	0.00298129
GRHL1	90.6277	1.09492	0.307905	3.55605	0.00037648	0.00301054
EFR3B	793.179	0.854176	0.240372	3.55356	0.00038005	0.00303561
SAMD10	184.365	0.886139	0.249575	3.55059	0.000384374	0.00306651
GPBP1	926.475	0.481347	0.135581	3.55024	0.000384875	0.00306713
NSF	1712.51	0.464894	0.130991	3.54906	0.000386611	0.0030792
MTCP1	35.4295	2.60971	0.735633	3.54756	0.000388812	0.00309144
MAFK	243.346	1.59895	0.450712	3.54761	0.000388745	0.00309144
CCDC69	30.3753	1.9913	0.56142	3.5469	0.000389798	0.003094
ZMIZ1	4741.57	0.37452	0.105587	3.54702	0.000389613	0.003094
HIST1H2AI	9.78544	3.47254	0.979746	3.54433	0.000393609	0.00311892
SLC26A6	449.612	0.957308	0.270094	3.54435	0.000393582	0.00311892
PHC2	1317.62	0.623041	0.175812	3.54379	0.000394417	0.00312178
CACNA1D	148.434	1.38301	0.390526	3.54141	0.000397992	0.00314829
COX11	716.276	0.665077	0.187933	3.53891	0.000401786	0.0031765
ZNF469	53.8466	1.41546	0.400062	3.53811	0.000403	0.00318249
KCNA3	49.0063	4.6635	1.31892	3.53584	0.000406479	0.00320633
TADA2B	577.286	0.621865	0.17598	3.53373	0.000409736	0.00322656
SLC16A14	191.195	0.796308	0.225445	3.53216	0.000412174	0.00324027
PLPP3	11.9206	4.37556	1.23886	3.53194	0.000412527	0.00324121
CTHRC1	46.9154	1.37614	0.390232	3.52646	0.000421151	0.00330339
NPHP4	399.861	0.552599	0.156746	3.52544	0.000422777	0.00331429
STAC2	167.583	1.64745	0.467405	3.52468	0.000423999	0.00331834
C16orf74	27.2955	1.8617	0.528382	3.5234	0.000426041	0.00333239
RHOB	595.239	1.13475	0.322631	3.51717	0.000436167	0.00340396
THSD4	13.2998	4.57637	1.30153	3.51614	0.000437865	0.0034153
PSMG3.AS1	229.471	0.673959	0.191684	3.51599	0.000438114	0.00341533
FOXG1	10.6791	6.23717	1.77421	3.51546	0.000438987	0.00342023
LRRC55	58.7807	8.69471	2.47379	3.51473	0.000440201	0.00342777
ESR2	30.577	2.33697	0.665134	3.51353	0.000442187	0.00344131
SLC22A4	36.5977	3.02583	0.861292	3.51314	0.000442852	0.00344457
C2orf54	12.4658	3.6014	1.02523	3.51276	0.000443471	0.00344746
BDKRB2	41.606	1.8174	0.517406	3.51253	0.000443866	0.00344861
EXT2	729.775	0.671233	0.191123	3.51204	0.000444679	0.003453
EGR3	15.2248	3.00953	0.858303	3.50638	0.00045425	0.00352537
PLEKHG5	367.945	1.00742	0.287501	3.50405	0.000458242	0.00355437
ZFPM2	41.8147	1.83081	0.522621	3.50313	0.000459821	0.00356265
BAMBI	63.3943	1.41733	0.404639	3.50271	0.000460554	0.00356635
ENDOV	274.199	0.72003	0.205852	3.49781	0.000469095	0.00363048
MAP3K4	428.92	0.513613	0.146868	3.4971	0.000470343	0.00363812
ADD2	203.588	6.34288	1.81406	3.49651	0.000471379	0.00363949
TXNDC17	255.119	0.862751	0.246752	3.49643	0.000471532	0.00363949
ARHGEF10	396.748	0.690927	0.197676	3.49524	0.000473627	0.0036534
CST1	201.522	10.472	2.99915	3.49165	0.000480043	0.00369472
ZMIZ2	1025.88	0.615371	0.176643	3.4837	0.000494528	0.00379991
ITPKB	158.014	1.55073	0.445179	3.48339	0.000495114	0.00380232
PROCR	30.9259	2.0452	0.587725	3.47986	0.000501674	0.00384381
PHLPP2	233.855	0.839826	0.241383	3.47923	0.000502862	0.00384867
FNBP1L	1323.57	0.606299	0.174268	3.47911	0.00050308	0.00384867
PARD6B	52.8029	1.20132	0.345752	3.47451	0.000511786	0.00390797
HMGCR	1601.99	0.496946	0.143035	3.47429	0.000512211	0.00390797
SPOP	1128.97	0.427794	0.123132	3.47428	0.000512231	0.00390797
IFI44L	61.0431	6.13487	1.76666	3.47258	0.000515477	0.00392844
BVES	780.395	1.1303	0.325536	3.47213	0.000516342	0.00393288
CTBP1.AS2	206.104	0.991167	0.28556	3.47096	0.000518595	0.00394573
MVD	295.651	0.60366	0.174125	3.46683	0.00052664	0.00400476
DCAF12L2	23.0796	4.98451	1.43858	3.46489	0.000530451	0.00402715
HYOU1	2959.81	0.701056	0.202501	3.46199	0.000536198	0.00406415
HEY2	14.6906	5.70203	1.64743	3.46116	0.000537853	0.00407449
IFITM1	20.8419	3.61167	1.04356	3.46091	0.000538345	0.004076
MRPL36	164.72	0.766031	0.221408	3.45982	0.000540539	0.00409039
SPRY1	44.0789	2.02869	0.586682	3.45791	0.00054439	0.00411284
MRFAP1	5900.05	0.578294	0.16728	3.45704	0.000546151	0.00412391
METTL23	165.034	0.902329	0.26103	3.4568	0.000546627	0.00412528
OPCML	10.646	6.22484	1.80149	3.45538	0.000549523	0.00414489
LOC100129434	14.0589	2.93654	0.850123	3.45426	0.000551808	0.00415763
IRF7	154.956	1.26918	0.367811	3.45064	0.000559264	0.00420699
PPP2R5B	292.54	0.662312	0.192086	3.448	0.00056475	0.00423991
SEC61A2	330.436	0.729556	0.211686	3.44641	0.000568083	0.00426184
WTIP	65.7184	2.79993	0.813045	3.44376	0.000573681	0.00429
MYO5A	927.204	0.453088	0.131721	3.43976	0.000582225	0.00433994
NPEPPS	2737.18	0.434592	0.126376	3.43888	0.000584115	0.00434938
HIST2H4A.HIST2H4B	59.3893	1.12889	0.328959	3.43169	0.000599843	0.00444515
SMPD1	145.777	0.986635	0.287498	3.43179	0.000599604	0.00444515
NFIX	389.052	0.622197	0.181458	3.42888	0.000606074	0.0044818
PLAGL1	148.145	1.21275	0.353816	3.42762	0.000608901	0.00450032
COL4A3BP	574.765	0.560598	0.163622	3.42617	0.000612156	0.00451959
EHD1	817.744	1.06936	0.312248	3.42471	0.000615451	0.00453912
C9orf172	43.0704	1.87663	0.548723	3.41999	0.00062624	0.00461381
TSPAN4	264.309	0.639855	0.187147	3.419	0.000628524	0.00462819
RBMS1	1248.7	0.790849	0.231375	3.41805	0.000630722	0.00464193
SYT13	20.2208	4.831	1.41531	3.41339	0.000641602	0.00471702
NFE2L1	4626.35	0.406674	0.119274	3.40958	0.000650628	0.00477583
LRRC37BP1	339.755	1.91976	0.56374	3.4054	0.000660682	0.00483945
FLII	1759.41	0.480712	0.14121	3.40423	0.000663505	0.00485758
BTN2A2	132.161	1.63103	0.479402	3.40222	0.000668407	0.0048909
ZDHHC16	458.474	0.554118	0.162884	3.40191	0.000669177	0.00489397
LRFN5	36.0068	7.98786	2.34825	3.40163	0.000669856	0.00489637
PPARG	42.8497	1.58717	0.466755	3.40044	0.000672768	0.00491251
FAM156A.1	79.5815	1.73393	0.510008	3.3998	0.000674344	0.00491887
PODN	27.5417	3.74876	1.1028	3.39931	0.000675568	0.00492522
LINC01250	24.4466	2.15626	0.635358	3.39377	0.000689375	0.00501366
CCDC183.AS1	39.62	1.78169	0.524996	3.39372	0.000689496	0.00501366
TUBB2A	3100.31	0.434777	0.128107	3.39386	0.000689151	0.00501366
WRNIP1	1219.35	1.23038	0.36267	3.39257	0.000692405	0.0050299
HTR2C	15.4187	3.23176	0.953454	3.38953	0.000700126	0.00508037
CCDC57	645.734	1.09526	0.323474	3.38592	0.0007094	0.00513965
CD81	2230.35	0.604497	0.178592	3.3848	0.000712302	0.005158
XYLT1	377.392	0.686705	0.203142	3.38042	0.000723741	0.00523268
TDRD7	93.8695	1.63725	0.484915	3.37637	0.000734498	0.00530496
CFAP36	350.103	0.695937	0.206233	3.37452	0.000739449	0.0053352
GPC4	10.9378	6.27104	1.85971	3.37206	0.000746082	0.00538027
C2CD2	392.66	0.670291	0.198903	3.36994	0.000751854	0.0054165
SH3D21	274.925	1.29463	0.384272	3.36905	0.000754285	0.00543101
EGR4	14.6873	2.55397	0.758207	3.36843	0.00075597	0.00544033
ZSWIM8	849.466	0.605524	0.179884	3.36618	0.000762163	0.00547643
ANXA6	1711.85	0.984288	0.292603	3.3639	0.000768506	0.00551349
PCGF2	302.892	0.698818	0.207764	3.36351	0.000769574	0.00551831
STARD13	21.2345	2.29637	0.682946	3.36245	0.000772548	0.00553679
DUSP8	209.878	0.987906	0.293885	3.36154	0.000775079	0.00555208
PLXNB3	87.5194	1.43086	0.42584	3.36009	0.000779171	0.00557566
PPP1R3B	253.844	1.6559	0.492915	3.3594	0.000781106	0.00558315
TGFB2	85.5174	1.117	0.332524	3.35915	0.000781817	0.00558315
DTX4	255.906	1.18547	0.353106	3.35727	0.000787164	0.00561846
HPS4	652.652	0.587928	0.175352	3.35284	0.000799859	0.00569451
TJP2	503.537	0.481594	0.143893	3.3469	0.000817209	0.0058121
CHDH	214.898	2.25526	0.674239	3.3449	0.000823122	0.00585117
SLC39A1	1581.23	0.486362	0.145419	3.34455	0.000824157	0.00585555
SLC25A4	625.167	1.08171	0.323461	3.34418	0.000825248	0.00586031
SPIB	21.3286	4.65828	1.39365	3.34251	0.000830255	0.00588987
SEC23IP	923.577	0.485786	0.145362	3.3419	0.000832081	0.00589983
CCDC96	26.5313	2.07931	0.622559	3.33994	0.00083798	0.00593562
GPR158	74.3176	1.89215	0.566567	3.33968	0.000838748	0.00593804
PDXK	1079.36	0.684607	0.205099	3.33794	0.000844025	0.00596935
NEFL	484.585	1.52712	0.457893	3.3351	0.000852682	0.00602142
SAMD15	42.4897	1.66253	0.499114	3.33097	0.000865439	0.00610224
SPSB1	167.306	1.77737	0.533833	3.32945	0.000870172	0.00612831
SYDE1	131.737	2.09735	0.630015	3.32906	0.000871408	0.00613194
OAS1	49.6311	8.45063	2.53987	3.32719	0.000877254	0.00616685
ZMYND11	764.562	0.845994	0.254328	3.32639	0.000879772	0.00617833
TH	1075.63	4.78595	1.43888	3.32616	0.000880502	0.00618035
BTRC	834.971	0.500717	0.150653	3.32364	0.000888522	0.00622412
FAM78B	21.5609	3.49053	1.05183	3.31852	0.000904971	0.00633298
KIAA0895	242.78	0.652665	0.196804	3.31632	0.000912106	0.00637652
HIST2H2BC	60.5727	1.20985	0.364898	3.31559	0.000914507	0.0063901
FUCA1	153.633	0.941973	0.284395	3.31219	0.000925671	0.00645826
PLA2G4D	10.5337	4.179	1.26338	3.30778	0.000940374	0.00655116
MYO1E	182.308	1.58128	0.478147	3.30709	0.000942705	0.00656412
BTN3A2	37.7658	2.0182	0.610336	3.3067	0.000944029	0.00657007
MON1B	454.459	0.457343	0.138338	3.30599	0.000946424	0.00658345
TMEM2	145.545	0.879266	0.266062	3.30474	0.000950655	0.00660959
CDH6	79.9876	1.50926	0.456736	3.30445	0.000951622	0.00661302
C20orf166.AS1	115.411	0.932631	0.282378	3.30277	0.000957348	0.00664619
UBN1	1401.78	0.717999	0.21766	3.29872	0.000971277	0.00673283
NAT16	16.801	3.04116	0.922721	3.29586	0.000981226	0.00679842
TPRG1L	282.725	0.707855	0.214823	3.29506	0.000984008	0.00681432
PKIB	228.054	2.04532	0.620856	3.29435	0.000986495	0.00682815
MFSD2A	127.914	0.982756	0.298436	3.29302	0.000991163	0.00685366
SOCS1	16.0164	2.70333	0.821309	3.29149	0.000996598	0.00688442
PDIA6	1625.57	0.694291	0.211165	3.2879	0.00100937	0.00695887
WNT6	168.19	4.03453	1.22795	3.28557	0.00101775	0.00701319
PLEKHB2	1407.7	0.34892	0.106261	3.28362	0.00102481	0.00705837
TNFRSF14	12.18	3.49561	1.06545	3.28089	0.00103479	0.00712007
TMEM173	11.8155	4.39977	1.34153	3.27968	0.00103927	0.00714732
IGF2	26.4678	4.90597	1.49674	3.27777	0.00104632	0.00718523
RELT	162.49	0.790356	0.241144	3.27752	0.00104721	0.00718782
CACNG3	13.9821	4.32492	1.31975	3.27707	0.00104889	0.00719224
ECE1	735.264	0.82926	0.253078	3.27669	0.00105031	0.00719488
B3GALT6	196.311	0.919297	0.280715	3.27485	0.00105719	0.00723497
NINJ1	279.988	0.602516	0.184038	3.27387	0.00106086	0.00725647
DNAH6	47.7868	1.98528	0.607309	3.26897	0.0010794	0.00736886
KCNQ1OT1	95.1087	1.79466	0.549166	3.26798	0.00108319	0.00739111
RSRP1	388.427	0.75082	0.229798	3.2673	0.00108578	0.00740517
EFHC1	325.815	0.851219	0.260631	3.26599	0.0010908	0.0074358
LAMB2	1027.74	1.38682	0.425082	3.26249	0.00110438	0.00750636
TTYH3	3845.06	0.348273	0.106824	3.26024	0.00111318	0.00755513
PPP2R1A	2375.03	0.382802	0.11746	3.25899	0.0011181	0.00757745
TUBA3C	10.0893	5.16444	1.58818	3.25181	0.00114674	0.00775836
NRP2	323.876	1.29461	0.398127	3.25174	0.00114702	0.00775836
NOS1AP	15.7874	3.21525	0.988925	3.25126	0.00114895	0.00776388
LINGO1	348.089	0.796493	0.244976	3.25131	0.00114876	0.00776388
RAB37	41.7597	3.42873	1.05507	3.24976	0.00115502	0.00779735
TCP10L	62.021	2.71943	0.837423	3.24738	0.00116474	0.00785157
SUCO	1066.27	0.86716	0.267023	3.24751	0.00116418	0.00785157
FAM182B	55.6885	1.43561	0.44228	3.24593	0.00117069	0.0078727
MKL1	886.731	0.657362	0.202567	3.24515	0.00117388	0.00788654
ZNF267	90.6245	0.944525	0.291146	3.24417	0.00117795	0.00790628
IGDCC3	613.741	0.622403	0.191863	3.24399	0.00117866	0.00790721
RHBDF1	140.196	2.21027	0.68156	3.24296	0.00118296	0.00793062
MMP2	665.187	0.680128	0.209775	3.24218	0.00118621	0.0079464
TEC	45.5952	1.81536	0.559982	3.24182	0.00118768	0.00795246
LOC653602	89.2024	1.63101	0.503306	3.2406	0.0011928	0.00797906
ATP4A	26.1408	3.66326	1.13099	3.239	0.00119951	0.00801243
IL18BP	123.364	0.82679	0.255607	3.23462	0.00121806	0.00812469
COBLL1	201.386	2.08044	0.643222	3.23441	0.00121896	0.0081268
DHRS13	586.361	0.534822	0.165379	3.23392	0.00122102	0.0081366
RASSF7	164.58	1.20623	0.373099	3.233	0.00122498	0.00815912
HIST2H4A.HIST2H4B.1	52.7146	1.14647	0.355048	3.22904	0.00124205	0.00825703
GGCT	489.105	1.11767	0.346234	3.22806	0.00124631	0.00828144
LOC101927359	14.3743	3.57862	1.10887	3.22727	0.00124976	0.00829644
ENDOD1	140.667	1.18666	0.367693	3.22732	0.00124954	0.00829644
UCN	10.1775	3.06499	0.951566	3.22099	0.00127747	0.00845226
ZNF441	93.2591	1.03373	0.320957	3.22076	0.00127851	0.0084551
PDZD4	1723.93	0.35753	0.111096	3.2182	0.00128997	0.00852444
HIST2H3A.HIST2H3C.1	19.4224	2.32657	0.723361	3.21633	0.00129842	0.00857053
RTN4R	352.647	1.22986	0.382879	3.21213	0.00131754	0.00868445
USP51	63.2155	1.31941	0.411011	3.21017	0.00132657	0.00872748
COL6A2	1082.85	0.461145	0.14381	3.20662	0.00134305	0.00883171
GMPPB	120.501	0.748147	0.233622	3.20238	0.00136297	0.00895003
LOC647859	15.1125	2.42333	0.757023	3.20114	0.00136886	0.00898453
DENND1A	375.309	0.573374	0.179316	3.19756	0.00138597	0.00907547
ADGRA1.AS1	10.9295	2.79115	0.874309	3.1924	0.00141094	0.00921304
ERLIN2	665.371	0.549088	0.172083	3.19084	0.00141862	0.00925454
ZNF615	12.1721	3.41466	1.07047	3.18986	0.00142342	0.00927281
EBF3	1023.72	1.25991	0.395085	3.18897	0.00142782	0.00929279
PRG2	178.597	2.11317	0.663543	3.18468	0.00144914	0.00940525
PIGQ	440.898	0.646653	0.203047	3.18475	0.00144881	0.00940525
RASA3	411.044	0.483293	0.151765	3.18449	0.0014501	0.00940713
HIST2H3A.HIST2H3C	17.9419	2.34776	0.737568	3.18311	0.00145703	0.00944767
FAH	221.036	1.41858	0.44586	3.18167	0.00146431	0.00949047
CDH3	46.7032	1.59274	0.501448	3.17627	0.00149181	0.00963734
NAP1L2	165.152	0.836734	0.263465	3.17588	0.00149383	0.00964595
TENM2	92.8644	1.99234	0.627399	3.17555	0.00149553	0.00965248
PTHLH	10.6438	4.59462	1.4473	3.17463	0.00150029	0.00966974
LRRC58	1309.95	1.16572	0.36718	3.17479	0.00149944	0.00966974
IL9R	14.4666	2.79588	0.881571	3.17147	0.00151669	0.00976196
IL9R.1	14.4666	2.79588	0.881571	3.17147	0.00151669	0.00976196
NUCB1	879.536	0.733665	0.231954	3.16298	0.00156164	0.0100189
IGFBP5	2043.49	2.83354	0.896267	3.16149	0.00156965	0.0100657
FBXW9	178.745	0.612041	0.193604	3.16131	0.00157064	0.0100674
SYT6	16.4265	5.27641	1.67113	3.15738	0.00159193	0.0101945
ARHGAP31	86.9404	1.57136	0.498866	3.14986	0.0016335	0.010432
KLF2	16.3538	2.50616	0.795698	3.14964	0.00163473	0.010435
TYK2	1114.44	0.594997	0.189025	3.14772	0.00164549	0.0104941
SYNGR2	569.721	0.629888	0.200206	3.1462	0.00165405	0.0105439
CLTB	366.203	0.746978	0.23751	3.14503	0.00166068	0.0105813
LRRN1	527.7	0.599342	0.190583	3.14478	0.00166213	0.0105857
C16orf58	444.994	0.662806	0.210828	3.14383	0.00166754	0.0106105
PI4KB	1496.4	0.58529	0.186308	3.14151	0.00168078	0.010685
GNG11	15.2288	5.81961	1.85278	3.14101	0.00168365	0.0106984
GGA3	986.986	0.469976	0.149643	3.14064	0.00168578	0.0107065
PLEKHM1	433.418	0.53634	0.170807	3.14004	0.00168922	0.0107143
TMEM141	152.049	1.50729	0.480492	3.13696	0.00170707	0.0108078
STX7	220.949	0.651919	0.207944	3.13507	0.00171815	0.0108662
GADD45G	125.832	1.51422	0.483061	3.13463	0.00172068	0.0108743
GPC3	282.475	0.946477	0.30198	3.13424	0.00172301	0.0108783
PLSCR1	180.28	1.41879	0.453012	3.13189	0.00173683	0.0109466
MTMR4	1866.4	0.413736	0.132131	3.13126	0.00174057	0.0109603
EGLN1	666.952	1.33624	0.426822	3.13066	0.00174412	0.0109733
NKX3.2	37.762	2.16754	0.693106	3.12728	0.00176429	0.0110896
C21orf59	550.39	0.468092	0.149706	3.12674	0.00176755	0.0111051
DOCK3	52.0706	3.21331	1.02803	3.12571	0.00177378	0.0111391
RSAD2	15.4822	2.11689	0.677562	3.12427	0.00178245	0.0111836
LZTFL1	199.372	0.661742	0.211845	3.1237	0.00178593	0.0112004
ZMYM6NB	64.5155	1.35428	0.433967	3.12069	0.00180426	0.0113052
GNB2	1956.85	0.371087	0.118919	3.12051	0.00180539	0.0113072
PDIA4	1686.09	0.826402	0.265099	3.11733	0.00182494	0.0114194
NHSL1	12.9082	2.63977	0.84699	3.11665	0.00182921	0.0114359
SCARF1	45.5834	1.36473	0.438317	3.11358	0.00184833	0.0115399
APOBEC3B	16.9691	2.85085	0.915953	3.11244	0.00185547	0.0115689
OSTM1	306.469	0.563883	0.181261	3.11089	0.00186523	0.0116142
ZBTB4	392.094	0.571614	0.183848	3.10916	0.00187618	0.0116668
LRRN4	78.6062	1.48373	0.477726	3.10583	0.00189749	0.0117835
GFAP	34.4069	2.22813	0.717543	3.10522	0.00190139	0.0118025
CC2D1B	189.958	0.872366	0.281044	3.10402	0.00190908	0.011845
ELF4	155.301	1.29724	0.418085	3.10281	0.0019169	0.0118882
CHIC2	104.615	0.949812	0.306168	3.10226	0.00192049	0.0119051
ALX4	11.2729	4.32766	1.39587	3.10034	0.00193295	0.0119771
RER1	855.904	0.424393	0.137073	3.0961	0.00196082	0.0121336
DUS1L	1256.24	0.381252	0.123283	3.0925	0.00198479	0.0122656
P4HA2	324.482	0.972654	0.314987	3.08792	0.00201563	0.0124507
MATN1	12.2947	2.39349	0.775301	3.08717	0.0020207	0.0124765
NOS2	57.8044	3.19536	1.03522	3.08664	0.0020243	0.0124822
MEF2A	701.821	0.972195	0.314969	3.08664	0.00202432	0.0124822
SRPRA	969.914	0.664804	0.215604	3.08344	0.00204619	0.0125849
EBNA1BP2	769.465	0.56627	0.183833	3.08035	0.00206756	0.0126872
STK35	766.948	0.503265	0.163406	3.07985	0.00207104	0.012703
RAI14	1280.53	0.773711	0.251371	3.07796	0.00208423	0.012767
PLEKHD1	13.8484	2.21866	0.720918	3.07755	0.0020871	0.0127722
WDR73	431.937	0.78099	0.253776	3.07748	0.00208762	0.0127722
STXBP4	396.157	0.657502	0.213763	3.07585	0.00209905	0.0128346
SNX25	302.056	1.61169	0.524052	3.07544	0.00210192	0.0128416
PRDM16	10.5532	4.63256	1.50738	3.07325	0.0021174	0.0129199
CYB5D1	455.952	0.725632	0.236113	3.07323	0.00211752	0.0129199
LMF2	720.065	0.571357	0.186046	3.07106	0.00213302	0.0129974
SH2B3	291.803	0.692449	0.225637	3.06886	0.00214879	0.0130764
SLC26A10	304.67	0.623673	0.203341	3.06712	0.0021613	0.0131411
STK17A	217.148	1.3198	0.430823	3.06344	0.00218811	0.0132925
LYSMD4	200.002	0.69459	0.226832	3.06213	0.00219768	0.0133332
PLEKHF1	41.0293	1.93754	0.632968	3.06104	0.0022057	0.0133761
C14orf79	92.1185	1.04977	0.342985	3.06069	0.00220831	0.0133861
LIG4	229.619	0.573633	0.187601	3.05773	0.00223021	0.0135012
LONRF1	277.553	0.734302	0.240359	3.05502	0.00225043	0.0136059
B2M	1475.33	0.714335	0.234912	3.04086	0.00235902	0.0142009
LRRC4	114.991	0.775692	0.255343	3.03785	0.00238275	0.0143191
FEZ1	20.8059	4.7857	1.57789	3.03298	0.00242153	0.0145209
TMEM109	344.434	0.697481	0.229958	3.03308	0.00242071	0.0145209
PRCC	1723.52	0.307662	0.10151	3.03086	0.00243861	0.0146045
IL11	51.8637	1.85226	0.611911	3.027	0.0024699	0.0147635
LMAN2	1032.08	0.417641	0.137976	3.02692	0.00247063	0.0147635
EXOC3	524.614	0.50638	0.167488	3.02339	0.00249962	0.0149122
SH3GL2	13.0213	3.95512	1.30904	3.0214	0.0025161	0.0149977
STK10	562.38	0.780175	0.258282	3.02064	0.00252245	0.0150227
GPR153	399.906	0.872194	0.288908	3.01894	0.00253665	0.0151009
SLC27A1	132.64	0.742226	0.245915	3.01821	0.00254269	0.0151235
GCC2	629.807	0.496991	0.165044	3.01126	0.00260164	0.0154219
KIFC2	301.198	0.59939	0.199076	3.01086	0.00260505	0.0154291
GNG3	638.251	0.457981	0.152149	3.01008	0.00261177	0.0154623
MCFD2	1103.12	0.558164	0.18548	3.0093	0.00261851	0.0154956
FKBP14	271.597	1.3302	0.442164	3.00838	0.0026264	0.0155357
FAM156B	30.0561	1.88023	0.625188	3.00747	0.00263434	0.0155695
FOXO1	77.7246	1.26423	0.420363	3.00747	0.00263431	0.0155695
STPG1	63.3653	1.10222	0.366619	3.00645	0.00264314	0.0156149
CAPZB	1913.4	0.305983	0.101875	3.00352	0.00266879	0.0157464
ABT1	366.812	0.819563	0.273179	3.00009	0.00269896	0.0159177
FAM210A	141.986	1.15834	0.386167	2.99959	0.00270341	0.0159372
YY1AP1	1720.66	0.382499	0.127537	2.99912	0.00270764	0.0159487
TICAM1	95.2575	0.869653	0.290309	2.99561	0.00273894	0.0160855
SRSF12	246.006	0.518308	0.173022	2.99562	0.0027389	0.0160855
HRAS	275.632	0.593026	0.197991	2.99522	0.00274249	0.0160996
RIPK2	60.0696	1.11511	0.372355	2.99475	0.00274672	0.0161132
TPST2	131.413	0.691583	0.230935	2.9947	0.00274711	0.0161132
TMEM59L	375.196	0.629163	0.21023	2.99274	0.00276485	0.0161968
SYT7	494.003	0.841533	0.28169	2.98744	0.00281322	0.0164387
FAM66C	21.1521	1.86753	0.625394	2.98616	0.00282502	0.0164939
SEC24A	433.964	0.627083	0.210075	2.98505	0.00283535	0.0165403
ARAF	526.101	0.431069	0.144433	2.98456	0.0028399	0.01656
NIPAL1	20.7806	1.67091	0.560967	2.97862	0.00289551	0.0168631
GFPT1	673.541	0.666147	0.22382	2.97626	0.00291786	0.016972
DRD2	39.5831	1.25219	0.420902	2.97501	0.00292983	0.0170204
ANKRD42	131.434	0.979087	0.329165	2.97446	0.00293507	0.0170437
DNAJB11	971.225	0.661795	0.222537	2.97387	0.00294072	0.0170685
TRAF3IP2	30.983	2.74543	0.923783	2.97194	0.00295922	0.0171482
SLC4A3	161.682	1.48953	0.501231	2.97175	0.00296108	0.0171505
TNK2	789.09	0.998139	0.336138	2.96944	0.00298347	0.0172601
BMP3	31.1824	2.20668	0.743314	2.96871	0.00299051	0.0172936
SLC43A2	723.281	0.526536	0.177702	2.96303	0.0030463	0.0175799
DEDD2	351.17	0.494021	0.166894	2.96008	0.00307556	0.0177341
PDZD8	573.177	0.481125	0.162571	2.95949	0.00308152	0.0177611
LGALS1	414.251	1.35263	0.457093	2.95919	0.00308445	0.0177706
PTDSS1	1420.34	2.20075	0.74389	2.95844	0.003092	0.0177994
RIC3	57.4858	2.05512	0.69496	2.95717	0.00310473	0.017856
SEC24C	1880.71	0.296449	0.100309	2.95534	0.00312321	0.0179495
DNAJC3	484.379	1.12458	0.380594	2.9548	0.0031287	0.0179714
TATDN2	885.939	0.354082	0.119859	2.95416	0.00313522	0.0179962
CDK20	118.132	0.772736	0.261703	2.95272	0.00314986	0.0180598
CENPB	856.168	0.359157	0.121635	2.95273	0.00314977	0.0180598
RHPN1	267.223	0.859072	0.290966	2.95248	0.00315231	0.0180646
BIK	13.176	2.9102	0.986226	2.95084	0.0031691	0.0181534
DAB2IP	1217.49	0.433091	0.146864	2.94892	0.00318884	0.0182589
USP25	150.405	0.910085	0.3087	2.94812	0.00319711	0.0182913
CSDC2	90.7104	1.46001	0.495307	2.94768	0.00320173	0.0183102
NSUN2	1118.91	0.668959	0.227061	2.94617	0.00321739	0.0183847
KLF11	268.745	0.581777	0.19763	2.94377	0.00324241	0.0185125
LEF1	46.4652	6.80088	2.31172	2.94192	0.00326184	0.018593
SFXN5	209.1	0.600636	0.204241	2.94082	0.0032735	0.0186518
C17orf51	809.764	0.397574	0.13522	2.94021	0.00327992	0.0186808
TFRC	2418.88	0.866927	0.294982	2.93892	0.00329362	0.0187359
MYO7B	9.77652	4.7422	1.61448	2.93728	0.00331101	0.0188195
AFF2	16.2121	4.80291	1.63599	2.93577	0.00332718	0.0189037
FBXO18	773.172	0.354131	0.120761	2.9325	0.00336244	0.0190652
PELO	495.263	0.545936	0.186178	2.93233	0.00336429	0.019068
HIVEP3	35.998	1.60649	0.548549	2.92861	0.00340482	0.019282
ENTPD7	463.229	0.831844	0.284193	2.92704	0.00342203	0.0193716
GEMIN7	144.524	0.649302	0.221911	2.92596	0.00343395	0.0194154
YKT6	1101.59	0.416355	0.142384	2.92417	0.00345378	0.0195197
TEAD1	1925.89	0.799478	0.27343	2.92388	0.00345697	0.0195298
CYFIP2	834.817	0.688246	0.235564	2.9217	0.00348127	0.0196432
DNAJB5	188.35	0.616219	0.211031	2.92004	0.00349984	0.01974
MBD1	664.934	0.614126	0.21037	2.91927	0.00350852	0.019781
RAB1A	967.942	0.464027	0.159249	2.91385	0.00356997	0.0200787
FKBP1B	160.94	1.07053	0.36796	2.90937	0.00362153	0.0203441
PCGF5	151.738	0.746069	0.256521	2.90841	0.00363271	0.0203987
FUBP3	1436.57	0.486446	0.167277	2.90803	0.00363708	0.0204068
GHR	43.3129	1.89304	0.651086	2.90752	0.00364312	0.0204325
DRICH1	17.3416	2.65423	0.913039	2.90702	0.00364887	0.0204565
ZFP36L2	496.62	1.03101	0.354742	2.90635	0.00365669	0.0204839
CDC27	1434	0.433786	0.149285	2.90575	0.00366374	0.0205152
LRRC59	2306.85	0.685518	0.235948	2.90537	0.00366815	0.0205316
PARM1	21.6581	2.52337	0.869183	2.90315	0.00369435	0.0206682
C6orf120	336.805	0.522632	0.180029	2.90305	0.00369552	0.0206682
MAGEE2	34.7925	1.46762	0.505586	2.9028	0.00369841	0.0206761
RAB9A	117.356	0.893109	0.308103	2.89874	0.0037467	0.0208959
AP4M1	205.693	0.58578	0.202233	2.89656	0.00377279	0.0210245
RRS1	277.675	0.83455	0.288301	2.89472	0.00379496	0.0211228
SDHAP1	536.705	0.661476	0.228591	2.89371	0.00380717	0.0211823
FAM182A	27.1082	1.44084	0.498016	2.89317	0.00381378	0.0212106
MECOM	48.3802	1.75587	0.607153	2.89198	0.00382825	0.0212657
SYS1	306.178	0.731693	0.253007	2.89199	0.00382806	0.0212657
CASP9	201.924	0.691115	0.239185	2.88946	0.00385899	0.0214109
C2CD3	556.322	0.690238	0.238873	2.88955	0.00385789	0.0214109
RAPGEF1	1292.62	0.806731	0.279416	2.8872	0.00388685	0.0215398
BRICD5	49.288	1.34738	0.466788	2.8865	0.00389551	0.0215706
LETM1	1072.9	0.741586	0.25691	2.88656	0.0038948	0.0215706
PPP2R1B	580.076	0.528828	0.18322	2.8863	0.003898	0.0215758
FRMD8	1018.8	0.463589	0.160691	2.88498	0.00391437	0.0216493
SPAG7	460.561	0.395537	0.137271	2.88142	0.00395886	0.021852
NTN1	176.11	0.874516	0.303642	2.88009	0.00397563	0.0219359
TCEAL4	750.738	0.419585	0.145708	2.87964	0.00398131	0.0219499
TIPARP	161.819	0.995141	0.345849	2.87738	0.0040099	0.0220901
FAM90A1	13.8091	2.08049	0.723214	2.87673	0.00401819	0.0221183
RAB28	226.645	0.625	0.217324	2.87589	0.00402892	0.0221511
PPP1R11	391.915	0.431856	0.150194	2.87532	0.00403624	0.0221826
KDELR1	1200.52	0.42483	0.147767	2.87499	0.00404035	0.0221965
ATP6V0E1	360.264	0.431485	0.15011	2.87446	0.00404714	0.022225
WDR90	476.712	0.583458	0.203038	2.87365	0.00405764	0.0222689
STAT1	891.858	1.09884	0.382963	2.86931	0.00411363	0.0225193
ARHGAP44	129.12	0.634814	0.221301	2.86856	0.00412347	0.0225643
GALNT1	417.4	0.869199	0.30314	2.86731	0.00413972	0.0226353
CCDC184	276.351	0.631851	0.220393	2.86693	0.00414469	0.0226449
PCDH8	38.7696	1.61268	0.562654	2.8662	0.00415431	0.0226886
GABBR2	189.318	1.00997	0.352593	2.8644	0.00417796	0.0227998
HPS6	313.059	0.529577	0.184969	2.86306	0.00419568	0.0228787
PIM2	248.255	1.79836	0.628355	2.86201	0.00420969	0.0229461
HDDC2	278.45	0.812558	0.284209	2.85902	0.00424954	0.0231452
EFR3A	276.637	0.558792	0.195556	2.85746	0.00427047	0.0232411
TEAD3	280.12	0.767389	0.2687	2.85593	0.00429107	0.0233441
SIRT7	246.952	0.568399	0.199311	2.85182	0.00434697	0.0236069
FHOD1	260.871	0.710624	0.249285	2.85064	0.00436308	0.0236805
AXIN2	285.757	0.654123	0.229487	2.85036	0.00436692	0.0236906
HM13	1176.75	0.31584	0.110811	2.85026	0.00436835	0.0236906
DDX60	12.6598	3.39944	1.1928	2.84997	0.00437235	0.0237031
ATXN7L3	1913.14	0.428014	0.150236	2.84894	0.00438657	0.023771
TMEM229A	16.2775	2.14972	0.754719	2.84838	0.0043943	0.0238036
SEMA6C	643.848	0.569566	0.199997	2.84787	0.00440134	0.0238232
RBM15B	1171	0.322291	0.113248	2.84589	0.0044288	0.0239533
NPR3	30.1797	1.38734	0.487717	2.84455	0.00444738	0.0240445
KLHDC7B	24.7673	2.07279	0.728739	2.84435	0.00445026	0.0240507
SLC7A6	910.54	0.355356	0.124995	2.84297	0.00446956	0.024137
SLC9A1	259.787	0.663471	0.233386	2.84281	0.0044718	0.024139
CLIP2	455.989	0.510531	0.179651	2.84179	0.00448616	0.0242072
CLK3	456.438	0.41432	0.146021	2.8374	0.00454829	0.0244857
CHPF2	462.885	0.591179	0.208453	2.83603	0.00456781	0.0245813
FAM46A	128.381	0.755475	0.266449	2.83535	0.00457761	0.0246056
ST3GAL6.AS1	22.0722	1.46343	0.516367	2.83409	0.00459565	0.0246835
ACTB	27602.4	0.349376	0.12329	2.83378	0.00460011	0.024698
TSPAN9	2251.89	2.23708	0.789714	2.83277	0.00461469	0.0247476
SFT2D1	282	0.588811	0.207931	2.83177	0.00462914	0.024787
PROSC	300.25	0.580187	0.204938	2.83103	0.00463984	0.0248348
YOD1	264.404	0.489944	0.173141	2.82974	0.00465853	0.0249027
ZCCHC12	45.9456	2.21906	0.784648	2.8281	0.00468251	0.0249865
IFI30	98.8253	2.02164	0.715923	2.82383	0.00474541	0.0252932
EPHA8	115.079	1.57851	0.559137	2.82311	0.00475596	0.0253397
SMIM3	49.9211	2.2609	0.80109	2.82228	0.0047684	0.0253963
RGL1	205.337	0.99333	0.352138	2.82085	0.00478963	0.0254704
LUM	68.6234	2.48864	0.882781	2.81909	0.00481598	0.0256008
RASGRP2	80.6056	1.22882	0.436102	2.81774	0.00483632	0.0256992
NUP160	1283.14	0.371293	0.131782	2.81748	0.00484027	0.0257104
HMP19	516.998	2.55648	0.908087	2.81524	0.00487411	0.0258704
CHN2	15.5684	2.65835	0.945063	2.81288	0.00491007	0.0260217
PLXNB2	3088.63	0.308632	0.109843	2.80975	0.00495802	0.0262559
GAPDH	54769.6	0.469416	0.167076	2.80959	0.00496041	0.0262585
WNK2	1072.3	0.629242	0.22409	2.80799	0.00498512	0.0263694
CSAG3	117.664	8.73013	3.10985	2.80725	0.00499657	0.0264199
LINC00482	17.2482	2.12761	0.757964	2.80701	0.00500037	0.02643
ZBTB49	105.827	0.882026	0.314265	2.80663	0.00500621	0.0264508
CHPF	691.669	0.862878	0.307567	2.80549	0.00502396	0.0265346
CSAG3.1	117.126	8.72351	3.10999	2.805	0.00503169	0.0265653
DLG4	1030.54	0.863307	0.307808	2.8047	0.00503639	0.0265801
STAP2	23.348	1.93928	0.692094	2.80205	0.00507797	0.0267692
MAPK6	1229.11	0.642152	0.229164	2.80216	0.00507625	0.0267692
TMEM145	369.696	0.513226	0.183152	2.80218	0.00507586	0.0267692
FBXO27	73.1664	1.37104	0.48939	2.80154	0.00508598	0.0268013
YAP1	255.514	2.7298	0.974526	2.80115	0.00509202	0.026823
ZNHIT2	179.907	0.720299	0.257293	2.79953	0.00511777	0.0269383
DGCR10	15.2003	2.41324	0.86229	2.79864	0.00513178	0.0270018
SEPN1	1580.62	0.319618	0.114234	2.79792	0.00514323	0.0270519
ATRN	1477.63	0.406059	0.145155	2.79742	0.00515119	0.0270835
SERINC3	612.08	0.387383	0.138614	2.7947	0.00519484	0.0272719
SSR1	901.701	0.682823	0.244357	2.79436	0.00520022	0.0272899
C4orf32	61.562	1.10188	0.394537	2.79285	0.00522456	0.0273981
CDKAL1	301.32	1.40829	0.504527	2.7913	0.0052497	0.0274876
IAH1	74.1538	0.878402	0.314739	2.7909	0.00525624	0.0274909
IQCG	113.754	0.683627	0.244936	2.79105	0.00525379	0.0274909
MTRR	283.404	0.682113	0.24445	2.7904	0.00526427	0.0275225
C3orf70	43.2639	1.20933	0.433687	2.78849	0.00529537	0.0276644
RAP2C	244.09	0.687832	0.246808	2.78691	0.00532129	0.0277894
CADM3	24.6799	2.54236	0.912569	2.78594	0.00533726	0.0278415
IGSF10	14.4741	2.71201	0.975364	2.78051	0.00542731	0.0282687
P3H1	523.672	0.799715	0.288133	2.77551	0.00551152	0.0286328
CLDN4	14.424	3.29918	1.1903	2.77171	0.00557622	0.0289366
SEC14L2	16.7766	1.86681	0.675258	2.76458	0.00569959	0.029511
DTX3L	222.488	0.941791	0.340733	2.76401	0.00570949	0.0295513
IGF2.AS	168.235	4.30701	1.55899	2.7627	0.00573259	0.0296599
ALCAM	499.68	1.22321	0.442974	2.76135	0.00575623	0.0297711
CHMP4B	858.465	0.518493	0.187799	2.76089	0.00576447	0.0298027
SMIM10	11.1229	4.19006	1.51804	2.76018	0.00577701	0.0298564
NTF4	19.3111	3.71634	1.34659	2.75981	0.00578348	0.0298788
RIPK1	291.997	1.3203	0.478451	2.75954	0.0057883	0.0298926
DCBLD1	83.176	1.23414	0.44791	2.75534	0.0058631	0.0302566
MLLT4	2707.15	0.929302	0.33729	2.75521	0.00586554	0.0302579
MAP3K11	1497.16	0.320164	0.116214	2.75496	0.00586986	0.0302691
C1QTNF6	50.2957	1.42368	0.517371	2.75176	0.00592766	0.0304981
CUL4A	1540.2	0.425354	0.154581	2.75165	0.00592957	0.0304981
ITPRIP	17.2082	2.51736	0.915166	2.75071	0.00594665	0.0305521
GGA2	1284.84	0.424709	0.154412	2.75049	0.00595053	0.0305608
RGL3	10.6317	3.47748	1.26461	2.74984	0.00596246	0.0306031
PUSL1	203.569	0.710672	0.258526	2.74893	0.00597896	0.030673
UBE2J2	660.099	0.397545	0.144686	2.74764	0.00600256	0.0307714
PLPPR4	193.222	2.08842	0.761108	2.74391	0.00607115	0.0310635
MORN2	88.8695	0.855119	0.311698	2.74342	0.00608023	0.0310896
NES	1243.94	1.11425	0.406836	2.73882	0.00616597	0.0315164
SMPD2	68.5546	0.846208	0.309037	2.73821	0.00617746	0.0315636
SLC36A4	316.035	0.646566	0.236203	2.73733	0.00619395	0.0316363
ATP7B	568.544	1.4888	0.544017	2.73667	0.00620641	0.0316767
SEC61G	432.697	0.551419	0.201579	2.7355	0.00622861	0.0317436
RRP7A	861.533	0.367173	0.134282	2.73434	0.00625061	0.0318441
UBXN11	193.522	0.728795	0.266549	2.73418	0.0062535	0.0318472
DAP	777.045	0.377958	0.13838	2.73131	0.00630832	0.0321029
SLC2A4	45.9887	1.15962	0.424646	2.7308	0.00631807	0.0321291
STT3A	1295.51	0.518557	0.1899	2.73068	0.00632042	0.0321294
RHOBTB1	626.793	0.800741	0.293499	2.72826	0.00636691	0.0323421
BSCL2	69.7505	0.858231	0.314699	2.72715	0.0063884	0.0324277
SGCE	239.757	0.852493	0.312723	2.72603	0.00641006	0.0325258
CCDC127	232.188	0.501624	0.184064	2.72527	0.00642483	0.0325889
TM9SF1	456.116	0.746753	0.274403	2.72137	0.0065012	0.0329284
TMED9	1080.55	0.598419	0.220053	2.71944	0.00653928	0.0330973
SIM2	92.1868	1.86202	0.685019	2.7182	0.0065639	0.0331701
RAB24	296.642	0.803148	0.295466	2.71824	0.00656297	0.0331701
DCAF7	6905.81	0.335478	0.123423	2.71811	0.00656556	0.0331701
GLCCI1	1018.99	0.358541	0.131942	2.71742	0.00657929	0.0332274
YJEFN3	61.3394	1.28297	0.472288	2.7165	0.00659769	0.0332963
ACSF3	130.959	1.25607	0.46257	2.71541	0.00661939	0.0333816
HAPLN3	69.413	1.64734	0.606805	2.71477	0.00663215	0.0334339
PPP1R2P3	42.9367	1.19551	0.440496	2.714	0.00664759	0.0334876
ARID5A	71.3748	0.894652	0.329908	2.71182	0.00669146	0.0336721
PRR7	194.963	0.615505	0.227012	2.71133	0.00670134	0.0337096
CHST15	1966.13	0.701971	0.258964	2.71069	0.00671433	0.0337569
MLLT4.AS1	42.5503	1.36764	0.504598	2.71035	0.00672128	0.0337734
RTN4	2631.16	0.574471	0.211965	2.71021	0.00672403	0.033775
TXK	12.0448	1.97265	0.728041	2.70953	0.0067378	0.0338199
IFI35	18.1266	2.9081	1.07463	2.70614	0.006807	0.0341084
PDCD6	789.896	0.354328	0.131074	2.70328	0.00686595	0.0343519
LPIN2	381.173	0.515572	0.190827	2.70178	0.00689691	0.0344691
SERPINB8	23.9211	2.48242	0.919421	2.69999	0.00693423	0.0346067
KLHDC10	665.032	0.418174	0.154906	2.69954	0.00694361	0.0346411
GOLGA3	1590.45	0.992655	0.368032	2.6972	0.00699256	0.0348604
RPS6KA6	350.186	0.428904	0.159201	2.6941	0.00705789	0.0351233
CGREF1	327.497	0.740063	0.274808	2.69302	0.00708089	0.0352252
LPL	110.467	1.05283	0.3913	2.69059	0.00713256	0.0354671
PLEKHG2	981.562	0.773207	0.287899	2.68569	0.00723812	0.035905
EDC4	1384.33	0.358875	0.133653	2.68512	0.00725036	0.0359529
FAM103A1	294.762	0.54402	0.202921	2.68094	0.00734163	0.0363409
SIRT4	22.4824	1.35774	0.506862	2.67872	0.00739051	0.0365181
MT1X	48.0384	2.30441	0.860566	2.67778	0.0074111	0.0366069
UGDH	517.224	0.772731	0.288842	2.67527	0.0074668	0.036869
CDC37	1844.09	0.320863	0.120053	2.67268	0.00752477	0.0371027
GRN	2842.36	0.433583	0.162239	2.6725	0.00752878	0.0371094
FGFRL1	755.386	0.372611	0.139575	2.66961	0.007594	0.037378
ISG20L2	1052.26	0.318604	0.119405	2.66826	0.00762451	0.0375149
VSIG10L	62.8521	1.18575	0.444498	2.66762	0.00763898	0.0375729
BAHCC1	1875.16	0.454572	0.170549	2.66534	0.00769096	0.0378152
SIK2	481.641	0.404636	0.151915	2.66357	0.00773164	0.0380019
TMEM50B	250.467	0.688301	0.258475	2.66293	0.0077464	0.038061
HES7	24.3121	1.58144	0.594233	2.66132	0.00778356	0.0382167
BCAM	63.8824	1.40069	0.526537	2.66019	0.00780967	0.0383044
SLC16A6	60.2759	1.16489	0.438065	2.65916	0.00783352	0.0383944
FHL3	154.617	0.675186	0.253944	2.6588	0.00784199	0.0384224
SCO1	350.885	0.409406	0.153993	2.6586	0.00784672	0.0384321
FANK1	26.764	1.46144	0.549958	2.65737	0.00787524	0.0385312
TRPC3	42.8459	1.70918	0.643584	2.65572	0.00791399	0.038665
MME	170.895	0.521764	0.196476	2.65561	0.00791643	0.038665
PPP2R2D	534.003	0.443084	0.167237	2.64944	0.00806256	0.0393099
TPM3	4272.78	0.452548	0.170928	2.6476	0.00810659	0.0395108
PRDM12	15.0088	2.17484	0.821851	2.64627	0.00813859	0.0396529
TRIM9	236.844	0.680136	0.2572	2.64438	0.00818402	0.0398603
B3GNT9	90.1593	1.01168	0.382728	2.64333	0.00820945	0.0399702
GUCD1	662.966	0.380959	0.14424	2.64114	0.00826264	0.0401591
ADD1	3084.04	0.520895	0.197441	2.63823	0.00833406	0.0404359
ZNF672	469.913	0.449092	0.170278	2.6374	0.00835446	0.0405207
TRAF1	77.6366	1.34934	0.511705	2.63694	0.00836567	0.0405469
MIB2	617.375	0.446521	0.169344	2.63677	0.00837003	0.040554
DDX19A	967.152	0.307482	0.116677	2.63532	0.00840568	0.0406843
FST	10.493	2.71678	1.03168	2.63336	0.00845439	0.0408917
ORMDL3	515.848	0.586944	0.223114	2.63069	0.00852119	0.0411435
TGFB1I1	133.284	1.43638	0.546063	2.63042	0.00852784	0.0411613
CTSL	313.206	0.764686	0.290748	2.63006	0.0085369	0.0411909
WNT3	49.3794	2.84939	1.08365	2.62944	0.00855248	0.0412517
MSTO2P	449.958	0.511946	0.194708	2.6293	0.00855611	0.041255
METTL16	892.024	0.353328	0.13451	2.62678	0.00861975	0.0415045
RORA	131.904	0.828782	0.31567	2.62547	0.00865299	0.0416502
SEC11C	293.401	0.448713	0.170916	2.62534	0.00865622	0.0416514
MUS81	1009.05	0.495149	0.188624	2.62506	0.00866331	0.0416711
CDK8	327.689	0.403967	0.153921	2.6245	0.00867751	0.0417106
DIAPH2	109.86	0.878775	0.335018	2.62307	0.00871409	0.0418568
KCTD17	328.512	0.582551	0.222158	2.62223	0.00873565	0.0419323
CNOT6L	326.213	0.79148	0.30187	2.62192	0.00874347	0.0419554
PVRL2	364.577	1.35399	0.51667	2.6206	0.00877753	0.0420899
TSPEAR.AS1	40.1423	1.67551	0.63977	2.61892	0.00882089	0.0422688
ANKRD50	473.681	0.797439	0.304538	2.61852	0.00883125	0.0423039
TNFRSF13C	21.439	1.67061	0.638494	2.61648	0.00888404	0.0424984
ERCC6	215.421	0.772242	0.295201	2.61598	0.00889711	0.0425318
VPS4A	1122.84	0.348353	0.133473	2.60991	0.00905659	0.0432053
RGL4	103.301	0.740989	0.283953	2.60955	0.00906623	0.0432366
SERINC2	32.2036	1.30816	0.501525	2.60837	0.0090975	0.0433662
SPPL2A	203.926	0.679394	0.260646	2.60658	0.00914512	0.0435604
ADAMTS7P1.1	32.2645	1.54106	0.591271	2.60636	0.00915105	0.0435666
SLC35E1	656.11	0.433695	0.166424	2.60596	0.00916171	0.0436025
THSD7B	61.7067	7.80065	2.99403	2.6054	0.00917671	0.0436199
FADS3	280.519	0.798051	0.306285	2.60558	0.0091719	0.0436199
SELK	294.894	0.779377	0.299139	2.6054	0.00917658	0.0436199
SAMHD1	501.715	0.601001	0.230737	2.6047	0.0091956	0.0436893
NELFA	1020.6	0.542582	0.20846	2.60282	0.00924615	0.0438846
HERC5	97.1409	2.04998	0.787667	2.60259	0.00925217	0.0438983
CRTAC1	85.2045	1.93379	0.743406	2.60127	0.00928806	0.0440386
COL7A1	249.017	0.69983	0.269187	2.59979	0.00932802	0.044198
TSSC4	399.658	0.457748	0.176161	2.59846	0.00936429	0.0443548
DPYSL4	1876.49	0.301308	0.115985	2.59782	0.00938178	0.0444075
LOC100288152	366.352	0.575119	0.221439	2.59719	0.00939895	0.0444586
C1orf109	526.138	0.445571	0.171592	2.59669	0.00941258	0.044508
MAP6	944.423	0.446815	0.172294	2.59333	0.00950512	0.0449
MAP4	2961.09	0.378217	0.145865	2.59292	0.00951649	0.0449384
HLA.L	23.8988	1.50404	0.580159	2.59246	0.00952914	0.0449677
DIAPH1	1267.3	0.37573	0.145	2.59124	0.00956318	0.0450979
BRD4	1097.92	0.323689	0.125044	2.58859	0.00963689	0.0454148
ADAMTS17	179.007	0.818784	0.316539	2.58668	0.00969054	0.0456214
SEMA5B	96.1242	0.876931	0.339491	2.58307	0.00979242	0.0460699
PDIA2	166.693	0.696269	0.269649	2.58213	0.00981922	0.0461438
TBC1D4	566.04	0.487381	0.188742	2.58226	0.00981561	0.0461438
RNF216P1	359.918	0.668668	0.259214	2.5796	0.00989162	0.0464349
CHSY3	34.6341	1.25254	0.485819	2.5782	0.00993168	0.0465994
MPC2	182.102	0.65199	0.253215	2.57484	0.0100285	0.0470064
LMTK3	264.538	0.674111	0.261983	2.57311	0.0100789	0.0471914
TMEM63B	890.107	0.517567	0.201151	2.57302	0.0100815	0.0471914
CSTB	370.918	0.463769	0.18023	2.5732	0.0100762	0.0471914
LGMN	408.349	0.391978	0.152387	2.57226	0.0101036	0.0472631
SV2C	41.0136	2.41833	0.940436	2.5715	0.0101258	0.0473509
PCNXL3	2286.17	0.339418	0.132077	2.56985	0.0101742	0.0475294
MOCS3	138.152	0.566941	0.220668	2.56921	0.0101931	0.0476021
SPRYD3	145.74	0.685541	0.266989	2.56768	0.0102382	0.0477484
MAP2K3	355.574	0.592888	0.230993	2.5667	0.0102673	0.0478523
NIPAL3	202.523	0.725352	0.28298	2.56326	0.0103694	0.0482636
X11.sep	2285.69	0.275962	0.107742	2.56132	0.0104274	0.0484528
FRRS1L	11.2751	2.9149	1.13874	2.55976	0.0104744	0.0486389
SRD5A3	243.118	0.907583	0.354718	2.55861	0.0105093	0.0487846
SYNGR3	172.686	0.690271	0.26985	2.55798	0.0105284	0.0488569
IGFN1	11.5165	2.53921	0.992758	2.55774	0.0105356	0.0488741
MPDU1	628.489	0.383807	0.150069	2.55754	0.0105416	0.0488861
CTU2	171.917	0.555474	0.217227	2.55712	0.0105543	0.0489287
GDPD5	216.977	0.895149	0.350144	2.55652	0.0105726	0.0489972
GABRQ	23.2555	1.9472	0.7619	2.55572	0.010597	0.0490773
SAT2	240.932	0.537957	0.210676	2.55349	0.0106651	0.0493764
INSRR	18.7985	1.60225	0.627528	2.55328	0.0106714	0.0493893
TMEM59	2025.87	0.46308	0.181429	2.5524	0.0106982	0.0494971
JUN	959.991	0.928983	0.364011	2.55207	0.0107085	0.0495282
CD59	530.743	1.05015	0.411792	2.55019	0.0107664	0.049763
DDX41	875.194	0.363093	0.142477	2.54843	0.0108209	0.0499818
