# Supplementary material for: HIF2α negatively regulates MYCN protein levels and promotes a low-risk noradrenergic phenotype in neuroblastoma
Source: Proc Natl Acad Sci U S A. 2025 Oct 21;122(43):e2516922122. doi: 10.1073/pnas.2516922122 (PMC12582314; doi:10.1073/pnas.2516922122)
Supplement: Supplementary file 6 — Dataset S05 (XLSX) [file pnas.2516922122.sd05.xlsx]

## Sheet: Dataset S5
	baseMean	log2FoldChange	lfcSE	stat	pvalue	padj
DDR2	1905.21	-2.03081	0.142121	-14.2893	2.55099e-46	1.07868e-43
SESN3	2075.26	-1.66303	0.131113	-12.6839	7.266e-37	1.81053e-34
MXRA8	537.802	-2.21258	0.185196	-11.9472	6.71315e-33	1.39814e-30
WNT5A	138.705	-2.80607	0.246586	-11.3797	5.28101e-30	8.77277e-28
FAIM2	1420.88	-2.06995	0.19061	-10.8596	1.79465e-27	2.6641e-25
PCOLCE	1506.88	-1.41461	0.13102	-10.7969	3.55999e-27	5.06898e-25
SERPINE2	596.653	-1.89255	0.176345	-10.7321	7.19462e-27	9.84252e-25
PRSS12	458.216	-3.48308	0.33751	-10.3199	5.72633e-25	6.71473e-23
LRRN2	618.759	-1.42779	0.141265	-10.1072	5.13507e-24	5.64211e-22
PPM1H	403.13	-1.67349	0.166833	-10.0309	1.11468e-23	1.19648e-21
TFDP2	1436.8	-1.01917	0.105134	-9.69404	3.19625e-22	3.11891e-20
TCF12	1293.83	-1.10597	0.114411	-9.66661	4.17988e-22	4.05042e-20
CCDC80	82.4403	-6.19398	0.64889	-9.5455	1.35456e-21	1.29462e-19
SYNPO2	162.675	-4.14883	0.443054	-9.36418	7.6646e-21	6.90011e-19
SYT1	525.568	-1.63047	0.179324	-9.09231	9.69589e-20	8.10158e-18
MFAP4	214.632	-2.48728	0.273829	-9.08333	1.05307e-19	8.74677e-18
PYGB	2522.13	-1.01656	0.113647	-8.94484	3.72482e-19	2.95319e-17
SRGAP1	439.702	-2.22549	0.251433	-8.85123	8.656e-19	6.56445e-17
FGD4	111.273	-2.56471	0.299796	-8.55485	1.18023e-17	8.1128e-16
SLC38A2	2227.7	-0.862736	0.101067	-8.53632	1.38567e-17	9.34092e-16
LAPTM4A	1373.79	-1.04806	0.123681	-8.4739	2.37311e-17	1.5402e-15
ANOS1	180.608	-2.14747	0.253813	-8.46084	2.65449e-17	1.69912e-15
EFHD1	398.147	-1.31819	0.156192	-8.43955	3.1857e-17	2.01146e-15
SHD	1970.17	-1.88871	0.224846	-8.40003	4.46364e-17	2.756e-15
SMARCD2	1452.96	-0.931893	0.111422	-8.36364	6.08115e-17	3.67344e-15
CREBL2	392.672	-1.40265	0.168511	-8.32375	8.52214e-17	4.97564e-15
LPP	403.667	-1.6146	0.194377	-8.30657	9.85108e-17	5.70382e-15
PDE3A	128.581	-2.60009	0.315017	-8.2538	1.53436e-16	8.66819e-15
LANCL1	1954.88	-0.980377	0.119682	-8.19152	2.57958e-16	1.42839e-14
CECR2	949.553	-1.44337	0.177374	-8.13743	4.03769e-16	2.19229e-14
FNDC5	717.391	-1.62285	0.199865	-8.1197	4.67355e-16	2.5277e-14
ANKRD44	141.912	-2.00363	0.247163	-8.10653	5.20875e-16	2.80629e-14
EEF2	46654.8	-0.808128	0.0998287	-8.09515	5.71935e-16	3.06953e-14
TIMP2	2357.91	-0.886992	0.111179	-7.97808	1.48627e-15	7.6529e-14
VSTM2A	65.769	-3.75792	0.475018	-7.91111	2.55097e-15	1.27585e-13
APC2	2362.7	-0.946982	0.119715	-7.91033	2.56716e-15	1.27936e-13
ATP1A1	8212.93	-1.01061	0.128091	-7.88974	3.0281e-15	1.49308e-13
TRIL	211.196	-1.49982	0.191399	-7.83606	4.64893e-15	2.25247e-13
KAT2B	213.365	-1.57504	0.201038	-7.83454	4.70561e-15	2.27204e-13
COL24A1	83.2364	-2.76376	0.354868	-7.78814	6.80003e-15	3.26074e-13
KIF21A	1718.22	-1.21211	0.160484	-7.55284	4.25869e-14	1.9108e-12
PCBP2	6419.5	-0.641843	0.0849909	-7.5519	4.28947e-14	1.91844e-12
DYRK2	785.385	-0.887219	0.117693	-7.53841	4.75753e-14	2.11422e-12
MFSD6	375.201	-1.39638	0.185362	-7.53326	4.94898e-14	2.19103e-12
REC8	1194.11	-1.36011	0.183392	-7.41637	1.20371e-13	5.0745e-12
FOXO3	1561.9	-0.850519	0.115473	-7.36555	1.76421e-13	7.26187e-12
FOXC1	244.202	-1.99414	0.271334	-7.34938	1.99131e-13	8.12476e-12
LINC01234	38.0162	-3.56194	0.486563	-7.32062	2.46835e-13	1.00126e-11
PPM1J	146.798	-2.90154	0.39658	-7.31642	2.54681e-13	1.03009e-11
NEUROG2	108.888	-3.19488	0.438229	-7.29044	3.08952e-13	1.23883e-11
ATP5G2	3247.28	-0.784243	0.107587	-7.2894	3.1134e-13	1.24483e-11
GTF2I	8313.35	-0.684068	0.0952632	-7.18083	6.92898e-13	2.67831e-11
QPRT	1024.56	-1.01105	0.141768	-7.13175	9.90992e-13	3.76793e-11
PCBD1	396.483	-1.16888	0.165935	-7.04423	1.86494e-12	6.86631e-11
HNRNPA1L2	4523.01	-0.676994	0.0967977	-6.99391	2.67336e-12	9.66425e-11
MAP3K5	91.7021	-1.85874	0.266255	-6.98104	2.92997e-12	1.05645e-10
CBFA2T2	721.962	-0.877129	0.12635	-6.94207	3.86402e-12	1.36849e-10
LRRN3	290.416	-2.06055	0.300034	-6.86772	6.52352e-12	2.23659e-10
ZNF385A	350.583	-1.84362	0.272475	-6.7662	1.32207e-11	4.41343e-10
AKIRIN2	1214.04	-0.756742	0.112082	-6.75171	1.46115e-11	4.85451e-10
CNGB1	862.288	-1.06467	0.157861	-6.74434	1.53719e-11	5.08293e-10
IL17RD	491.145	-1.25634	0.186324	-6.74278	1.5539e-11	5.12602e-10
ABLIM1	1305	-1.24895	0.187571	-6.65854	2.76552e-11	8.97443e-10
ATF7IP	964.586	-0.989462	0.149126	-6.63507	3.24359e-11	1.05014e-09
LDHB	9438.89	-0.841967	0.127054	-6.62684	3.42944e-11	1.10518e-09
ZMYND8	1681.16	-0.983299	0.148598	-6.61717	3.66151e-11	1.17725e-09
GDF11	514.296	-0.922779	0.139721	-6.60445	3.98985e-11	1.27401e-09
EEF1B2	5160.79	-0.701292	0.106843	-6.56374	5.24753e-11	1.64548e-09
PFKM	2144.34	-0.811057	0.123796	-6.55158	5.69297e-11	1.76926e-09
CBX5	3466.62	-0.857435	0.130975	-6.54654	5.88855e-11	1.8179e-09
PHGDH	6715.01	-0.768064	0.117426	-6.54082	6.11831e-11	1.87637e-09
NHS	109.816	-2.32816	0.357845	-6.50604	7.7156e-11	2.34561e-09
LIMA1	657.039	-2.29654	0.355837	-6.4539	1.09005e-10	3.2432e-09
JADE2	117.48	-2.24779	0.348515	-6.44961	1.12139e-10	3.32933e-09
RPL36	4519.41	-0.813671	0.126969	-6.40841	1.47046e-10	4.30163e-09
GAA	1427.69	-0.87289	0.136439	-6.39763	1.57804e-10	4.59706e-09
TSPAN11	368.579	-1.99111	0.313484	-6.35154	2.13169e-10	6.12051e-09
TRAK1	616.668	-0.852108	0.13557	-6.28537	3.27076e-10	9.18313e-09
LOC101593348	56.4341	-2.49397	0.397575	-6.27296	3.5425e-10	9.88642e-09
KLF12	501.562	-1.1754	0.187811	-6.25843	3.8886e-10	1.07025e-08
KIAA1549	1028.41	-0.837704	0.133866	-6.25778	3.90496e-10	1.07263e-08
CPS1	48.8678	-3.334	0.534478	-6.23787	4.43578e-10	1.20422e-08
HES6	513.127	-1.2087	0.194316	-6.22028	4.96263e-10	1.33684e-08
LAMB1	2320.02	-1.31829	0.212549	-6.2023	5.5645e-10	1.48465e-08
RPS18	12880.3	-0.550303	0.0889138	-6.18917	6.04804e-10	1.59838e-08
SATB2	574.03	-1.1689	0.189074	-6.18223	6.32024e-10	1.66401e-08
EPB41L4A.AS1	302.966	-1.03253	0.167135	-6.17786	6.49747e-10	1.70412e-08
RPS8	11205.2	-0.505769	0.0821021	-6.16024	7.26336e-10	1.88039e-08
SKP2	1459.8	-0.958059	0.15577	-6.15048	7.72494e-10	1.98881e-08
C9orf3	126.767	-1.5596	0.25418	-6.13582	8.47198e-10	2.17001e-08
BEND4	1157.94	-1.16792	0.190563	-6.12877	8.85628e-10	2.25924e-08
BNIP3	964.246	-0.954405	0.156128	-6.11296	9.77969e-10	2.46774e-08
ADAMTS8	151.679	-1.58408	0.260825	-6.07332	1.2529e-09	3.11641e-08
LMO3	47.9108	-2.3843	0.392908	-6.06835	1.29232e-09	3.20303e-08
PMAIP1	215.235	-1.32348	0.218142	-6.06707	1.30267e-09	3.22296e-08
NRSN1	51.3567	-2.97367	0.490799	-6.05883	1.37119e-09	3.38649e-08
NGEF	293.175	-1.0943	0.181242	-6.03775	1.56277e-09	3.81907e-08
DGKH	254.144	-1.11501	0.184691	-6.03713	1.56878e-09	3.82706e-08
FAM20C	579.355	-0.945459	0.15703	-6.02089	1.73466e-09	4.20964e-08
GUCY1B3	214.526	-1.10334	0.183675	-6.00704	1.88938e-09	4.56131e-08
RGS10	219.47	-1.17848	0.19639	-6.00073	1.9643e-09	4.69347e-08
ROR1.AS1	84.5378	-3.41395	0.569671	-5.99285	2.06196e-09	4.90163e-08
KIF1A	9330.84	-0.83617	0.139603	-5.98961	2.10348e-09	4.99184e-08
CD248	451.652	-0.932737	0.156164	-5.97281	2.33203e-09	5.49682e-08
MAN1A2	1155.14	-0.804276	0.134995	-5.95784	2.55587e-09	6.00414e-08
ISYNA1	1213.12	-0.835668	0.140592	-5.94394	2.78257e-09	6.51476e-08
RPL29	9475.36	-0.495734	0.083452	-5.94035	2.8441e-09	6.63655e-08
ADAMTS9	367.753	-1.39603	0.235102	-5.93796	2.88582e-09	6.72266e-08
PBX1	766.788	-0.862832	0.145536	-5.92863	3.05466e-09	7.10412e-08
RUNX1T1	520.348	-2.33103	0.394404	-5.91025	3.41579e-09	7.89138e-08
ATIC	1567.34	-0.848409	0.143806	-5.89968	3.64206e-09	8.33136e-08
FBP1	32.5533	-3.23325	0.548133	-5.89866	3.66463e-09	8.36927e-08
LOC90246	92.9996	-1.93982	0.329223	-5.89212	3.81268e-09	8.69317e-08
CS	3315.19	-0.69663	0.118912	-5.85837	4.67427e-09	1.05542e-07
TANC1	300.708	-1.18374	0.202166	-5.85528	4.76205e-09	1.07004e-07
PSD3	724.312	-1.57953	0.270235	-5.84502	5.06495e-09	1.13263e-07
ADAMTS19	141.216	-1.755	0.301339	-5.82399	5.74596e-09	1.27067e-07
PHB2	3636.6	-0.562492	0.0970484	-5.79599	6.79198e-09	1.49488e-07
PSIP1	2407.66	-0.57111	0.098651	-5.78919	7.07267e-09	1.55421e-07
NTNG1	57.617	-2.53643	0.438223	-5.78799	7.12334e-09	1.56288e-07
LTBP4	1315.93	-0.776666	0.134485	-5.77512	7.69004e-09	1.67929e-07
KLHL24	688.821	-1.36417	0.236462	-5.76906	7.97155e-09	1.73263e-07
UNC80	261.714	-1.09664	0.190332	-5.76171	8.32654e-09	1.80137e-07
PLEKHM3	464.433	-0.968106	0.168017	-5.76194	8.31538e-09	1.80137e-07
ENO3	101.451	-1.99214	0.346162	-5.75494	8.6674e-09	1.87221e-07
SYNE2	967.88	-0.93048	0.161937	-5.74595	9.14062e-09	1.96834e-07
ASAP1	1676.98	-0.568039	0.0991697	-5.72795	1.01651e-08	2.1822e-07
PRUNE2	165.851	-2.06983	0.361418	-5.72696	1.02248e-08	2.19166e-07
PLEKHA6	870.195	-1.20736	0.211353	-5.71251	1.11322e-08	2.36798e-07
PEX5	1116.13	-0.836894	0.146979	-5.69396	1.24127e-08	2.62832e-07
TIMELESS	1231.38	-0.796375	0.14075	-5.65808	1.53074e-08	3.21685e-07
GUCY1A3	202.663	-1.26422	0.223645	-5.6528	1.57857e-08	3.29834e-07
COL3A1	63.6243	-2.66437	0.47287	-5.63447	1.75599e-08	3.64087e-07
FAM60A	1992.12	-0.682268	0.121171	-5.63063	1.79555e-08	3.71737e-07
TUBE1	216.915	-1.07723	0.191575	-5.623	1.87668e-08	3.86812e-07
NACA	7524.62	-0.744894	0.132549	-5.61978	1.912e-08	3.92932e-07
RPS15A	6075.58	-0.54643	0.0977962	-5.58744	2.30439e-08	4.68057e-07
ALPK1	32.2397	-2.57994	0.461802	-5.58668	2.31452e-08	4.6943e-07
ARID2	860.403	-0.860082	0.154198	-5.57779	2.43596e-08	4.90496e-07
DIABLO	969.569	-0.799415	0.143472	-5.57194	2.5192e-08	5.05797e-07
RPL32	10481.9	-0.518145	0.0930621	-5.56773	2.58076e-08	5.1667e-07
WLS	710.241	-0.891578	0.160486	-5.5555	2.76814e-08	5.51023e-07
CENPE	550.438	-0.876418	0.158683	-5.52306	3.33143e-08	6.57522e-07
THSD7A	93.3774	-1.9782	0.358501	-5.51798	3.42926e-08	6.75874e-07
CPNE8	499.417	-1.29976	0.23686	-5.48749	4.07696e-08	7.97894e-07
ACVR1B	918.635	-0.638574	0.116434	-5.48442	4.14821e-08	8.10701e-07
MAPK12	908.003	-1.13902	0.208078	-5.47401	4.39975e-08	8.55071e-07
SCHIP1.1	88.5008	-1.81402	0.331573	-5.47095	4.47631e-08	8.6633e-07
LAMA3	108.27	-2.02533	0.371217	-5.45591	4.87213e-08	9.37734e-07
RPL7	13356	-0.534552	0.0980127	-5.45391	4.9275e-08	9.47084e-07
CCDC88A	1284.54	-0.835679	0.15341	-5.44736	5.11222e-08	9.79888e-07
LCOR	522.093	-0.747727	0.13752	-5.43722	5.41174e-08	1.03304e-06
CEBPD	100.704	-1.9374	0.356416	-5.43578	5.45566e-08	1.04e-06
BCL11A	180.655	-1.49344	0.275025	-5.43022	5.62844e-08	1.07002e-06
PIK3R3	540.684	-1.15041	0.211847	-5.43037	5.62388e-08	1.07002e-06
GPAM	905.46	-0.803186	0.148039	-5.42551	5.77889e-08	1.09713e-06
SCUBE1	394.353	-1.46749	0.270973	-5.41565	6.10649e-08	1.15461e-06
CECR6	391.832	-1.16326	0.215269	-5.40373	6.52695e-08	1.23077e-06
CCDC71L	204.817	-1.39759	0.259601	-5.38362	7.3001e-08	1.36549e-06
ATXN2	790.632	-0.77782	0.144634	-5.37787	7.53725e-08	1.40796e-06
CSPG4	62.0614	-2.23468	0.415786	-5.37458	7.67611e-08	1.42626e-06
SERPINF1	2629.02	-2.00078	0.372917	-5.36521	8.08544e-08	1.49436e-06
TXNRD1	2223.74	-0.645137	0.120329	-5.36146	8.25524e-08	1.52171e-06
ATP7A	1172.14	-2.2008	0.411207	-5.35204	8.69666e-08	1.59886e-06
ZNF521	404.581	-0.835268	0.156143	-5.34939	8.82528e-08	1.61824e-06
SDK1	644.469	-0.810489	0.151673	-5.34367	9.10837e-08	1.66577e-06
CCDC50	576.896	-0.77838	0.145734	-5.3411	9.23845e-08	1.68514e-06
EEF2K	469.822	-0.984051	0.184846	-5.32364	1.01713e-07	1.84565e-06
TSHZ3	165.656	-1.97549	0.371899	-5.3119	1.0849e-07	1.95339e-06
CUX1	1618.36	-0.599602	0.113044	-5.30414	1.13203e-07	2.03039e-06
MSI1	792.727	-0.832301	0.157051	-5.29957	1.16074e-07	2.07123e-06
LTA4H	962.655	-0.815488	0.154709	-5.2711	1.35612e-07	2.40448e-06
ANAPC5	1855.28	-0.677344	0.128772	-5.26004	1.44022e-07	2.55037e-06
FABP6	63.3279	-3.3779	0.642631	-5.25635	1.46939e-07	2.59872e-06
ANK2	719.437	-1.86373	0.354774	-5.25329	1.49407e-07	2.63901e-06
ABAT	675.802	-0.746604	0.142221	-5.24961	1.52421e-07	2.6787e-06
SLC38A1	5168.15	-0.830716	0.158744	-5.23307	1.66719e-07	2.91528e-06
ACOT11	90.5978	-1.50966	0.288922	-5.22512	1.74038e-07	3.03946e-06
CTNND2	1295.75	-1.78753	0.34286	-5.21361	1.85204e-07	3.21435e-06
SLC25A3	5502.85	-0.574683	0.110455	-5.20289	1.9621e-07	3.38015e-06
CECR5	1023.49	-0.761151	0.146354	-5.20074	1.98495e-07	3.41108e-06
BRIP1	489.932	-0.722821	0.139186	-5.19321	2.06696e-07	3.53894e-06
ABCA1	264.179	-1.13101	0.218019	-5.18765	2.12961e-07	3.64175e-06
STOX1	115.4	-1.38391	0.266913	-5.18487	2.1617e-07	3.69209e-06
SSPO	170.566	-1.67044	0.322654	-5.17717	2.2528e-07	3.82428e-06
RPS24	9833.95	-0.442191	0.0854348	-5.17578	2.26965e-07	3.8482e-06
NR4A1	288.856	-0.930861	0.180121	-5.16798	2.36643e-07	3.99652e-06
RPS7	7404.86	-0.494113	0.0957654	-5.15962	2.47457e-07	4.16528e-06
LETMD1	473.735	-0.729728	0.142723	-5.11289	3.17274e-07	5.28941e-06
AUTS2	783.241	-0.846909	0.166062	-5.09995	3.39745e-07	5.62373e-06
UBE2E3	266.913	-1.994	0.391712	-5.09048	3.57166e-07	5.89112e-06
HNRNPA1	1481.61	-0.658533	0.129807	-5.07318	3.91221e-07	6.40739e-06
RORB	143.181	-1.80772	0.356416	-5.07193	3.93801e-07	6.44209e-06
SLC44A5	491.171	-1.01047	0.199634	-5.06163	4.15677e-07	6.75245e-06
PCM1	2789.14	-0.732349	0.14476	-5.05905	4.2134e-07	6.82855e-06
MFI2	149.316	-1.81362	0.358883	-5.05352	4.33737e-07	6.98887e-06
DYNC1H1	5511.98	-0.466955	0.0924014	-5.05355	4.33677e-07	6.98887e-06
ESPNL	50.0133	-1.87196	0.370604	-5.05112	4.39233e-07	7.06927e-06
KLF7	1137.81	-0.929908	0.184258	-5.04679	4.49305e-07	7.21473e-06
TAC3	49.456	-2.33476	0.462817	-5.04467	4.54309e-07	7.27152e-06
C2CD5	817.964	-0.715251	0.141782	-5.04473	4.54169e-07	7.27152e-06
GALNT12	70.7645	-2.03754	0.405569	-5.0239	5.06314e-07	8.03766e-06
PPM1L	438.715	-1.24617	0.248346	-5.01788	5.22457e-07	8.2845e-06
RNF34	536.835	-0.963294	0.192012	-5.01685	5.25265e-07	8.31015e-06
WDR17	175.554	-1.18204	0.235873	-5.01135	5.40483e-07	8.53157e-06
TTL	2127.79	-0.93682	0.187106	-5.00688	5.53183e-07	8.71232e-06
SMAD1	197.307	-1.1109	0.222294	-4.99744	5.80963e-07	9.0883e-06
GPR176	242.875	-2.43688	0.488096	-4.99261	5.95677e-07	9.29762e-06
HEBP2	313.186	-1.01514	0.203381	-4.99133	5.99636e-07	9.34896e-06
SLC12A6	405.779	-0.932271	0.186869	-4.9889	6.07241e-07	9.44642e-06
X06.sep	1645.02	-0.842285	0.169166	-4.97905	6.38959e-07	9.87379e-06
GULP1	213.922	-1.11157	0.223439	-4.97482	6.53097e-07	1.007e-05
ASNS	1773.44	-0.620142	0.125628	-4.93635	7.95988e-07	1.21258e-05
COQ10A	242.386	-0.949598	0.193382	-4.91048	9.08541e-07	1.37266e-05
TMEM120B	446.01	-0.859959	0.17513	-4.91039	9.08945e-07	1.37266e-05
DERA	260.702	-1.10097	0.225254	-4.88767	1.02035e-06	1.52441e-05
JARID2	1185.69	-0.891559	0.183865	-4.849	1.24087e-06	1.82841e-05
KLF9	83.0358	-1.60936	0.332114	-4.84581	1.26096e-06	1.85606e-05
ALKBH7	360.867	-0.891113	0.184535	-4.82896	1.37247e-06	2.01383e-05
DCHS2	98.2207	-1.45969	0.302913	-4.81885	1.44389e-06	2.10754e-05
NUTF2	1154.4	-0.566689	0.117625	-4.81774	1.45193e-06	2.11706e-05
HTRA1	246.762	-1.46031	0.303538	-4.81097	1.502e-06	2.18095e-05
PCDH18	52.4568	-1.74704	0.364077	-4.79855	1.59819e-06	2.311e-05
RPL10A	5999.22	-0.43504	0.0907455	-4.79407	1.63431e-06	2.35347e-05
BAZ2B.1	488.857	-0.778055	0.162417	-4.79048	1.66379e-06	2.39346e-05
CCDC77	401.948	-0.770976	0.16162	-4.7703	1.83948e-06	2.6192e-05
SKIL	326.892	-0.945173	0.198152	-4.76994	1.84285e-06	2.62132e-05
ZFHX3	456.122	-0.955099	0.20076	-4.75742	1.96083e-06	2.77645e-05
CLCN5	489.562	-0.678501	0.142623	-4.75731	1.96186e-06	2.77645e-05
GAB1	256.413	-1.02028	0.214532	-4.75584	1.97621e-06	2.79393e-05
STRADB	322.647	-0.850266	0.178942	-4.75163	2.01786e-06	2.8398e-05
RPL7A	13881.1	-0.458452	0.0965274	-4.74945	2.03972e-06	2.8663e-05
FRZB	93.5363	-2.83089	0.596605	-4.745	2.08504e-06	2.92703e-05
CHRNA3	4991.15	-1.50398	0.31741	-4.73829	2.15526e-06	3.01348e-05
DLL3	797.381	-1.05232	0.222432	-4.73097	2.23454e-06	3.10876e-05
ANAPC7	851.613	-0.586702	0.124197	-4.72395	2.31309e-06	3.21336e-05
ADNP	2283.52	-0.501257	0.106112	-4.72384	2.31434e-06	3.21336e-05
FGD6	649.99	-1.08567	0.22988	-4.72277	2.32656e-06	3.22251e-05
STARD4.AS1	145.97	-1.72107	0.364467	-4.72214	2.33373e-06	3.22424e-05
PRKAR2B	386.872	-1.01393	0.214955	-4.71692	2.39438e-06	3.29824e-05
C4orf46	283.062	-0.963401	0.204685	-4.70675	2.517e-06	3.45691e-05
CDK6	2869.22	-1.03421	0.220009	-4.70076	2.59201e-06	3.54597e-05
ELAVL1	2103.59	-0.551411	0.117484	-4.69351	2.6855e-06	3.6631e-05
TG	19.4748	-3.67596	0.784874	-4.6835	2.82013e-06	3.83923e-05
CHRNA9	61.1341	-4.87493	1.04314	-4.67331	2.96387e-06	4.02706e-05
ABCA3	1822.45	-0.557898	0.119727	-4.65975	3.16596e-06	4.25605e-05
DST	2793.28	-0.75354	0.161846	-4.6559	3.2257e-06	4.31972e-05
RPL11	8377.17	-0.719137	0.154456	-4.65592	3.22534e-06	4.31972e-05
INHBE	166.847	-2.29828	0.494154	-4.65094	3.3042e-06	4.41636e-05
ZBTB18	625.489	-1.07327	0.230802	-4.6502	3.31614e-06	4.42808e-05
SLC1A5	1768.78	-0.471612	0.101475	-4.64757	3.35865e-06	4.47628e-05
TRAK2	682.186	-0.904129	0.195012	-4.63627	3.54758e-06	4.7056e-05
CLMN	252.056	-1.1884	0.256926	-4.62546	3.73776e-06	4.94845e-05
RGMB	620.268	-1.07201	0.231907	-4.62258	3.79001e-06	5.01287e-05
ATP5B	11001	-0.495814	0.107339	-4.61914	3.85336e-06	5.09184e-05
CDK5RAP2	985.37	-0.576853	0.125006	-4.6146	3.93857e-06	5.19951e-05
ARVCF	1070.68	-0.783878	0.170068	-4.6092	4.04226e-06	5.33135e-05
DOCK10	374.82	-1.15086	0.249725	-4.60853	4.05525e-06	5.34343e-05
ZNF618	701.397	-0.868107	0.188526	-4.60471	4.13039e-06	5.43731e-05
SLC25A12	188.024	-1.07879	0.234344	-4.60347	4.15514e-06	5.46473e-05
RAPGEF4	38.974	-1.75605	0.381544	-4.60249	4.17473e-06	5.48533e-05
TRERF1	395.494	-0.984349	0.214385	-4.5915	4.40075e-06	5.7606e-05
CDC25B	2756.34	-1.10149	0.239995	-4.58965	4.43984e-06	5.80633e-05
MAPK3	573.844	-0.970584	0.211508	-4.58887	4.45643e-06	5.82257e-05
PHLDB1	551.266	-0.845403	0.184542	-4.58108	4.62579e-06	6.02692e-05
SMARCD1	2137.09	-0.630945	0.138037	-4.57085	4.85752e-06	6.31704e-05
VWDE	136.841	-3.65396	0.800515	-4.56451	5.00663e-06	6.4928e-05
HUWE1	4723.05	-0.455864	0.0998883	-4.56374	5.02503e-06	6.5106e-05
STARD4	572.984	-1.70852	0.374515	-4.56197	5.06761e-06	6.55969e-05
CDC45	489.86	-0.853396	0.187255	-4.5574	5.1791e-06	6.69158e-05
NBAS	939.094	-0.686619	0.150707	-4.55597	5.21431e-06	6.73085e-05
OSBPL10	242.311	-1.51714	0.333171	-4.55364	5.27244e-06	6.78705e-05
TMEM169	341.034	-1.09922	0.241837	-4.54531	5.48552e-06	7.02892e-05
CACNG6	38.8996	-3.23248	0.711827	-4.54111	5.596e-06	7.15734e-05
MPPED2	96.8306	-1.58171	0.348742	-4.53548	5.74728e-06	7.3173e-05
RGS2	113.336	-1.10298	0.24318	-4.53564	5.74293e-06	7.3173e-05
NUSAP1	1163.93	-0.742611	0.163911	-4.53059	5.88206e-06	7.48206e-05
FAM19A2	39.2966	-1.97977	0.437168	-4.52862	5.93699e-06	7.53819e-05
DACH1	613.268	-1.5098	0.333532	-4.52672	5.99068e-06	7.59945e-05
ITGB8	47.27	-1.75585	0.388166	-4.52345	6.08409e-06	7.71093e-05
HIPK2	1438.77	-0.668422	0.147819	-4.52191	6.12852e-06	7.75274e-05
USP9X	2027.59	-0.480677	0.106304	-4.52173	6.13374e-06	7.75274e-05
FAXDC2	52.6177	-1.72544	0.381675	-4.5207	6.16344e-06	7.78323e-05
ADD3	628.529	-0.95435	0.211229	-4.51809	6.24e-06	7.85857e-05
CDH2	1343.05	-0.954972	0.211551	-4.51415	6.35722e-06	7.9774e-05
FRMD4B	343.985	-1.12154	0.248529	-4.51271	6.40052e-06	8.02452e-05
PPFIBP1	910.731	-0.87074	0.193112	-4.50898	6.51394e-06	8.15938e-05
RPL38	5785.96	-0.51724	0.114987	-4.49826	6.85126e-06	8.55121e-05
HOXD9	232.617	-0.962934	0.214334	-4.49268	7.03338e-06	8.76284e-05
AKT3	1538.13	-0.70654	0.157364	-4.48984	7.12753e-06	8.85642e-05
GALNT16	443.987	-1.13577	0.252983	-4.4895	7.13902e-06	8.8628e-05
EMILIN1	1095.56	-1.86703	0.416004	-4.48802	7.18887e-06	8.91675e-05
RNF182	238.29	-1.17606	0.262198	-4.48539	7.27807e-06	9.01137e-05
SLC6A15	934.257	-1.18731	0.264752	-4.48462	7.30444e-06	9.02801e-05
ATCAY	1510.88	-0.812979	0.181855	-4.47048	7.80454e-06	9.58666e-05
LGR5	80.3588	-1.2529	0.28037	-4.46875	7.86771e-06	9.65576e-05
NCAPD2	2749.19	-0.429914	0.0963355	-4.46267	8.09454e-06	9.882e-05
SHC1	2227.99	-0.844721	0.189802	-4.45053	8.56573e-06	0.000104208
NFIA	90.9733	-1.34507	0.302389	-4.44815	8.66133e-06	0.000105187
DTNA	4699.18	-5.24633	1.18183	-4.43915	9.03158e-06	0.000109303
VWF	14.4051	-3.07637	0.692997	-4.43923	9.02807e-06	0.000109303
RPS15	6634.72	-0.729784	0.164686	-4.43135	9.36441e-06	0.000112745
C14orf132	3801.92	-0.708538	0.160197	-4.42291	9.73791e-06	0.000116638
ZNF737	297.296	-0.954052	0.215861	-4.41974	9.88174e-06	0.000118158
GLIS2	491.803	-0.793363	0.179524	-4.41925	9.90454e-06	0.000118228
GAB2	922.814	-1.45324	0.328953	-4.41776	9.973e-06	0.000118841
OGFRL1	115.73	-1.11359	0.252285	-4.41403	1.01466e-05	0.000120601
NREP	2314.18	-1.53022	0.346765	-4.41286	1.02012e-05	0.000121138
R3HDM2	996.296	-0.662577	0.150152	-4.4127	1.02092e-05	0.000121138
RPL37A	9898.79	-0.703907	0.160044	-4.39821	1.09147e-05	0.000128961
UNC13B	1405.64	-0.557008	0.126912	-4.38892	1.13913e-05	0.000133912
USP13	607.077	-0.8014	0.182644	-4.38776	1.14526e-05	0.000134519
CACNB3	699.972	-0.716165	0.163252	-4.38688	1.14989e-05	0.000134951
FSIP2	79.8257	-1.94004	0.443035	-4.37898	1.19237e-05	0.000139584
GCFC2	253.822	-0.903094	0.206359	-4.37632	1.20702e-05	0.000141062
HOXC4	68.6218	-2.21001	0.50524	-4.37417	1.21895e-05	0.000142337
PTMA	15484.6	-0.665281	0.152168	-4.37203	1.23098e-05	0.000143621
MMP15	610.163	-0.683462	0.156384	-4.37042	1.24009e-05	0.000144563
ABCG1	227.673	-1.50945	0.345411	-4.37002	1.24234e-05	0.000144705
APP	3597.12	-0.723562	0.166094	-4.35634	1.32256e-05	0.000152773
RPH3AL	94.4793	-1.08765	0.249696	-4.3559	1.32524e-05	0.000152956
CAMK1G	29.7399	-2.39498	0.550603	-4.34975	1.36294e-05	0.000157048
RIMS4	2088.02	-0.915963	0.21059	-4.3495	1.36446e-05	0.000157093
PHF14	981.301	-0.654894	0.150579	-4.34918	1.3665e-05	0.000157198
LINC01089	163.947	-1.0712	0.246446	-4.34661	1.3826e-05	0.000158658
TMEM65	172.926	-0.920028	0.21283	-4.32283	1.54041e-05	0.000175468
FAM132B	63.7433	-1.35419	0.313678	-4.31714	1.58063e-05	0.000179183
TRIM66	132.56	-0.959365	0.222287	-4.31588	1.5897e-05	0.000180055
FIRRE	52.4226	-1.52445	0.353262	-4.31536	1.59343e-05	0.00018033
FBXO30	456.597	-0.715655	0.165954	-4.31238	1.61507e-05	0.000182484
SNX30	541.384	-0.652572	0.151896	-4.29617	1.73773e-05	0.000194766
KIAA0922	222.355	-0.88876	0.207519	-4.28279	1.84562e-05	0.000205702
NXPH1	14.8594	-3.00528	0.702515	-4.27789	1.8867e-05	0.00020961
ACSF2	196.905	-0.880418	0.206152	-4.27071	1.94849e-05	0.000215958
KREMEN1	602.574	-0.545441	0.128344	-4.24984	2.13927e-05	0.000235793
FAM53C	682.517	-0.608661	0.143261	-4.24862	2.15088e-05	0.000236885
TMEM56	237.714	-1.03372	0.243599	-4.24355	2.20011e-05	0.000241926
CD24	5004.88	-1.23725	0.292192	-4.23438	2.29181e-05	0.000251415
CLSTN3	1135.1	-0.706392	0.166822	-4.23441	2.2915e-05	0.000251415
IDH1	615.678	-0.749744	0.177201	-4.23105	2.32604e-05	0.000254969
EPB41L3	473.111	-0.787514	0.186235	-4.22861	2.35144e-05	0.000257464
SCD5	331.632	-0.762085	0.180256	-4.22779	2.35995e-05	0.000258078
TCF4	1104.75	-1.47326	0.348932	-4.22219	2.41938e-05	0.00026375
CDH24	532.15	-1.42874	0.339658	-4.2064	2.59466e-05	0.000281758
GALNT6	219.547	-1.33822	0.318333	-4.20384	2.62424e-05	0.000283865
NFE2L2	702.209	-0.650313	0.154942	-4.19715	2.70294e-05	0.0002917
RPS6KA5	62.2295	-1.3974	0.33311	-4.195	2.72872e-05	0.000294027
DCN	11.5626	-5.29078	1.26382	-4.18635	2.83477e-05	0.000304748
GRIA4	231.764	-1.93644	0.463349	-4.17922	2.92509e-05	0.000313251
RIMS3	4060.15	-1.30985	0.313531	-4.17772	2.94439e-05	0.000315077
CBX8	415.217	-0.649094	0.155522	-4.17365	2.99759e-05	0.000320033
DIP2B	1254.1	-0.635624	0.152406	-4.17061	3.03783e-05	0.000324082
OLMALINC	102.246	-1.08414	0.260109	-4.16803	3.07244e-05	0.000327524
H2AFV	1571.65	-0.499862	0.120019	-4.16487	3.11534e-05	0.000331843
TCF3	3917.27	-0.492411	0.118285	-4.16291	3.14216e-05	0.000334445
DPYD	49.8048	-1.61803	0.389352	-4.15569	3.24305e-05	0.000344133
RBP1	311.382	-1.75805	0.423509	-4.15115	3.30809e-05	0.000350768
KITLG	33.6335	-1.88951	0.455312	-4.14992	3.32592e-05	0.00035239
RPLP1	13729.3	-0.385065	0.0928406	-4.14759	3.3599e-05	0.000355721
RPL24	7243.89	-0.417729	0.100865	-4.14146	3.45097e-05	0.000364534
CNBP	4066.59	-0.380199	0.0919087	-4.1367	3.52337e-05	0.000371338
KLF3	384.379	-0.877789	0.212274	-4.13517	3.5469e-05	0.000373536
RPL27	4021.45	-0.480224	0.116143	-4.13475	3.5534e-05	0.000373938
SREBF1	1136.16	-0.797046	0.192857	-4.13283	3.58321e-05	0.00037679
RBMS2	305.951	-1.17987	0.285967	-4.12591	3.69269e-05	0.000387136
RACGAP1	1048.76	-0.735657	0.178753	-4.11549	3.86363e-05	0.000403239
SCN5A	174.245	-0.959776	0.233254	-4.11472	3.87653e-05	0.000404283
CTSC	185.795	-0.812809	0.197845	-4.10831	3.98559e-05	0.000415036
CHD7	2007.38	-0.521534	0.126957	-4.10795	3.99194e-05	0.000415388
RPS14	7173.26	-0.412114	0.100364	-4.10618	4.02252e-05	0.000417672
SCG2	935.272	-3.56185	0.868004	-4.10349	4.06956e-05	0.000422205
TBC1D16	2547.74	-0.478573	0.116723	-4.10009	4.12998e-05	0.00042752
ZNF467	175.059	-1.25711	0.306972	-4.09518	4.21833e-05	0.000435696
CNTNAP3	153.733	-1.89641	0.46359	-4.09071	4.30049e-05	0.000443198
PEBP1	3706.47	-0.551882	0.13517	-4.08287	4.44821e-05	0.000456736
RAB3D	321.636	-0.741011	0.181544	-4.08172	4.4703e-05	0.000458329
PTPRD	120.505	-1.27654	0.313316	-4.07429	4.61557e-05	0.000472765
CUL9	467.994	-0.691708	0.169779	-4.07417	4.61787e-05	0.000472765
RPS11	7373.15	-0.408015	0.100348	-4.06598	4.78306e-05	0.0004886
SH3RF1	175.281	-1.07012	0.263229	-4.06537	4.79569e-05	0.000489533
KCNQ2	2314.49	-0.823986	0.202821	-4.06263	4.85229e-05	0.000494586
STARD9	389.428	-0.759431	0.1871	-4.05897	4.92896e-05	0.000502035
CADPS	224.423	-1.25086	0.308528	-4.05428	5.02885e-05	0.000511115
GNB2L1	14993.9	-0.437673	0.108047	-4.05076	5.10506e-05	0.000517704
TPBG	503.348	-0.619856	0.153104	-4.0486	5.15242e-05	0.000521748
MIR600HG	224.44	-0.793553	0.19606	-4.0475	5.17673e-05	0.000523829
PLXDC2	54.8069	-1.61663	0.399798	-4.04361	5.26334e-05	0.000531776
AKNAD1	27.6356	-4.94261	1.22383	-4.03865	5.37608e-05	0.000541254
BASP1	2047.12	-0.71624	0.177688	-4.03088	5.55679e-05	0.000559045
X01.mar.1	484.155	-1.21372	0.301138	-4.03046	5.56684e-05	0.000559652
RPL22	6346.75	-0.491903	0.122185	-4.0259	5.67577e-05	0.000570192
CXXC4	114.303	-2.12217	0.527656	-4.02189	5.77329e-05	0.00057874
TESC	230.26	-1.40749	0.350115	-4.02007	5.81807e-05	0.00058281
MIR1244.1.MIR1244.2.MIR1244.3.MIR1244.4.2	181.555	-0.88615	0.220648	-4.01613	5.91609e-05	0.000591778
NINL	862.402	-0.598788	0.14924	-4.01224	6.01443e-05	0.000601185
ASIC1	471.172	-0.910904	0.22718	-4.00962	6.08166e-05	0.000607035
CTIF	600.27	-0.54149	0.135116	-4.00759	6.13423e-05	0.000611408
TRIM2	568.29	-0.921118	0.229896	-4.00667	6.15809e-05	0.000613347
DGKB	54.5379	-2.48146	0.619522	-4.00545	6.19008e-05	0.000616094
PGAP1	641.537	-1.05998	0.265052	-3.99913	6.35755e-05	0.000631411
NOMO1	2754.88	-0.377464	0.094415	-3.99792	6.39012e-05	0.000633743
BAG2	301.719	-0.929197	0.232607	-3.9947	6.47756e-05	0.000641504
PCBD2	134.816	-0.925482	0.23201	-3.98897	6.63596e-05	0.000656725
LRRC8D	762.314	-0.763915	0.191912	-3.98054	6.87586e-05	0.000677105
TMEM151B	401.728	-1.09048	0.274715	-3.9695	7.20241e-05	0.000705776
C12orf57	946.514	-0.953043	0.240406	-3.96431	7.36073e-05	0.000720278
MRAS	328.615	-0.733622	0.185125	-3.96284	7.40643e-05	0.000724242
VLDLR	348.528	-0.836524	0.211152	-3.96171	7.44155e-05	0.000727167
EIF3E	3500.15	-0.553002	0.139651	-3.95987	7.49896e-05	0.000732264
HIST3H2A	142.657	-1.06456	0.268943	-3.95831	7.5482e-05	0.000736042
SYBU	55.8512	-1.41663	0.358284	-3.95392	7.68801e-05	0.000747585
NCOA7	302.809	-0.948113	0.239783	-3.95404	7.68417e-05	0.000747585
AFF3	237.117	-1.68034	0.425139	-3.95245	7.73536e-05	0.000751254
ESPL1	1417.35	-0.471949	0.119408	-3.95242	7.7365e-05	0.000751254
ZKSCAN1	1585.62	-0.475171	0.120261	-3.95115	7.77753e-05	0.000754713
WSCD1	129.77	-1.04309	0.264097	-3.94965	7.82649e-05	0.000757883
RPL13A	907.434	-0.693111	0.175671	-3.94551	7.96299e-05	0.000768434
RPL5	18090.5	-0.472257	0.119839	-3.94075	8.1228e-05	0.000782233
KNTC1	835.688	-0.661185	0.167848	-3.9392	8.17542e-05	0.000786215
RPS17	11876.8	-0.335884	0.0853499	-3.93538	8.30645e-05	0.000797796
CARD14	87.3823	-1.16563	0.296222	-3.93498	8.32026e-05	0.000798494
RPS17.1	11886.5	-0.334622	0.0850904	-3.93255	8.405e-05	0.000806072
ATP8A1	497.579	-1.46576	0.372792	-3.93183	8.43018e-05	0.000807376
TTC3	5523.81	-0.449616	0.114353	-3.93184	8.42986e-05	0.000807376
OGDHL	479.38	-1.09215	0.278019	-3.92831	8.55443e-05	0.000818153
RPS26	3130.27	-0.444216	0.113176	-3.92501	8.67244e-05	0.000828871
NYNRIN	813.186	-0.560458	0.142855	-3.92327	8.73537e-05	0.000834315
KCTD3	739.602	-0.660108	0.168514	-3.91723	8.95734e-05	0.000853762
CALHM2	102.119	-1.01292	0.25911	-3.90924	9.25857e-05	0.000880069
DMXL2	1695.22	-0.649042	0.166051	-3.90869	9.2798e-05	0.00088122
ZAK	315.341	-0.605412	0.15513	-3.90261	9.5159e-05	0.000902071
COL14A1	239.338	-1.61892	0.415236	-3.8988	9.66725e-05	0.000913317
RPRD2	1475	-0.444933	0.114225	-3.89522	9.81094e-05	0.000926264
JAKMIP2	215.054	-0.739247	0.190108	-3.88857	0.000100835	0.000950072
SQRDL	11.4535	-2.99709	0.771897	-3.88275	0.000103281	0.000969459
UBE2E4P	55.9329	-1.95638	0.503854	-3.88284	0.000103243	0.000969459
BAG1	688.942	-0.57349	0.147705	-3.88268	0.00010331	0.000969459
KDM7A	429.745	-0.784514	0.202066	-3.88247	0.0001034	0.000969655
NIN	782.915	-0.500073	0.128901	-3.87951	0.000104669	0.000980233
RPL31	7455.87	-0.382963	0.098804	-3.87598	0.000106195	0.000993006
PTEN	441.472	-0.655149	0.169229	-3.87139	0.000108218	0.00100941
TADA3	982.034	-0.497814	0.128625	-3.87029	0.000108707	0.00101261
RPS29	3617.08	-0.458255	0.118448	-3.86884	0.000109354	0.00101728
STAMBPL1	130.377	-1.42313	0.367917	-3.86806	0.000109706	0.00101988
AMOT	566.323	-0.578223	0.149685	-3.86294	0.00011203	0.00103733
SCLT1	178.651	-0.822306	0.212931	-3.86184	0.000112538	0.00104066
PROS1	283.635	-0.939538	0.243456	-3.85917	0.000113773	0.00104999
TMPO	2098.28	-0.664204	0.172126	-3.85881	0.000113938	0.00105006
LSM2	599.404	-0.5702	0.147768	-3.85876	0.000113966	0.00105006
ADCY1	1079	-0.520583	0.134975	-3.8569	0.000114834	0.00105699
PELI2	291.132	-1.55634	0.403587	-3.85626	0.000115135	0.00105766
ANO6	2224.9	-0.813137	0.211122	-3.85151	0.000117393	0.00107558
USF3	466.74	-0.531032	0.138339	-3.83862	0.000123728	0.00113139
RPS4X	12289.6	-0.470588	0.122673	-3.83611	0.000125	0.00114153
RPL6	18483.6	-0.622539	0.162416	-3.833	0.000126591	0.00115454
CDH23	185.104	-0.750054	0.195834	-3.83005	0.000128118	0.00116619
GFRA1	282.579	-0.840969	0.219625	-3.82911	0.000128609	0.00116989
RPL15	9161.81	-0.323497	0.0845826	-3.82462	0.000130973	0.00119062
ALG10B	215.935	-0.97319	0.255262	-3.81252	0.000137557	0.00124722
SH3KBP1	365.302	-0.710537	0.186653	-3.80673	0.000140815	0.00127263
MOXD1	49.0992	-1.58071	0.415958	-3.80017	0.000144599	0.00130598
BUB3	1600.72	-0.607432	0.15998	-3.79691	0.000146511	0.00132239
FBXW8	579.503	-0.851075	0.224281	-3.79468	0.000147836	0.00133263
FANCL	217.034	-0.680257	0.179279	-3.79441	0.000147995	0.00133319
NCOR2	2994.56	-0.759418	0.200393	-3.78964	0.000150868	0.00135501
RDX	991.25	-0.45123	0.119128	-3.78778	0.000151998	0.00136309
MAP1LC3A	11.2839	-3.59001	0.949138	-3.78239	0.00015533	0.0013903
DPP6	233.076	-0.796136	0.210916	-3.77467	0.000160222	0.0014295
ATM	1191.96	-1.77879	0.471344	-3.77387	0.000160736	0.00143225
TMTC2	162.861	-0.858177	0.227554	-3.77131	0.00016239	0.00144515
ARID1A	2697.01	-0.371472	0.0985543	-3.76921	0.000163765	0.00145645
EIF2S3	3205.43	-0.394855	0.104778	-3.76848	0.000164245	0.00145979
KANK2	493.21	-0.713319	0.189584	-3.76254	0.000168195	0.0014911
MACF1	1709.31	-0.427409	0.113614	-3.76194	0.000168602	0.00149376
ITGA7	219.703	-0.715394	0.190207	-3.76114	0.000169142	0.00149759
METTL21A	231.486	-0.79492	0.211383	-3.76057	0.000169524	0.00149881
RPL37	5561.38	-0.38927	0.103547	-3.75934	0.000170361	0.00150457
PCCB	466.301	-0.553761	0.147447	-3.75566	0.000172887	0.00152494
CENPF	3339.29	-0.751178	0.200087	-3.75427	0.000173851	0.00153248
DYRK1B	518.809	-0.627317	0.167437	-3.74659	0.000179258	0.00157715
TMEM237	1097.92	-0.475664	0.126958	-3.74662	0.000179235	0.00157715
SYTL4	64.5022	-1.15652	0.308874	-3.74429	0.000180904	0.00159063
EPHA5	31.557	-2.82439	0.756309	-3.73444	0.000188131	0.00164485
SMARCAD1	889.793	-0.642855	0.172231	-3.73252	0.000189574	0.00165643
SLITRK3	33.431	-2.0329	0.544772	-3.73165	0.000190231	0.00166009
WDR7	327.294	-1.46275	0.391985	-3.73165	0.00019023	0.00166009
RPS28	3912.31	-0.574891	0.154209	-3.72799	0.000193015	0.00168123
KCNAB1	154.413	-1.53508	0.412199	-3.72412	0.000195997	0.00170614
GLDC	898.181	-0.575497	0.154663	-3.72097	0.000198461	0.00172526
RPL19	7056.59	-0.451031	0.121215	-3.72091	0.000198508	0.00172526
CERK	2592.39	-0.405813	0.109077	-3.72042	0.000198895	0.00172705
RPL18	3914.73	-0.437171	0.117564	-3.71858	0.000200347	0.00173858
XRCC4	111.46	-1.0058	0.270493	-3.71839	0.000200499	0.00173882
DENND2A	242.341	-0.812324	0.218663	-3.71496	0.000203237	0.00176037
CITED4	93.4872	-1.22944	0.331025	-3.71402	0.000203991	0.00176582
CNTRL	325.248	-0.710172	0.19139	-3.7106	0.000206768	0.00178652
NCAM2	94.4696	-1.82287	0.492798	-3.69903	0.000216424	0.00186303
PCMTD1	156.21	-0.752547	0.203695	-3.69448	0.000220336	0.00189438
TOP2B	2853.47	-0.580909	0.157741	-3.68267	0.0002308	0.00197832
NDUFA7	386.505	-0.585215	0.159057	-3.67928	0.000233894	0.0020023
FGF18	26.0313	-1.67825	0.457506	-3.66826	0.000244203	0.0020818
CMIP	698.04	-0.524597	0.143184	-3.6638	0.0002485	0.00211437
GTF3C3	1068.49	-0.542295	0.148176	-3.65981	0.000252405	0.00214498
FAM107B	431.695	-0.702337	0.191925	-3.65943	0.000252782	0.00214687
CIT	814.793	-0.711634	0.19456	-3.65766	0.000254526	0.00215906
USP5	1898.22	-0.403066	0.110237	-3.65636	0.000255823	0.00216874
AKAP13	1238.51	-0.571287	0.156516	-3.65003	0.000262211	0.0022202
BMPR2	1042.95	-0.865177	0.237282	-3.6462	0.000266145	0.00225214
GMFB	457.413	-0.558917	0.15355	-3.63996	0.000272685	0.00230329
ZSWIM6	484.175	-0.93847	0.25795	-3.63818	0.000274568	0.002315
CPSF6	1463.68	-0.471897	0.129784	-3.63603	0.000276867	0.00233297
RBBP4	2951.15	-0.397965	0.109477	-3.63516	0.00027781	0.00233951
GAS2L3	196.384	-0.98846	0.271933	-3.63494	0.000278042	0.00234005
ZNF33B	574.876	-0.710289	0.195514	-3.63294	0.000280215	0.00235691
JMJD1C	442.874	-0.780217	0.214839	-3.63164	0.000281626	0.00236593
H1FX.AS1	223.937	-1.09863	0.302776	-3.62852	0.000285049	0.00239012
THOC5	767.394	-0.622689	0.171799	-3.62452	0.000289495	0.00242038
ENPP2	872.901	-1.46057	0.403075	-3.62358	0.000290555	0.00242634
NDUFS7	645.889	-0.488897	0.134933	-3.62326	0.00029091	0.00242785
H1F0	4979.17	-0.694596	0.191721	-3.62296	0.000291254	0.00242926
EPHX2	232.343	-1.00551	0.27758	-3.62242	0.000291862	0.00243288
CNNM2	444.178	-0.545688	0.15072	-3.62054	0.000293991	0.0024477
SMARCC1	4151.66	-0.587357	0.162495	-3.61461	0.000300802	0.00249994
STXBP1	1948.67	-0.56026	0.155026	-3.61398	0.000301527	0.00250447
DCTN2	1554.67	-0.467785	0.129492	-3.61247	0.000303295	0.00251615
FBXO7	1123.69	-0.445973	0.123463	-3.61218	0.000303628	0.00251742
ZNF609	2024.41	-0.397516	0.110147	-3.60895	0.00030744	0.00254148
CHRNA5	573.05	-1.1907	0.330149	-3.60656	0.000310282	0.00256043
HHAT	165.906	-0.979835	0.271851	-3.60431	0.000312985	0.0025812
FOXO3B	894.769	-0.517504	0.143633	-3.60296	0.000314615	0.00258853
POU4F1	226.749	-1.4669	0.407248	-3.60198	0.000315806	0.00259679
ESRRG	79.5765	-2.06796	0.575071	-3.596	0.000323145	0.00264933
RARG	41.722	-1.5045	0.41856	-3.59446	0.000325062	0.00266349
RPL3	28606.9	-0.34634	0.0963763	-3.59362	0.000326111	0.00266895
FGF19	15.7005	-3.24902	0.904219	-3.59318	0.000326667	0.00267037
MCC	617.657	-0.563521	0.157042	-3.58835	0.000332783	0.00271241
HECW2	118.181	-0.921162	0.256808	-3.58697	0.000334537	0.00272353
ASAP3	474.736	-0.816135	0.227616	-3.58557	0.000336341	0.00273503
C14orf159	163.663	-1.11606	0.311465	-3.58326	0.000339332	0.00275752
PTPRN2	530.258	-0.618923	0.172738	-3.58302	0.000339646	0.00275752
CALM2	2723.53	-0.349028	0.0974128	-3.58298	0.0003397	0.00275752
PACSIN1	70.2617	-1.18945	0.332093	-3.58168	0.000341398	0.00276969
TMOD2	1035.49	-0.76322	0.21317	-3.58033	0.000343163	0.00278078
RAN	5344.21	-0.353687	0.0988516	-3.57796	0.000346284	0.00279956
NUMA1	3094.67	-0.749831	0.209785	-3.57428	0.000351194	0.0028327
PDPR	1119.23	-0.39823	0.111434	-3.57368	0.000352	0.00283755
GPSM2	448.139	-0.72593	0.203161	-3.57317	0.000352689	0.00284146
C5orf24	688.638	-0.447942	0.12548	-3.56982	0.000357231	0.00287474
LINC00342	99.4221	-1.25988	0.35294	-3.56966	0.000357443	0.00287479
PPP3R1	765.51	-0.457401	0.128322	-3.56447	0.000364598	0.00292728
SETD7	791.904	-1.04847	0.294435	-3.56095	0.000369519	0.00296025
RPL39	7142.28	-0.327991	0.0921226	-3.56037	0.000370328	0.00296475
SORD	1193.69	-1.25904	0.35422	-3.55439	0.000378852	0.00302778
TMEM196	20.36	-2.76849	0.779235	-3.55283	0.000381105	0.0030423
SSX2IP	452.538	-0.600039	0.169004	-3.55045	0.000384577	0.00306651
MYRIP	118.03	-1.47413	0.415509	-3.54776	0.000388519	0.00309144
C1orf43	3665.7	-0.363429	0.102458	-3.54711	0.000389489	0.003094
LINC01296.1	189.224	-0.7913	0.223109	-3.5467	0.000390095	0.00309459
BCKDHB	371.36	-0.607765	0.171489	-3.54406	0.000394023	0.00312043
PLEKHH3	354.684	-0.577245	0.163138	-3.53839	0.000402581	0.00318098
HACD1	100.878	-1.05587	0.298579	-3.53631	0.000405755	0.00320244
ADAM23	444.837	-0.792298	0.224137	-3.53488	0.000407956	0.00321617
TLE4	968.425	-1.37609	0.389325	-3.53455	0.000408474	0.00321844
WDR12	513.634	-0.487337	0.137923	-3.5334	0.000410255	0.00322882
BZRAP1	376.494	-1.60225	0.453549	-3.5327	0.000411337	0.00323551
JMY	301.544	-0.666449	0.188972	-3.5267	0.000420771	0.00330236
ZNF428	430.133	-0.573037	0.162486	-3.52669	0.000420782	0.00330236
PCNT	884.55	-0.40083	0.113703	-3.52524	0.000423103	0.00331498
RUSC2	532.164	-0.544466	0.154473	-3.52467	0.000424007	0.00331834
LOC100507194	187.99	-0.859406	0.244047	-3.52148	0.000429144	0.00335478
RPS10	680.504	-0.503779	0.143107	-3.52029	0.00043107	0.00336794
TIMM13	980.39	-0.486131	0.138171	-3.51832	0.000434287	0.00339118
NSUN3	85.0146	-1.10744	0.316114	-3.5033	0.000459534	0.00356241
NUP210	4245.29	-0.694387	0.198596	-3.49648	0.000471437	0.00363949
GATS	549.191	-0.537505	0.153731	-3.49641	0.000471563	0.00363949
RPL13	9899.42	-0.392006	0.112186	-3.49424	0.00047541	0.00366512
PRKAG1	297.642	-0.620562	0.177605	-3.49405	0.000475748	0.0036657
SMARCC2	2239.26	-0.552864	0.158325	-3.49197	0.000479476	0.00369239
ROR1	186.016	-0.699831	0.200469	-3.49097	0.000481263	0.00370206
HNMT	19.1743	-2.14129	0.614102	-3.48687	0.000488708	0.00375726
ZNF358	798.974	-0.53072	0.152391	-3.48263	0.000496514	0.00381097
LSAMP	276.654	-0.808648	0.232327	-3.48065	0.000500205	0.0038372
MAP1B	6621.86	-0.703001	0.202007	-3.48007	0.000501278	0.00384331
PI4KA	3189.17	-0.690425	0.198413	-3.47974	0.000501894	0.00384381
PLCB2	68.9718	-1.39446	0.400963	-3.47779	0.000505567	0.00386558
OIP5.AS1	441.262	-0.506778	0.145761	-3.47677	0.000507488	0.00387814
PRLR	45.2064	-1.8866	0.543259	-3.47273	0.000515184	0.00392835
USP49	395.918	-0.834827	0.240447	-3.47197	0.000516645	0.00393304
MEX3B	540.538	-0.865702	0.249744	-3.46636	0.000527549	0.00400948
EIF4EBP1	946.944	-0.559959	0.161608	-3.46492	0.000530394	0.00402715
LINC01296	175.911	-0.805911	0.232669	-3.46377	0.00053266	0.00404173
AKR1A1	845.964	-0.587547	0.1697	-3.46228	0.000535622	0.00406199
PPP1CC	2451.1	-0.528188	0.152727	-3.45838	0.000543431	0.00411005
FAM155A	409.879	-0.802273	0.23199	-3.45823	0.000543739	0.00411015
FAM163A	690.58	-0.866231	0.250748	-3.45459	0.000551127	0.00415474
TCN2	65.6004	-1.00845	0.292107	-3.45234	0.00055574	0.004185
NCOA3	649.445	-0.639624	0.18535	-3.45089	0.000558733	0.00420527
KCNQ4	107.275	-1.8576	0.538396	-3.45025	0.000560075	0.00421082
KIF3C	1123.39	-0.514008	0.149041	-3.44878	0.000563135	0.00423155
CCZ1B	2419.84	-0.849606	0.246409	-3.44795	0.000564856	0.00423991
NLGN1	54.3154	-1.25852	0.365226	-3.44585	0.000569264	0.00426841
SREBF2	3571.68	-0.523791	0.15204	-3.4451	0.000570852	0.00427802
HHIP	14.3479	-3.10742	0.902241	-3.44412	0.000572929	0.00429
EYS	21.501	-2.85657	0.829457	-3.4439	0.000573379	0.00429
FKBP7	78.2176	-1.05962	0.30768	-3.44392	0.000573347	0.00429
EXOC4	1044.2	-0.377457	0.10963	-3.44301	0.000575283	0.00429968
METTL9	1129.09	-0.437794	0.127208	-3.44156	0.00057836	0.00432036
UGT8	75.7773	-1.23975	0.360306	-3.44082	0.000579948	0.00432528
DCLK2	251.249	-0.832084	0.241818	-3.44095	0.000579674	0.00432528
QARS	2164.66	-0.533948	0.155177	-3.44091	0.000579767	0.00432528
BID	575.674	-0.67975	0.197649	-3.43917	0.000583498	0.00434711
B3GNT4	60.5193	-2.17398	0.632777	-3.43561	0.000591226	0.00439998
ISCA1	803.724	-1.26101	0.367071	-3.43534	0.00059181	0.00440109
CNTLN	347.541	-0.677252	0.197148	-3.43525	0.000592005	0.00440109
CCZ1	2352.25	-0.847009	0.246631	-3.43432	0.000594051	0.00441395
PCAT7	128.667	-0.919962	0.267991	-3.4328	0.000597376	0.00443628
CEP152	566.582	-0.992862	0.289264	-3.43238	0.000598313	0.00444089
ADAMTS3	111.128	-1.62594	0.473772	-3.4319	0.000599364	0.00444515
EBF1	59.0557	-1.77752	0.51815	-3.43052	0.000602425	0.00446191
RPL17	960.776	-0.393916	0.114839	-3.43017	0.000603204	0.00446531
ACAD10	270.518	-0.583275	0.170063	-3.42976	0.000604119	0.00446972
HTR3A	55.8879	-2.3131	0.674943	-3.42711	0.000610034	0.0045063
RMND5A	1496.91	-1.06127	0.309843	-3.42518	0.000614389	0.00453368
ZEB1	693.171	-0.556083	0.162402	-3.42412	0.000616796	0.00454663
CHD3	2258.24	-0.526195	0.15411	-3.41441	0.000639207	0.00470189
KRAS	695.823	-0.685702	0.201042	-3.41073	0.000647893	0.00476077
XYLB	227.798	-0.671082	0.196806	-3.40986	0.000649959	0.00477344
DBP	74.4025	-1.19144	0.349673	-3.40729	0.00065612	0.00481027
FOXN2	208.761	-0.758821	0.222697	-3.40742	0.000655812	0.00481027
KLHDC3	1749.66	-0.476748	0.139924	-3.40719	0.000656353	0.00481027
EHMT2	2149.47	-0.587496	0.172727	-3.40131	0.000670642	0.00489955
FOXN3	806.946	-0.613971	0.180568	-3.40021	0.000673334	0.00491407
KIF19	14.5829	-3.49644	1.02869	-3.39893	0.000676506	0.00492949
SLC25A25	538.538	-0.677981	0.19963	-3.39619	0.000683316	0.00497651
NCR3LG1	237.491	-1.37403	0.405015	-3.39255	0.00069245	0.0050299
GLTSCR2	1996.24	-0.420557	0.124066	-3.38978	0.000699491	0.00507841
HMCN2	245.874	-1.33198	0.393028	-3.38902	0.000701425	0.00508715
RSPRY1	643.001	-0.42253	0.124767	-3.38655	0.000707778	0.00513056
CCDC150	110.292	-0.921925	0.272471	-3.38357	0.00071549	0.0051784
LINC01116	30.5805	-2.55025	0.754154	-3.3816	0.000720638	0.00521295
MAGI2.AS3	339.47	-0.572057	0.169409	-3.37678	0.000733392	0.00529972
LSM7	735.247	-0.547605	0.162228	-3.37553	0.000736729	0.00531832
LRRC4C	35.7759	-1.63343	0.484707	-3.36993	0.000751882	0.0054165
IRX3	23.4617	-1.96869	0.584806	-3.3664	0.000761551	0.00547643
GPR83	49.085	-1.26138	0.374716	-3.36622	0.000762063	0.00547643
TBC1D5	1115.4	-0.800714	0.237914	-3.36556	0.000763887	0.00548599
KCNJ8	172.487	-1.08645	0.322836	-3.36533	0.000764521	0.00548772
PCDHGC3	164.47	-0.749957	0.223174	-3.36041	0.000778261	0.00557201
ZNF74	766.239	-0.656666	0.195479	-3.35926	0.000781515	0.00558315
SLC39A10	869.011	-0.605448	0.180229	-3.35933	0.000781323	0.00558315
PEPD	847.673	-0.742885	0.221374	-3.35578	0.000791403	0.00564582
GARNL3	99.5292	-1.10205	0.32857	-3.35409	0.000796278	0.0056748
HDAC10	540.316	-0.663513	0.197816	-3.3542	0.000795951	0.0056748
PLIN5	31.9444	-1.49605	0.446059	-3.35394	0.0007967	0.00567491
RPL35	3874.06	-0.404454	0.120825	-3.34743	0.00081565	0.00580397
EIF3L	4426.03	-0.534267	0.159826	-3.34281	0.000829352	0.00588646
CAMKK2	809.122	-0.513601	0.15374	-3.34071	0.000835646	0.00592209
ZNF664	3666.3	-0.60993	0.182639	-3.33954	0.00083918	0.00593809
ZGRF1	197.914	-0.627897	0.18817	-3.33686	0.000847296	0.00598945
CHST9	10.7593	-2.5543	0.765653	-3.3361	0.000849623	0.00600285
DLGAP2	99.6345	-1.10269	0.330771	-3.33369	0.000857007	0.00604847
PIKFYVE	850.43	-0.60417	0.181238	-3.33357	0.00085738	0.00604847
EMID1	62.34	-1.20541	0.362029	-3.3296	0.000869699	0.00612831
CNTN1	2239.67	-1.14866	0.345009	-3.32936	0.000870454	0.00612831
PBXIP1	672.168	-0.421618	0.126666	-3.32859	0.000872872	0.00613914
SLC17A8	16.9225	-2.56995	0.772568	-3.3265	0.000879426	0.00617833
FSD1	1025.11	-0.510633	0.153547	-3.32557	0.000882386	0.00619045
ZNF608	715.083	-1.31385	0.395095	-3.32541	0.000882876	0.00619078
NRIP1	855.936	-0.91929	0.276534	-3.32433	0.000886311	0.00621174
SMIM15	376.625	-0.539705	0.162558	-3.32007	0.00089996	0.00630107
SRL	10.0934	-3.49546	1.05393	-3.31659	0.000911238	0.00637364
COLEC11	200.109	-0.949036	0.286388	-3.31382	0.00092031	0.00642743
PKI55	154.435	-0.886848	0.267656	-3.31339	0.000921736	0.00643417
MYL6B	777.287	-0.60865	0.183768	-3.31206	0.000926113	0.00645826
GATA3	1801.97	-1.43455	0.433295	-3.3108	0.000930296	0.00648419
JDP2	103.974	-1.29503	0.391983	-3.30379	0.000953881	0.00662542
C4orf27	202.521	-0.704991	0.213604	-3.30046	0.000965275	0.00669789
PANK3	834.597	-0.597598	0.181148	-3.29895	0.000970469	0.00673058
IGFBPL1	2393.46	-1.53861	0.46716	-3.29354	0.000989329	0.00684437
DFFB	95.6018	-0.814939	0.247499	-3.2927	0.00099232	0.00685826
KCNH3	153.784	-0.876279	0.266265	-3.291	0.000998319	0.0068929
TARS	2267.75	-0.384395	0.116808	-3.29083	0.000998919	0.00689363
ZNF516	489.728	-0.635372	0.193148	-3.28956	0.00100346	0.00692151
NFASC	578.524	-0.557895	0.169977	-3.28218	0.00103008	0.00709115
CRB1	22.4058	-2.2857	0.697066	-3.27903	0.00104164	0.00716014
TRHDE.AS1	27.8628	-1.90705	0.581677	-3.27853	0.00104348	0.00716923
SLC4A8	1315.97	-0.649854	0.198289	-3.27732	0.00104799	0.0071896
PROX1	228.413	-1.11569	0.340486	-3.27676	0.00105006	0.00719488
PNPLA6	535.913	-0.424957	0.129737	-3.27552	0.00105469	0.00722139
GATA3.AS1	113.76	-1.73492	0.530393	-3.27101	0.00107165	0.00732671
CCSER2	332.645	-0.519877	0.158952	-3.27066	0.00107297	0.00733214
GNB4	417.949	-0.564655	0.172706	-3.26946	0.00107754	0.00735974
SYT14	167.198	-1.09218	0.334482	-3.26529	0.00109351	0.00745061
DQX1	223.776	-1.68605	0.516441	-3.26475	0.0010956	0.0074612
PLPPR3	879.697	-1.0221	0.313092	-3.26452	0.00109649	0.00746363
DKK3	394.527	-0.739877	0.226743	-3.26307	0.00110214	0.00749475
FMNL2	1099.63	-0.724485	0.222023	-3.26311	0.00110196	0.00749475
OSBPL1A	614.62	-0.568812	0.174376	-3.26198	0.00110636	0.00751615
RALGAPA1	44.2414	-1.40664	0.431332	-3.26115	0.0011096	0.00753446
HTR6	115.22	-1.27029	0.389687	-3.25978	0.001115	0.00756377
ZKSCAN8	835.444	-0.397231	0.121877	-3.25926	0.00111701	0.00757377
VEGFC	43.7798	-2.03075	0.623289	-3.25812	0.00112153	0.00759699
TMX4	1195.78	-0.675376	0.207417	-3.25613	0.00112942	0.00764676
KLHL12	513.663	-0.492199	0.151409	-3.25078	0.0011509	0.00777328
TSPAN3	2993.2	-0.411553	0.126664	-3.24918	0.0011574	0.00780965
AACSP1	135.112	-0.773495	0.23823	-3.24684	0.00116693	0.007859
HP1BP3	2234.33	-0.325903	0.100376	-3.24683	0.00116697	0.007859
ELMOD2	317.911	-0.816125	0.251373	-3.24667	0.00116763	0.00785967
JAM2	190.67	-0.633601	0.195192	-3.24603	0.00117025	0.0078727
PSPH	462.955	-0.77886	0.239995	-3.24532	0.00117319	0.00788567
POU6F1	74.243	-0.943971	0.29095	-3.24445	0.00117679	0.00790228
CCDC144B	274.31	-0.960638	0.29623	-3.24288	0.00118328	0.00793062
ADAMTSL4	50.8002	-1.83116	0.564984	-3.24108	0.00119079	0.00796945
MID1IP1	1138.56	-0.637546	0.196791	-3.2397	0.00119654	0.00800022
EIF4B	8450.9	-0.689349	0.212815	-3.2392	0.00119867	0.00801067
LARS	2101.67	-0.674383	0.208234	-3.23858	0.00120127	0.00802032
SGSM1	107.09	-1.5738	0.486051	-3.23792	0.00120404	0.00803498
TMPO.AS1	49.828	-1.18286	0.36593	-3.23248	0.00122721	0.00817006
KCNJ9	108.213	-2.08447	0.645094	-3.23126	0.00123245	0.00820105
LOC645166	411.213	-0.668863	0.207022	-3.23088	0.00123408	0.00820797
UBE2F	237.056	-0.663448	0.205609	-3.22674	0.00125209	0.00830799
ETNK1	746.429	-0.504482	0.156419	-3.2252	0.00125885	0.00834885
CDK14	237.306	-0.653797	0.202767	-3.22438	0.00126246	0.0083688
STAMBP	561.408	-0.434183	0.134673	-3.22397	0.00126427	0.00837686
MCF2L	1046.49	-0.408918	0.126924	-3.22175	0.0012741	0.00843796
PRR36	1138.55	-0.553651	0.171867	-3.22138	0.00127574	0.0084448
PARVA	25.1712	-2.23145	0.693396	-3.21815	0.00129021	0.00852444
LHX8	13.516	-2.30541	0.716704	-3.21668	0.00129684	0.00856419
ZNF75D	431.239	-0.530257	0.164927	-3.21511	0.00130396	0.00860302
NCAM1	1582.77	-0.64684	0.201359	-3.21236	0.00131647	0.0086815
GALNT11	454.252	-0.455223	0.141735	-3.21179	0.00131911	0.00869065
FOXRED2	1096.84	-0.597546	0.186087	-3.21111	0.00132225	0.00870723
CAMK4	626.54	-1.6762	0.522141	-3.21025	0.00132619	0.00872748
NFYB	493.954	-0.626936	0.195543	-3.20613	0.00134534	0.00884261
SYNM	550.37	-0.443121	0.138273	-3.20469	0.0013521	0.00888285
FAM89A	114.354	-1.07017	0.334361	-3.20065	0.0013712	0.00899561
KIAA0430	661.712	-0.490546	0.153308	-3.19974	0.00137552	0.00901957
RPL4	27474.4	-0.406649	0.127093	-3.19961	0.00137614	0.00901957
ZCCHC11	709.68	-0.407674	0.127473	-3.19813	0.00138324	0.00906183
CCBE1	26.2748	-2.0354	0.636669	-3.19696	0.00138886	0.00909014
GRPEL2	294.521	-0.554109	0.173364	-3.19622	0.00139241	0.0091091
TRIM67	153.038	-1.73595	0.543536	-3.19382	0.00140406	0.00918098
DAZAP2	1234.32	-0.418614	0.131082	-3.19352	0.00140552	0.00918624
ZFHX2	457.567	-0.69328	0.217102	-3.19334	0.00140635	0.00918738
FKBP4	3341.19	-0.493599	0.154668	-3.19134	0.00141612	0.00924254
TCHP	334.156	-0.593691	0.186092	-3.19031	0.00142122	0.00926717
PTGFR	402.828	-1.05872	0.331893	-3.18994	0.00142305	0.00927281
BTBD2	1845.35	-0.672202	0.210767	-3.18931	0.00142615	0.00928628
C19orf57	59.9647	-1.25481	0.393528	-3.18861	0.00142959	0.0092958
C3orf17	695.921	-0.431988	0.135479	-3.18861	0.00142961	0.0092958
KAT6B	653.839	-0.666427	0.209176	-3.18596	0.00144274	0.00937681
ZDHHC15	128.883	-0.748432	0.234958	-3.18538	0.00144562	0.00939115
VWA8	383.618	-0.675306	0.212359	-3.18001	0.00147268	0.00954026
DUXAP8	739.218	-0.417107	0.131181	-3.17964	0.00147458	0.00954814
DNMT3A	1039.16	-0.690524	0.217232	-3.17873	0.00147921	0.00957371
HIBCH	292.781	-0.604381	0.190171	-3.17809	0.00148247	0.00959032
EIF2D	485.278	-0.522565	0.164447	-3.17771	0.00148445	0.00959874
ABCD1	238.247	-0.575225	0.181056	-3.17705	0.0014878	0.0096159
ASAH2	21.6108	-1.81442	0.571517	-3.17474	0.0014997	0.00966974
ACBD7	127.197	-0.698836	0.220243	-3.17302	0.0015086	0.00971883
PEX26	773.542	-0.591304	0.186605	-3.16875	0.00153098	0.00984939
AARS	2319.01	-0.314731	0.0993998	-3.16631	0.00154386	0.00992765
RAB40B	281.324	-0.553073	0.174683	-3.16616	0.00154466	0.00992826
PAPSS1	913.593	-0.588841	0.185993	-3.16594	0.00154582	0.00993114
TMEM35	91.4081	-1.3586	0.429501	-3.1632	0.00156046	0.0100189
EYA4	355.478	-0.939447	0.297004	-3.16308	0.00156111	0.0100189
FOXP1	178.22	-0.889185	0.281285	-3.16115	0.00157146	0.010068
KLC4	365.44	-0.574826	0.182132	-3.15609	0.00159898	0.010232
RPS19	8614.67	-0.321921	0.102002	-3.15604	0.00159926	0.010232
TMEM198B	150.107	-0.775945	0.245911	-3.15539	0.00160283	0.0102455
RANBP1	2441.42	-0.531599	0.168466	-3.15552	0.00160214	0.0102455
SPSB4	388.169	-1.05246	0.334007	-3.15101	0.00162706	0.0103956
SCN3A	34.4436	-2.39024	0.758985	-3.14926	0.00163683	0.0104437
ALKBH2	389.71	-0.555974	0.176828	-3.14415	0.00166573	0.0106038
HMBOX1	125.816	-0.750736	0.23897	-3.14155	0.00168054	0.010685
PLLP	34.2347	-1.54843	0.493048	-3.14052	0.00168646	0.0107065
CREB3L4	408.914	-0.953747	0.303732	-3.14009	0.00168893	0.0107143
RSL24D1	1320.07	-0.37418	0.119194	-3.13926	0.00169376	0.0107382
ZMYM3	1529	-0.414168	0.131978	-3.13816	0.0017001	0.0107735
GOLIM4	803.508	-0.612105	0.1951	-3.13739	0.0017046	0.0107971
TNS3	256.814	-0.85026	0.271086	-3.13649	0.00170983	0.0108204
HOOK3	595.148	-0.449759	0.143464	-3.13499	0.00171862	0.0108662
NPTXR	602.63	-0.701097	0.223698	-3.13413	0.00172365	0.0108783
SLAIN1	441.202	-0.595563	0.190024	-3.13415	0.00172356	0.0108783
RAVER2	389.84	-0.49563	0.158223	-3.13247	0.00173339	0.0109348
MRPL42	440.951	-0.63614	0.203096	-3.13222	0.0017349	0.0109394
AFAP1.AS1	12.0202	-2.24978	0.718471	-3.13134	0.00174008	0.0109603
PAWR	266.152	-0.535	0.170891	-3.13065	0.00174422	0.0109733
MCRS1	838.491	-0.416416	0.133123	-3.12806	0.00175963	0.0110653
RFX3	295.392	-0.622172	0.199058	-3.12558	0.00177456	0.0111391
TTK	608.757	-0.527994	0.169126	-3.1219	0.0017969	0.0112642
SOX12	1815.76	-0.590423	0.189222	-3.12026	0.00180692	0.0113117
BAZ2A	4127.42	-0.465379	0.14931	-3.11687	0.00182782	0.0114323
P2RX7	21.2952	-2.61954	0.840821	-3.11546	0.0018366	0.0114769
PHIP	1502.51	-0.406618	0.130586	-3.1138	0.00184697	0.0115366
UBA1	4792.47	-0.341983	0.109851	-3.11316	0.00185099	0.0115513
DBX2	12.3094	-2.46992	0.793491	-3.11273	0.00185368	0.0115629
ZNF536	64.3692	-2.10575	0.676653	-3.11202	0.00185814	0.0115804
LINC00682	113.664	-1.9243	0.618521	-3.11113	0.00186371	0.0116099
ATP11C	786.708	-0.4857	0.156193	-3.10962	0.0018733	0.0116593
ALG13	386.319	-0.677679	0.217948	-3.10936	0.00187491	0.0116641
IKZF4	443.567	-0.490023	0.157704	-3.10723	0.00188848	0.011738
PCBP3	277.848	-0.895198	0.288221	-3.10594	0.00189676	0.0117835
METTL7A	122.063	-1.91837	0.619253	-3.09787	0.00194914	0.0120717
SOX2	38.9254	-1.34627	0.434597	-3.09775	0.00194995	0.0120717
KIAA1804	121.976	-0.791906	0.255918	-3.09438	0.00197224	0.0121989
LEPR	57.0693	-1.29331	0.418143	-3.09299	0.00198149	0.0122506
TMEM119	178.36	-2.24108	0.725973	-3.087	0.00202188	0.0124783
TTYH2	368.017	-0.671681	0.217681	-3.08562	0.00203128	0.0125197
RGS9	59.9602	-1.22082	0.39582	-3.08427	0.00204056	0.0125713
SNAI1	41.8774	-1.22687	0.397823	-3.08396	0.00204262	0.0125729
RPL35A	7482.72	-0.478353	0.155104	-3.08407	0.0020419	0.0125729
TEAD2	391.392	-0.84235	0.273199	-3.08329	0.00204728	0.0125849
SGOL2	333.169	-0.64162	0.208095	-3.0833	0.0020472	0.0125849
CHD4	6437.91	-0.288162	0.0934673	-3.08302	0.00204913	0.0125907
PHKA2.AS1	43.8302	-1.8314	0.594056	-3.08288	0.00205008	0.012591
LBX2.AS1	49.1217	-1.39378	0.452296	-3.08156	0.00205917	0.0126413
RBM3	2747.53	-0.418048	0.135749	-3.07957	0.00207296	0.0127092
ZNF605	508.993	-0.678507	0.220423	-3.0782	0.00208252	0.0127622
ZNF770	712.196	-0.409737	0.133142	-3.07745	0.00208781	0.0127722
KCNK2	125.89	-1.60487	0.521785	-3.07573	0.00209986	0.0128346
WSB1	1266.67	-0.4938	0.160612	-3.07449	0.00210861	0.0128768
BTG3	165.682	-0.699979	0.227778	-3.07307	0.00211869	0.0129214
NCOA2	511.842	-0.66488	0.216389	-3.07261	0.00212196	0.0129357
CRTAP	2103.73	-0.468594	0.152657	-3.06958	0.00214359	0.0130562
EIF2AK1	2595.94	-0.303629	0.0989309	-3.06911	0.00214701	0.0130713
SLC5A3	329.11	-0.792824	0.258409	-3.06809	0.00215429	0.0131041
CHST8	186.102	-1.34052	0.437208	-3.0661	0.00216868	0.0131802
GNPTAB	394.655	-0.683948	0.223305	-3.06285	0.00219242	0.0133129
LINC00890	490.331	-3.24693	1.06024	-3.06245	0.00219537	0.013325
TTC39C	218.306	-0.598898	0.195731	-3.05981	0.0022148	0.0134193
RPL14	5625.28	-0.44772	0.146329	-3.05968	0.00221572	0.0134193
CEP170	2754.07	-0.400677	0.131085	-3.05662	0.00223846	0.0135453
TMTC1	307.106	-0.690439	0.225983	-3.05527	0.00224857	0.0136006
RPS9	5837.27	-0.289281	0.0947177	-3.05414	0.00225708	0.0136402
BTF3	5733.67	-0.278589	0.0912351	-3.05353	0.00226168	0.0136621
CCDC188	81.9748	-0.925558	0.303447	-3.05015	0.0022873	0.0138109
STAR	41.2163	-1.45163	0.476152	-3.04866	0.00229865	0.0138674
EIF4E2	1009.17	-0.427664	0.140274	-3.04877	0.00229784	0.0138674
LINC00877	21.8478	-1.89412	0.621557	-3.04739	0.00230841	0.0139203
PPP1R13B	517.438	-0.499719	0.164021	-3.04668	0.00231385	0.0139471
B3GALNT2	363.25	-0.469783	0.154346	-3.04371	0.00233682	0.0140795
SPATA20	332.23	-0.885907	0.291293	-3.04129	0.00235568	0.014187
STMN1	5015.28	-0.79155	0.260404	-3.0397	0.00236816	0.0142498
SLIT3	1857.29	-1.05418	0.346821	-3.03956	0.00236923	0.0142501
OSBP2	221.707	-0.835202	0.274899	-3.03821	0.00237987	0.0143079
UGT3A2	31.0897	-1.90958	0.628739	-3.03715	0.00238824	0.0143459
PPHLN1	636.482	-0.445444	0.146783	-3.03471	0.0024077	0.0144565
RBM24	98.7258	-2.11235	0.696246	-3.03391	0.00241409	0.0144887
TRIB1	200.525	-0.776952	0.25629	-3.03154	0.00243313	0.0145842
SLC7A11	390.526	-1.63676	0.540029	-3.03087	0.00243848	0.0146045
ANKRD36C	153.421	-1.19173	0.393437	-3.02904	0.00245334	0.0146864
PARP4	647.53	-0.781186	0.257973	-3.02817	0.00246043	0.0147225
FOXN4	167.002	-1.68806	0.557695	-3.02685	0.00247116	0.0147635
MKNK2	1270.95	-0.476778	0.157519	-3.02681	0.00247152	0.0147635
NOMO3	2418	-0.297367	0.0982514	-3.02659	0.0024733	0.0147678
MPHOSPH9	449.22	-0.489161	0.161683	-3.02543	0.00248282	0.0148183
METRNL	314.015	-0.524459	0.173507	-3.0227	0.00250527	0.0149396
GRAMD1B	190.093	-0.767025	0.253881	-3.02119	0.0025178	0.0150015
SETDB1	1529.66	-0.459997	0.152392	-3.0185	0.00254029	0.0151161
EMILIN3	203.91	-0.675859	0.223936	-3.01809	0.00254371	0.0151235
PTPRS	3562.68	-0.522588	0.173245	-3.01647	0.00255739	0.0151984
CCNB2	813.684	-0.545409	0.180835	-3.01606	0.00256083	0.0152123
RPL26	9676.47	-0.351686	0.116609	-3.01593	0.00256194	0.0152125
HSPG2	433.219	-0.725791	0.240769	-3.01447	0.00257431	0.0152794
MTHFD2	2899.4	-0.409774	0.135994	-3.01317	0.00258531	0.0153382
SMYD3	327.303	-0.651426	0.216215	-3.01287	0.00258793	0.0153472
UBXN7	1001.32	-0.366709	0.121791	-3.01096	0.00260422	0.0154291
RPL9	10553.4	-0.448413	0.149171	-3.00603	0.00264683	0.0156301
C7orf73	429.899	-0.471526	0.156988	-3.00357	0.00266829	0.0157464
NEK1	280.174	-0.703673	0.234606	-2.99939	0.00270524	0.0159412
ABCC4	589.718	-0.445508	0.148577	-2.99851	0.00271303	0.0159737
EOGT	97.3635	-0.956478	0.319004	-2.99833	0.00271468	0.0159766
TOP2A	3050.67	-0.480113	0.160144	-2.99802	0.00271743	0.0159861
SRGAP3	403.311	-0.81787	0.272878	-2.9972	0.00272468	0.016022
ZFHX4	458.65	-0.629622	0.2101	-2.99677	0.00272859	0.0160382
SF3B1	5495.82	-0.433883	0.14496	-2.99313	0.00276128	0.0161895
CCDC74A	279.178	-0.884481	0.295534	-2.99282	0.00276411	0.0161968
VARS	3115.85	-0.609655	0.20379	-2.99158	0.0027754	0.0162517
FBXO32	49.8623	-1.32547	0.4433	-2.99	0.00278975	0.0163214
CCDC74B	149.833	-1.11147	0.371734	-2.98997	0.00279004	0.0163214
SGPL1	1301.78	-0.518146	0.1733	-2.98989	0.00279081	0.0163214
PCBP1.AS1	54.8569	-1.02073	0.341647	-2.98768	0.002811	0.0164326
RAP2A	637.615	-0.408214	0.136698	-2.98625	0.00282423	0.0164939
ZNF675	120.603	-0.772972	0.258947	-2.98506	0.00283521	0.0165403
PTPN18	292.013	-0.543276	0.18228	-2.98045	0.00287828	0.0167768
PLCB1	471.035	-1.5021	0.50412	-2.97965	0.00288573	0.0168132
NME4	1591.56	-0.532815	0.178896	-2.97835	0.00289807	0.0168709
RPS23	7582.24	-0.273872	0.0919803	-2.97751	0.00290604	0.0169103
ZBTB33	473.815	-0.516155	0.173458	-2.97568	0.00292343	0.0169973
ZNF37BP	584.726	-0.378937	0.127361	-2.97529	0.00292708	0.0170114
FAM117B	518.178	-0.640916	0.215524	-2.97376	0.0029418	0.0170685
RPL10	6927.2	-0.405702	0.13644	-2.97348	0.00294444	0.0170767
SHMT2	2959.74	-0.531769	0.17891	-2.97227	0.00295604	0.0171369
PNMAL1	883.9	-0.348973	0.117434	-2.97165	0.00296206	0.0171505
BARD1	171.676	-0.854383	0.287723	-2.96947	0.00298316	0.0172601
DUXAP10	455.304	-0.506409	0.170651	-2.96752	0.00300216	0.0173538
CHPT1	250.371	-0.757044	0.255184	-2.96666	0.00301052	0.0173949
PDLIM3	70.6483	-1.39071	0.469093	-2.96468	0.00302994	0.0174999
LONRF2	627.734	-0.406698	0.137191	-2.96447	0.00303201	0.0175046
PMS1	289.585	-0.613618	0.207244	-2.96084	0.00306798	0.0176976
RPLP0	29549.2	-0.490707	0.165856	-2.95863	0.00309007	0.0177957
MED1	959.689	-0.494563	0.167192	-2.95805	0.00309592	0.0178147
ZNF510	299.453	-0.493914	0.167028	-2.95708	0.00310566	0.017856
RNF130	571.592	-0.385482	0.130464	-2.95471	0.00312961	0.0179714
KIF23	725.997	-0.609565	0.206444	-2.95269	0.00315018	0.0180598
ST8SIA2	709.667	-1.0706	0.363074	-2.9487	0.00319113	0.0182646
AASS	62.3437	-1.84428	0.625704	-2.94753	0.00320321	0.0183112
RPL30	5313.48	-0.359929	0.122246	-2.94431	0.00323678	0.0184879
ST8SIA3	430.801	-0.43676	0.14838	-2.94352	0.00324505	0.01852
SOX4	597.686	-0.922112	0.313351	-2.94274	0.00325322	0.018559
WNK1	4447.21	-0.585661	0.199036	-2.9425	0.00325577	0.018566
RPS21	4007.25	-0.389928	0.132646	-2.93962	0.00328618	0.0187088
CCDC112	162.998	-0.72673	0.247273	-2.93898	0.00329295	0.0187359
CEP97	404.164	-0.454673	0.154734	-2.93842	0.0032989	0.0187583
GRAMD1A	936.396	-0.535896	0.182644	-2.93409	0.00334522	0.0189985
LOC642366	417.667	-2.68072	0.913788	-2.93363	0.00335021	0.0190183
BCL7A	1228.37	-0.429716	0.146485	-2.93352	0.00335145	0.0190183
MDM1	144.099	-0.619131	0.211074	-2.93324	0.00335444	0.0190276
DGKI	184.539	-0.556228	0.189831	-2.93012	0.00338833	0.0191964
TIA1	997.09	-0.35926	0.12276	-2.92652	0.00342781	0.0193964
PTGES3	3742.09	-0.449996	0.153784	-2.92617	0.00343167	0.0194104
ZMYM2	1797.36	-0.295011	0.100911	-2.92346	0.00346161	0.0195481
TDG	892.452	-0.37771	0.129273	-2.9218	0.00348009	0.0196432
RENBP	68.3495	-1.11189	0.380934	-2.91885	0.00351327	0.0197997
FRMD6	104.442	-0.860731	0.294952	-2.91821	0.00352045	0.0198322
ANKS6	479.112	-0.938008	0.321523	-2.91739	0.00352972	0.0198764
ABHD3	137.966	-0.829233	0.284403	-2.91569	0.003549	0.0199769
KANSL3	1524.76	-0.372064	0.127627	-2.91524	0.00355414	0.0199978
C10orf12	133.642	-0.694727	0.238528	-2.91256	0.00358484	0.0201543
ATP2A1	60.0322	-0.94958	0.326303	-2.91012	0.00361289	0.0203038
MPHOSPH8	986.937	-0.463561	0.159403	-2.90811	0.00363622	0.0204068
MAP2K6	173.961	-0.863882	0.29719	-2.90684	0.00365105	0.0204606
SLC4A7	368.76	-0.470875	0.162225	-2.9026	0.0037008	0.0206812
ARX	12.0156	-1.94473	0.670043	-2.90239	0.00370323	0.0206865
MIR6723	4984.67	-0.673526	0.232078	-2.90216	0.003706	0.0206937
PER3	322.245	-1.00804	0.347394	-2.90171	0.00371132	0.0207151
GBX2	34.9494	-1.22854	0.423598	-2.90024	0.00372878	0.0208042
ELAVL3	2985.76	-0.801184	0.276426	-2.89836	0.00375118	0.0209125
LOC730101	92.5507	-0.772995	0.266933	-2.89584	0.0037815	0.0210647
USP37	479.573	-0.446983	0.154396	-2.89504	0.00379107	0.0211096
SCAMP1	540.295	-0.526602	0.182057	-2.89252	0.00382167	0.021246
EXTL2	431.05	-0.431486	0.149319	-2.88969	0.00385618	0.0214109
TMEM201	602.164	-0.435576	0.150768	-2.88905	0.00386404	0.0214304
SLC35E2B	2404.33	-0.326438	0.113044	-2.8877	0.00388065	0.021514
ETV6	108.387	-0.710349	0.246195	-2.88531	0.00391034	0.0216355
TBC1D9	227.245	-0.704924	0.244455	-2.88365	0.00393094	0.0217323
FBLN1	2329.49	-0.397437	0.137858	-2.88294	0.00393979	0.0217726
THAP2	76.8359	-0.812062	0.281701	-2.88271	0.00394273	0.0217802
CPE	511.219	-0.957379	0.33223	-2.88167	0.00395573	0.0218434
ZNF280C	231.294	-0.69163	0.240169	-2.87977	0.00397971	0.0219498
DDX6	1793.6	-0.380012	0.132022	-2.87839	0.00399707	0.0220281
PIK3CD.AS2	27.8703	-1.31869	0.458379	-2.87685	0.00401665	0.0221183
CHN1	443.738	-0.651262	0.226412	-2.87645	0.00402179	0.0221207
MAT2B	374.538	-0.522461	0.181633	-2.87647	0.00402146	0.0221207
BCL2L13	991.392	-0.618729	0.215316	-2.87359	0.00405832	0.0222689
LPCAT4	307.527	-0.482543	0.168034	-2.8717	0.0040827	0.0223939
MAT2A	4161.6	-0.565172	0.196827	-2.87141	0.00408643	0.0224055
ULK2	150.046	-1.64703	0.57369	-2.87095	0.00409242	0.0224296
ETV1	162.677	-1.10446	0.384779	-2.87038	0.00409979	0.0224611
INTS6	475.114	-0.607192	0.211615	-2.86932	0.0041136	0.0225193
EIF3A	6648.15	-0.325749	0.113574	-2.86816	0.00412867	0.0225839
IGF2BP3	705.485	-0.56775	0.198016	-2.86719	0.00414131	0.0226353
AP3M1	867.763	-0.404539	0.141171	-2.86559	0.0041623	0.0227233
ACLY	3287.28	-0.315994	0.110323	-2.86425	0.00418004	0.0228023
AKAP6	130.75	-1.74694	0.610654	-2.86077	0.00422611	0.0230266
THEM6	350.476	-0.572524	0.200262	-2.85887	0.00425152	0.023147
EIF4E3	208.323	-0.63914	0.223835	-2.85541	0.00429807	0.0233731
FAM120C	210.976	-0.710716	0.248942	-2.85494	0.00430445	0.0233986
TACC2	689.722	-0.864471	0.30298	-2.85323	0.00432773	0.023516
CAND1	2498.45	-0.431226	0.151214	-2.85176	0.00434783	0.0236069
NR2C1	391.621	-0.555216	0.194955	-2.84792	0.00440061	0.0238232
KIF4A	900.108	-0.631642	0.221929	-2.84615	0.00442516	0.0239429
LARP4	799.474	-0.444044	0.156191	-2.84296	0.00446969	0.024137
NSD1	659.945	-0.431747	0.151945	-2.84146	0.00449068	0.0242223
HOGA1	20.2906	-2.27568	0.800969	-2.84116	0.00449495	0.0242359
CKMT1A	798.133	-1.23848	0.436051	-2.84023	0.00450811	0.0242975
FAM53B	877.333	-0.457401	0.161095	-2.83932	0.00452098	0.0243574
RPS2	24809.3	-0.331754	0.116883	-2.83835	0.00453476	0.0244223
DIRAS1	576.122	-0.533475	0.188142	-2.83549	0.00457559	0.0246042
NCOA6	1317.03	-0.359631	0.12683	-2.83555	0.0045747	0.0246042
BBS10	194.869	-0.661805	0.233426	-2.83518	0.00457997	0.0246088
LOC100130417	75.046	-1.69562	0.598447	-2.83336	0.00460609	0.0247205
ISL2	107.738	-0.772308	0.272629	-2.83282	0.00461395	0.0247476
SFRP1	1211.18	-0.697514	0.24625	-2.83254	0.00461796	0.0247557
LOC728673	48.0863	-0.999797	0.35301	-2.83221	0.00462281	0.0247722
SLC16A7	89.0319	-0.862787	0.30465	-2.83206	0.00462487	0.0247737
ATE1	426.3	-0.397477	0.140432	-2.83038	0.00464922	0.0248678
RALGDS	3116.81	-0.305499	0.107936	-2.83036	0.00464957	0.0248678
SLC6A17	321.972	-1.43553	0.507319	-2.82965	0.00465996	0.0249027
PRRT1	42.2404	-1.07982	0.381625	-2.82954	0.00466144	0.0249027
KIF13B	266.552	-0.47147	0.166676	-2.82867	0.00467423	0.0249614
NACAP1	78.6307	-0.825886	0.292027	-2.82811	0.00468234	0.0249865
BRMS1L	148.987	-0.627205	0.221904	-2.82647	0.00470643	0.0251045
RNF169	449.066	-0.466357	0.16507	-2.82521	0.0047249	0.0251935
MAP4K4	3686.75	-0.611659	0.216741	-2.82207	0.0047715	0.0254022
ATF2	560.478	-0.401897	0.142418	-2.82196	0.00477316	0.0254022
ANKRD29	48.4735	-1.49425	0.52959	-2.82152	0.0047797	0.0254273
ICA1	390.628	-1.24239	0.441035	-2.81699	0.0048476	0.0257395
ELF1	113.363	-0.784069	0.278605	-2.81427	0.00488885	0.0259388
NAB1	466.75	-0.78812	0.280135	-2.81336	0.00490271	0.0260024
WNT8B	9.94829	-2.26536	0.805324	-2.81297	0.00490858	0.0260217
RANBP2	3478.99	-0.339329	0.120686	-2.81166	0.0049287	0.0261105
TP53INP1	472.566	-1.04883	0.373411	-2.80878	0.00497295	0.026315
HHIP.AS1	15.2877	-1.97561	0.7056	-2.7999	0.00511183	0.0269172
RPSA	15147.9	-0.318256	0.113777	-2.7972	0.0051547	0.0270918
PEX5L	426.41	-0.988807	0.353667	-2.79587	0.00517606	0.0271938
NOMO2	2574.95	-0.281191	0.10059	-2.79542	0.00518323	0.0272212
PATZ1	1028.68	-0.386774	0.138488	-2.79284	0.00522476	0.0273981
GPRIN3	35.6676	-1.4447	0.517326	-2.79263	0.00522812	0.0274054
B4GALNT3	155.99	-0.618994	0.221702	-2.79201	0.00523811	0.0274475
NCBP2	1859.51	-0.380587	0.136319	-2.79189	0.0052401	0.0274476
ATAD1	658.625	-0.390116	0.139776	-2.79101	0.00525433	0.0274909
ALDH2	1145.07	-0.566664	0.203178	-2.789	0.00528706	0.0276313
BUB1B	1054.98	-0.576905	0.207025	-2.78665	0.00532565	0.0278018
NT5DC2	3379.66	-0.579019	0.207828	-2.78605	0.00533552	0.0278415
JRK	883.074	-0.339912	0.122041	-2.78522	0.00534912	0.027893
CEP70	276.42	-0.500254	0.179681	-2.78412	0.00536729	0.0279773
AGTPBP1	626.347	-0.533501	0.191633	-2.78397	0.00536986	0.0279802
BNC2	60.5214	-1.0451	0.375882	-2.7804	0.00542927	0.0282687
WWC1	335.934	-0.446297	0.160605	-2.77885	0.0054552	0.0283931
DLG2	22.0433	-1.72803	0.622125	-2.77762	0.00547591	0.0284903
PTPRH	56.5274	-1.43615	0.517145	-2.77706	0.00548523	0.0285281
NISCH	2076.51	-0.339057	0.122114	-2.77657	0.00549363	0.0285612
MTNR1A	25.8935	-1.78327	0.642414	-2.77589	0.00550512	0.0286102
HVCN1	12.7741	-1.97327	0.711821	-2.77215	0.00556873	0.0289085
LRRTM1	88.4478	-1.64325	0.592748	-2.77226	0.00556682	0.0289085
OPRD1	75.0467	-1.42162	0.512992	-2.77123	0.00558443	0.0289684
LRRC7	15.1487	-1.96675	0.70989	-2.7705	0.00559697	0.0290227
MFAP3L	129.463	-0.893971	0.322852	-2.76898	0.00562324	0.0291481
RBMS3	121.745	-1.36183	0.491986	-2.76803	0.00563964	0.0292223
FRS3	163.05	-0.706879	0.255534	-2.76629	0.00566989	0.0293681
AMPH	232.191	-0.652045	0.236487	-2.75722	0.00582959	0.0300947
CBR4	177.401	-0.701492	0.254657	-2.75465	0.00587543	0.0302866
PDGFD	30.0206	-1.246	0.452401	-2.75419	0.00588384	0.0303187
CTDSPL	285.557	-0.481807	0.174952	-2.75394	0.00588826	0.0303303
ST3GAL2	601.262	-0.485718	0.176393	-2.75361	0.00589411	0.0303492
ASPM	896.685	-0.433692	0.157512	-2.7534	0.00589805	0.0303583
KHDRBS1	3729.4	-0.321282	0.116768	-2.75146	0.00593303	0.0305046
SIPA1L1	410.708	-0.414958	0.150842	-2.75095	0.00594223	0.0305407
CKMT1B	807.503	-1.20772	0.439204	-2.7498	0.00596315	0.0306031
FXR1	2314.39	-0.312481	0.113707	-2.74814	0.00599346	0.030736
ERP29	1448.08	-0.664915	0.242011	-2.74746	0.00600589	0.0307772
ID4	64.0219	-1.28437	0.467556	-2.74699	0.00601457	0.0307992
SORCS1	1239.04	-0.848629	0.308931	-2.74698	0.00601461	0.0307992
CARF	109.98	-0.706309	0.257417	-2.74383	0.0060727	0.0310635
RNF144A	592.761	-0.379251	0.13822	-2.74382	0.00607289	0.0310635
SPG11	599.584	-0.410777	0.150088	-2.7369	0.00620208	0.0316662
HECA	126.31	-0.857294	0.313346	-2.73593	0.00622039	0.0317249
RPL23	4039.33	-0.323942	0.118399	-2.73603	0.00621861	0.0317249
XRCC5	5167.66	-0.357094	0.130528	-2.73577	0.0062235	0.0317292
TMEM246	577.318	-0.449533	0.164476	-2.73312	0.00627381	0.031939
HAND2.AS1	312.731	-0.897407	0.328603	-2.73098	0.0063147	0.0321237
RCBTB1	554.922	-0.584527	0.214169	-2.72928	0.00634731	0.0322543
DHFRL1	97.3728	-0.807527	0.296102	-2.72719	0.00638766	0.0324277
SPEN	1618.82	-0.300056	0.110182	-2.72326	0.00646402	0.0327758
SOCS4	471.847	-0.463214	0.170157	-2.72227	0.00648351	0.0328627
CNTNAP4	295.452	-1.48512	0.545711	-2.72145	0.0064997	0.0329284
SBNO1	942.109	-0.387842	0.142586	-2.72006	0.00652709	0.0330475
CCDC64	224.874	-0.725923	0.267015	-2.71866	0.0065546	0.0331627
PUM1	1754.06	-0.266459	0.0980249	-2.71828	0.00656219	0.0331701
FAM216A	361.533	-0.461891	0.170029	-2.71654	0.00659682	0.0332963
UCK2	2331.06	-0.308344	0.113529	-2.716	0.00660765	0.0333345
PCOLCE.AS1	15.6327	-1.69203	0.623443	-2.71402	0.00664728	0.0334876
PLXNC1	330.529	-0.798374	0.294215	-2.71357	0.0066562	0.0335188
DCAF6	438.303	-0.507764	0.18719	-2.71257	0.00667645	0.0336087
ZNF581	217.036	-0.670337	0.247299	-2.71063	0.00671558	0.0337569
PHTF2	415.991	-0.429336	0.158441	-2.70975	0.00673337	0.0338098
PRIMA1	151.568	-0.994791	0.367197	-2.70915	0.00674562	0.033847
IL21R	10.3005	-2.86957	1.05954	-2.70833	0.00676233	0.0339186
MAOA	1410.97	-2.47549	0.914407	-2.70721	0.00678521	0.0340211		0.179806
LSM14B	946.877	-0.341223	0.126093	-2.70612	0.0068075	0.0341084
DHTKD1	774.611	-0.39503	0.146005	-2.70559	0.00681837	0.0341506
ZNF804A	442.184	-0.551011	0.203731	-2.7046	0.00683864	0.0342398
YTHDF2	1306.72	-0.426368	0.157706	-2.70357	0.00685992	0.0343341
X08.mar	379.728	-0.893156	0.330483	-2.70258	0.00688032	0.0344115
CRIPT	129.421	-0.590884	0.218674	-2.70213	0.00688975	0.0344463
LRCOL1	15.0093	-2.13558	0.790504	-2.70155	0.00690172	0.0344691
KIAA0754	294.469	-0.493666	0.182728	-2.70164	0.00689985	0.0344691
MAB21L1	786.155	-0.952735	0.35275	-2.70088	0.00691572	0.0345267
KANSL1L	165.855	-0.734258	0.272222	-2.69728	0.00699083	0.0348604
SRRM4	368.475	-1.62414	0.60247	-2.6958	0.00702198	0.0349945
CC2D2A	478.524	-0.523269	0.194175	-2.69483	0.00704244	0.035084
FAM175A	129.423	-0.732535	0.271842	-2.69471	0.00704507	0.0350845
TMEM108	729.012	-1.07143	0.397674	-2.69424	0.00705489	0.0351209
PDE8A	281.176	-0.57492	0.213685	-2.6905	0.00713459	0.0354671
NELL1	233.893	-0.975506	0.362656	-2.6899	0.00714744	0.0355183
TERF2IP	1765.53	-0.427576	0.15899	-2.68933	0.00715964	0.0355662
ST8SIA1	162.074	-0.999799	0.372069	-2.68713	0.00720688	0.0357882
BMP7	1293.35	-1.28212	0.477363	-2.68584	0.00723468	0.0359013
C3orf80	75.6647	-0.860961	0.320556	-2.68584	0.0072348	0.0359013
APBA2	805.842	-0.627123	0.233608	-2.6845	0.00726377	0.0360066
ARRB2	948.569	-0.449787	0.167563	-2.68428	0.00726858	0.0360177
PABPC1	14456	-0.406576	0.151543	-2.6829	0.00729861	0.0361536
CHCHD6	409.211	-0.453393	0.169051	-2.68199	0.00731855	0.0362396
LRRC16B	430.246	-0.427229	0.159372	-2.68071	0.00734665	0.0363529
VIPR2	143.397	-1.62026	0.604581	-2.67997	0.00736286	0.0364073
CDH11	83.3557	-1.06458	0.397229	-2.68001	0.00736197	0.0364073
MBNL1	312.048	-0.581089	0.216867	-2.67947	0.00737397	0.0364493
SIAH3	63.8641	-0.877672	0.328091	-2.67509	0.00747094	0.0368763
ASF1B	317.684	-0.532291	0.199095	-2.67355	0.00750522	0.0370325
OSR2	22.0128	-1.30305	0.48748	-2.67303	0.00751702	0.0370776
TFCP2	756.185	-0.460986	0.172573	-2.67125	0.00755704	0.0372355
CLU	640.193	-1.35274	0.506469	-2.67092	0.0075644	0.0372586
DCTN4	1254.68	-0.341284	0.127801	-2.67042	0.00757557	0.0373005
IRAK1BP1	141.741	-0.571979	0.214854	-2.66218	0.00776367	0.0381325
PNPLA3	152.081	-0.909585	0.34182	-2.66101	0.00779071	0.0382383
PXMP2	298.725	-0.459514	0.172714	-2.66055	0.00780138	0.0382772
NFATC3	742.402	-0.423347	0.159186	-2.65945	0.00782681	0.038375
RBM43	61.6791	-0.910572	0.342601	-2.65782	0.00786477	0.038507
SLC39A11	228.956	-0.543197	0.204406	-2.65744	0.00787368	0.0385312
POLD2	1095.7	-0.422966	0.159211	-2.65664	0.00789236	0.0385744
MKI67	4052.69	-0.418199	0.157413	-2.65671	0.00789083	0.0385744
UHRF1	1879.07	-0.36104	0.135892	-2.65682	0.00788806	0.0385744
ZHX3	437.201	-0.423394	0.159532	-2.65397	0.00795505	0.03884
MSC.AS1	50.3643	-1.08631	0.409853	-2.65048	0.00803764	0.0392198
CTAG2	1844.7	-0.409519	0.154509	-2.65045	0.00803847	0.0392198
CIB2	49.2516	-1.27015	0.479261	-2.65023	0.00804367	0.0392315
ZKSCAN2	458.309	-0.381096	0.14421	-2.64266	0.00822586	0.0400362
STMN3	3380.58	-0.549966	0.208127	-2.64245	0.00823085	0.0400465
KLF3.AS1	9.98883	-2.25805	0.854608	-2.6422	0.00823683	0.0400476
NR3C2	28.5459	-1.18697	0.449235	-2.64221	0.00823663	0.0400476
LOC101243545	1888.55	-0.446179	0.16898	-2.64043	0.00828021	0.0402165
CNOT1	4075.6	-0.293005	0.110968	-2.64044	0.00827983	0.0402165
SULF2	1129.39	-1.19054	0.451012	-2.63972	0.00829756	0.0402867
STAC3	16.45	-1.67753	0.635825	-2.63834	0.0083312	0.0404359
JADE1	364.299	-0.81124	0.307643	-2.63696	0.00836539	0.0405469
SSH2	316.946	-0.469706	0.178208	-2.63571	0.00839615	0.0406664
PHF6	778.295	-0.384588	0.145929	-2.63545	0.00840264	0.0406837
HOXC5	14.654	-3.01622	1.14531	-2.63355	0.00844976	0.0408835
YPEL3	263.957	-1.18003	0.448141	-2.63318	0.00845901	0.0408999
TTC8	681.972	-1.02821	0.390616	-2.63228	0.00848143	0.0409941
USP33	1214.09	-0.333867	0.126845	-2.63208	0.00848642	0.041004
B3GNT5	141.238	-0.631927	0.240124	-2.63167	0.00849653	0.0410386
ZNF362	456.824	-0.644179	0.245094	-2.62829	0.00858159	0.0413635
RPS3A	13050	-0.651343	0.247914	-2.62729	0.00860684	0.0414709
ANTXR2	491.232	-0.810527	0.308521	-2.62714	0.00861067	0.0414751
TBCD	1812.03	-0.42323	0.161253	-2.62463	0.00867432	0.0417097
SNAP91	559.362	-0.704616	0.268607	-2.62323	0.00871013	0.041853
BAG6	5576.24	-0.403872	0.153976	-2.62296	0.00871693	0.0418568
TSC22D1	1105.47	-0.396049	0.151122	-2.62072	0.00877455	0.0420899
MAGEF1	1118.43	-0.384705	0.146872	-2.61933	0.00881035	0.0422328
HSP90AB1	28028.9	-0.270678	0.103411	-2.61749	0.00885794	0.0424172
HSD11B1L	143.761	-0.587933	0.224696	-2.61657	0.0088817	0.0424984
NDUFS1	1353.35	-0.313553	0.119832	-2.6166	0.00888101	0.0424984
HRK	15.5169	-2.18698	0.835954	-2.61615	0.00889285	0.042526
RAB3IP	430.958	-0.479457	0.183331	-2.61525	0.0089161	0.042608
JUP	715.262	-0.749719	0.286748	-2.61455	0.00893439	0.0426808
DDX11	894.156	-0.394238	0.15083	-2.6138	0.00895425	0.042761
MCF2L2	93.5401	-0.77711	0.297427	-2.61278	0.00898101	0.0428741
HSPB1	1972.56	-0.511063	0.19569	-2.61159	0.00901215	0.043008
LSM4	1261.94	-0.408658	0.156677	-2.60829	0.00909964	0.0433662
PAN2	531.899	-0.436867	0.167605	-2.60652	0.00914662	0.0435604
DENND6A	332.6	-0.414546	0.159113	-2.60536	0.00917788	0.0436199
ATP1B3	858.973	-0.324875	0.124736	-2.60449	0.00920111	0.0437006
MED24	1029.67	-0.329702	0.126613	-2.60401	0.00921407	0.0437472
RARB	63.3037	-0.913213	0.350987	-2.60184	0.00927244	0.0439795
LRRK2	37.4758	-1.22221	0.470029	-2.60028	0.00931475	0.0441501
ZNF781	45.3382	-0.950375	0.36578	-2.59822	0.00937095	0.0443713
FBRSL1	921.405	-0.408224	0.157159	-2.59752	0.00938991	0.0444309
ZNF678	178.161	-0.517486	0.19931	-2.59639	0.00942095	0.0445325
SARM1	689.573	-0.352601	0.13593	-2.59398	0.00948712	0.0448301
OPA1	1197.06	-0.358442	0.138246	-2.59278	0.00952036	0.0449415
ITM2C	2158.26	-0.622296	0.24007	-2.59215	0.00953788	0.0449938
OCIAD2	383.647	-0.542641	0.209425	-2.5911	0.00956683	0.0450999
POGZ	2337.55	-0.281124	0.108614	-2.58827	0.00964581	0.0454415
ALMS1	840.616	-0.319572	0.123528	-2.58704	0.00968054	0.0455897
SLC35A5	292.916	-0.452566	0.175022	-2.58577	0.0097163	0.0457272
HOXD8	104.918	-0.674131	0.261038	-2.5825	0.00980877	0.0461313
NDUFB9	947.817	-0.36254	0.140408	-2.58206	0.00982135	0.0461438
CELF5	434.108	-0.447449	0.173409	-2.58031	0.00987129	0.0463628
C16orf45	583.081	-0.446411	0.173058	-2.57954	0.00989328	0.0464349
LYL1	53.3095	-1.21418	0.471068	-2.57751	0.0099516	0.0466772
ZNF253	201.525	-0.51059	0.198113	-2.57727	0.00995846	0.0466937
CORO2A	473.871	-0.663513	0.25774	-2.57435	0.0100429	0.047058
BDNF	181.626	-1.58295	0.615371	-2.57235	0.010101	0.0472631
SGSM2	1988.47	-0.415825	0.161768	-2.5705	0.0101553	0.0474632
TROAP	541.586	-0.410889	0.159851	-2.57045	0.0101566	0.0474632
C22orf39	481.771	-0.836809	0.325794	-2.56852	0.0102133	0.0476804
HADH	320.635	-0.479476	0.186688	-2.56833	0.010219	0.0476908
TRAF5	301.091	-0.689993	0.268707	-2.56783	0.0102337	0.0477434
SHROOM3	468.294	-0.816611	0.318065	-2.56743	0.0102455	0.0477666
ZNF33A	713.263	-0.362555	0.141283	-2.56617	0.0102829	0.0479092
USP21	779.916	-0.323258	0.126026	-2.56501	0.0103173	0.0480531
SARNP	623.553	-0.41372	0.161353	-2.56407	0.0103452	0.0481674
KIAA1715	476.532	-0.404591	0.15789	-2.56249	0.0103925	0.0483553
CACNA1B	406.25	-0.833235	0.325202	-2.56221	0.0104009	0.048378
PSD	649.456	-0.559676	0.218492	-2.56154	0.010421	0.0484391
MTOR	1405.22	-0.390688	0.152517	-2.5616	0.0104191	0.0484391
SLC16A10	131.479	-0.878676	0.34317	-2.56047	0.0104532	0.0485564
RPS6	16853.5	-0.258856	0.101281	-2.55583	0.0105935	0.0490773
BMPR1B	50.4212	-1.11155	0.435609	-2.55171	0.0107195	0.0495625
APPL2	489.356	-0.51312	0.201263	-2.5495	0.0107879	0.0498456
