# Supplementary material for: HIF2α negatively regulates MYCN protein levels and promotes a low-risk noradrenergic phenotype in neuroblastoma
Source: Proc Natl Acad Sci U S A. 2025 Oct 21;122(43):e2516922122. doi: 10.1073/pnas.2516922122 (PMC12582314; doi:10.1073/pnas.2516922122)
Supplement: Supplementary file 7 — Dataset S06 (XLSX) [file pnas.2516922122.sd06.xlsx]

## Sheet: Dataset S6
	baseMean	log2FoldChange	lfcSE	stat	pvalue	padj
C10orf10	3726.72	9.95053	0.321896	-30.9123	8.17524e-210	7.65787e-207
KISS1R	107.423	9.2475	1.27785	-7.23678	4.59471e-13	2.10682e-11
FGD5	69.3273	8.60993	1.24191	-6.93279	4.12629e-12	1.76261e-10
H19	249.773	8.5647	0.791447	-10.8216	2.72041e-27	2.62319e-25
IGFBP3	22419.1	8.1576	0.48185	-16.9298	2.71527e-64	8.4781e-62
TNNI2	23.3042	7.99799	1.3156	-6.07936	1.20662e-09	3.92645e-08
CXCR4	33.5019	7.55826	2.22236	-3.401	0.000671394	0.00598956
RTL1	111.602	7.41017	0.876277	-8.45642	2.75701e-17	1.73824e-15
CYP11A1	27.3399	7.25969	1.27932	-5.67463	1.38993e-08	3.84547e-07
PERM1	44.5566	7.08618	1.07657	-6.58219	4.63558e-11	1.7519e-09
DLL1	43.2983	7.03118	1.09011	-6.44995	1.1189e-10	4.11014e-09
FRAS1	21.7082	6.92547	1.58979	-4.35622	1.32326e-05	0.000207078
INHBB	38.8396	6.88641	1.21353	-5.6747	1.38934e-08	3.84547e-07
EPAS1	13505.4	6.73696	0.258322	-26.0797	6.20013e-150	4.51714e-147
ALPPL2	210.627	6.6621	1.21532	-5.48178	4.21064e-08	1.08059e-06
ADAMTS9	816.531	6.54272	0.545378	-11.9967	3.69829e-33	4.40904e-31
PLEKHN1	25.1846	6.22234	1.13141	-5.49963	3.80599e-08	9.84453e-07
EDN2	224.523	5.87982	0.394845	-14.8915	3.74493e-50	7.7954e-48
ANGPTL4	3034.42	5.85992	0.179775	-32.5959	4.69136e-233	6.15225e-230
NDRG1	29147.7	5.82143	0.235645	-24.7042	9.63163e-135	6.01473e-132
MCF2L	441.125	5.52448	0.608515	-9.07862	1.09961e-19	7.96698e-18
SYT8	132.78	5.39678	0.431075	-12.5194	5.85107e-36	7.9104e-34
CPLX3	33.4969	5.36475	0.933335	-5.74794	9.03381e-09	2.55322e-07
SLC38A5	47.8971	5.33901	0.667793	-7.995	1.2957e-15	7.05057e-14
LOX	819.922	5.29588	0.575811	-9.19725	3.67213e-20	2.73615e-18
HILPDA	5084.65	5.154	0.13502	-38.172	0	0
TPSD1	34.464	5.12202	0.876624	-5.8429	5.13009e-09	1.52208e-07
SEMA5B	33.5642	5.05479	0.774089	-6.52998	6.57773e-11	2.46458e-09
ARHGEF16	224.664	4.91971	0.472987	-10.4014	2.44408e-25	2.19532e-23
SCUBE1	156.419	4.82378	1.4009	-3.44335	0.000574552	0.00528008
LRRC15	122.851	4.75472	0.925623	-5.13678	2.7949e-07	6.13942e-06
IRS2	6191.82	4.73265	0.122279	-38.7037	0	0
MIR210HG	76.3289	4.64865	0.432305	-10.7532	5.7271e-27	5.44241e-25
TRIM29	124.598	4.61523	0.426046	-10.8327	2.40924e-27	2.34036e-25
ACKR3	443.921	4.51234	0.278841	-16.1825	6.70629e-59	1.79482e-56
SLC43A3	323.728	4.4554	0.2277	-19.567	2.95788e-85	1.17544e-82
CST6	22.1644	4.44626	0.752439	-5.90913	3.43926e-09	1.05874e-07
DDIT4	8191.4	4.43071	0.0844372	-52.4734	0	0
EGLN3	1984.16	4.42169	0.489398	-9.03496	1.64056e-19	1.17564e-17
GNA15	38.4819	4.21507	0.537833	-7.83713	4.60972e-15	2.45739e-13
CA9	500.708	4.18089	0.234227	-17.8497	2.90583e-71	1.05853e-68
CEMIP	111.637	4.14542	0.619788	-6.68845	2.25552e-11	8.80326e-10
SERPINE1	111552	4.10946	0.130698	-31.4424	5.33497e-217	5.38175e-214
KRT3	25.0598	4.09759	1.1986	-3.41865	0.000629335	0.00568004
N4BP3	36.5768	3.90415	0.565847	-6.89966	5.21286e-12	2.21953e-10
PGF	18031.7	3.87117	0.0788676	-49.0844	0	0
TGFA	2279.57	3.86198	0.110332	-35.0033	2.00562e-268	2.92241e-265
ERRFI1	20221.5	3.85763	0.0731702	-52.7214	0	0
GAL3ST1	1591.96	3.77314	0.490232	-7.69665	1.39684e-14	7.21185e-13
BHLHE40	6001.17	3.75956	0.0824683	-45.588	0	0
VEGFA	2739.87	3.69311	0.289522	-12.7559	2.89132e-37	4.07707e-35
AFF3	133.412	3.69149	0.514953	-7.1686	7.57659e-13	3.39111e-11
ARRDC3	2167.55	3.65282	0.115819	-31.539	2.53636e-218	2.77182e-215
LOC101928841	869.426	3.56204	0.220565	-16.1496	1.1429e-58	2.99759e-56
DENND2A	621.897	3.49354	0.267629	-13.0537	6.0572e-39	8.82601e-37
BHLHE40.AS1	25.1358	3.43166	0.59122	-5.80437	6.46085e-09	1.87362e-07
PLXNA2	367.309	3.42702	0.359566	-9.53097	1.55824e-21	1.22364e-19
IL21R	156.644	3.41554	0.4096	-8.33872	7.50995e-17	4.58072e-15
MFNG	67.1103	3.39651	0.532153	-6.38258	1.74132e-10	6.23924e-09
NOG	46.959	3.38619	0.459772	-7.36495	1.77218e-13	8.39003e-12
STC1	4026.85	3.37651	0.130422	-25.8891	8.83663e-148	6.09914e-145
RTN4RL2	1217.89	3.36486	0.205735	-16.3553	3.98821e-60	1.1128e-57
KRT5	118.115	3.34215	0.491315	-6.80245	1.02853e-11	4.20192e-10
ADM	3653.85	3.3382	0.087506	-38.1482	0	0
ZFP36	1395.03	3.31827	0.359755	-9.2237	2.87023e-20	2.15087e-18
MAP7D2	83.295	3.31426	0.45131	-7.34365	2.07849e-13	9.70011e-12
ADAM8	322.119	3.30332	0.276183	-11.9606	5.71436e-33	6.69091e-31
PLEKHG4B	293.624	3.25288	0.578314	-5.62476	1.8577e-08	5.03343e-07
TCAF2	153.428	3.22635	0.282906	-11.4043	3.97911e-30	4.27721e-28
IFITM10	519.856	3.22563	0.457764	-7.04649	1.83483e-12	7.994e-11
INSIG1	2135.42	3.21929	0.438083	-7.34859	2.00305e-13	9.38144e-12
MEGF6	1067.03	3.2031	0.788857	-4.06044	4.8981e-05	0.000656786
GRAP	29.3462	3.20219	0.602883	-5.31146	1.0875e-07	2.593e-06
NFIL3	1485.78	3.19698	0.0984121	-32.4856	1.70385e-231	2.0313e-228
WNT10A	75.7398	3.19428	0.574055	-5.5644	2.63049e-08	6.99721e-07
EGR2	21.3166	3.18578	0.848998	-3.7524	0.000175152	0.00193835
DUSP1	974.103	3.18351	0.201675	-15.7853	3.92664e-56	9.36253e-54
NOX5	241.237	3.14658	0.199783	-15.75	6.86631e-56	1.60794e-53
DMBX1	133.529	3.14361	0.266985	-11.7745	5.28487e-32	5.97464e-30
TCAF2P1.1	72.3763	3.09182	0.37495	-8.24594	1.63867e-16	9.67997e-15
F3	1479.49	3.07755	0.218791	-14.0661	6.1335e-45	1.08696e-42
LOC154761	97.1161	3.06154	0.316233	-9.68128	3.62166e-22	2.94997e-20
SETBP1	285.133	3.03165	0.204536	-14.822	1.05535e-49	2.16248e-47
ANKRD37	184.795	3.0184	0.248923	-12.1258	7.70649e-34	9.44513e-32
AKAP12	12129.1	3.01787	0.122878	-24.5599	3.38843e-133	2.01981e-130
SLC2A3	2573.62	3.0152	0.111741	-26.9838	2.29043e-160	1.76687e-157
TRIM17	72.5571	2.99917	0.514658	-5.8275	5.62628e-09	1.65805e-07
TMEM158	2680.82	2.98121	0.17033	-17.5025	1.37082e-68	4.60947e-66
ROR2	552.854	2.9612	0.545607	-5.42734	5.71996e-08	1.42913e-06
ALPP	61.4749	2.95763	0.675681	-4.37725	1.20184e-05	0.000190119
SPN	207.024	2.93387	0.366908	-7.9962	1.2832e-15	7.01165e-14
FAM20C	1502.25	2.93138	0.141807	-20.6716	6.23967e-95	3.14719e-92
WT1.AS	21.1866	2.88905	1.06216	-2.71998	0.00652862	0.0382899
SLC2A14	294.318	2.88688	0.199607	-14.4628	2.08101e-47	3.95512e-45
RASSF4	246.797	2.88377	0.206437	-13.9692	2.40181e-44	4.19964e-42
FPR3	149.242	2.84814	0.806386	-3.53198	0.000412456	0.00400737
CLEC3B	23.6968	2.82951	0.734435	-3.85264	0.000116852	0.00138428
TCAF2P1	27.0771	2.82788	0.633742	-4.46219	8.11272e-06	0.000133321
SNX33	2168.22	2.8113	0.191232	-14.701	6.34818e-49	1.24254e-46
IGFBP5	183.34	2.78737	0.362763	-7.68373	1.54518e-14	7.9154e-13
PDE2A	68.9056	2.78098	0.321387	-8.65303	5.01481e-18	3.35531e-16
ZHX2	280.812	2.76237	0.403541	-6.84532	7.6304e-12	3.16662e-10
METRNL	2742.79	2.75631	0.183763	-14.9993	7.42093e-51	1.59538e-48
AK4	354.114	2.70238	0.57321	-4.71446	2.42351e-06	4.57293e-05
PPP1R3B	541.116	2.7012	0.131708	-20.5089	1.79271e-93	8.39629e-91
LOC100287036	107.785	2.69949	0.343771	-7.85257	4.07607e-15	2.18178e-13
LINC01615	87.9806	2.66232	0.280629	-9.48697	2.37839e-21	1.85656e-19
FOXC2	42.0182	2.64117	0.755664	-3.49517	0.000473759	0.00449557
MXI1	318.065	2.63463	0.187255	-14.0697	5.8285e-45	1.04705e-42
ITGB4	1959.25	2.6171	0.726957	-3.60007	0.000318132	0.00325427
PDGFB	335.4	2.61193	0.301425	-8.66527	4.50433e-18	3.02922e-16
THBS2	9537.48	2.60219	0.143642	-18.1158	2.38979e-73	8.95419e-71
SLC2A1	14076.9	2.60102	0.0614663	-42.3162	0	0
RIPK4	212.9	2.57796	0.248887	-10.3579	3.8519e-25	3.4131e-23
TMEM45A	553.832	2.52648	0.168047	-15.0343	4.3747e-51	9.56163e-49
COL6A3	1436.6	2.52622	0.850694	-2.9696	0.00298185	0.0204626
NDNF	116.888	2.51766	0.602319	-4.17995	2.91576e-05	0.000421579
ZNF395	2072.53	2.504	0.146869	-17.0492	3.54298e-65	1.16157e-62
ARTN	48.0559	2.49633	0.396518	-6.29563	3.0615e-10	1.06495e-08
LINC01125	22.5201	2.48446	0.54341	-4.57198	4.83129e-06	8.51581e-05
SEMA4B	4242.91	2.47965	0.267613	-9.2658	1.93615e-20	1.48484e-18
PFKFB4	1333.26	2.47667	0.172683	-14.3423	1.1906e-46	2.2305e-44
COL5A3	36.9565	2.47198	0.910889	-2.71381	0.00665139	0.0388363
PCBP3	473.025	2.4464	0.166324	-14.7087	5.67215e-49	1.12704e-46
LGALS3	2068.67	2.41989	0.679641	-3.56054	0.000370091	0.00367958
MYCL	52.2527	2.39801	0.696554	-3.44268	0.000575978	0.00528948
CRABP2	253.847	2.39522	0.353241	-6.78068	1.19613e-11	4.87146e-10
FSTL3	5332.84	2.38502	0.346316	-6.88684	5.70466e-12	2.41326e-10
LOC100507156	22.2066	2.3846	0.532992	-4.474	7.67714e-06	0.000126799
KIAA1644	166.462	2.37745	0.356022	-6.67782	2.42518e-11	9.43733e-10
MT1X	1437.08	2.37203	0.143645	-16.5131	2.95303e-61	8.6058e-59
MAFB	43.0841	2.36654	0.429807	-5.50604	3.66995e-08	9.51141e-07
ZP1	31.6813	2.3234	0.506155	-4.59031	4.42593e-06	7.86473e-05
ZNF423	40.2575	2.31346	0.61201	-3.78011	0.00015676	0.0017661
HK2	2165.22	2.30266	0.0805922	-28.5717	1.50825e-179	1.31861e-176
APOLD1	574.46	2.30057	0.663819	-3.46565	0.000528945	0.00492316
SLC7A5	22888.4	2.28466	0.107841	-21.1854	1.30176e-99	7.11304e-97
TEK	37.2327	2.25283	0.611375	-3.68485	0.000228834	0.00242205
PAG1	450.198	2.25185	0.192468	-11.6998	1.27687e-31	1.40713e-29
HES1	627.116	2.24291	0.233364	-9.61122	7.16938e-22	5.69814e-20
ALDOC	308.423	2.24035	0.18835	-11.8946	1.2629e-32	1.45278e-30
ATL1	55.7712	2.23743	0.524323	-4.26727	1.9788e-05	0.000295896
TPSB2	21.7342	2.23628	0.57234	-3.90726	9.33477e-05	0.00114729
SMIM3	993.206	2.23107	0.218696	-10.2017	1.94906e-24	1.69271e-22
ZNF175	593.898	2.21962	0.455913	-4.86852	1.1244e-06	2.2008e-05
OLFML2A	331.344	2.20296	0.265885	-8.28541	1.17704e-16	7.01622e-15
FN1	5036.1	2.20295	0.684098	-3.22022	0.0012809	0.0101968
PADI1	145.262	2.19159	0.332556	-6.59014	4.39426e-11	1.67518e-09
EMILIN2	494.501	2.18183	0.801892	-2.72085	0.00651136	0.0382058
FER1L4	35.4656	2.18134	0.571521	-3.81673	0.000135234	0.00155977
X03.mar	129.936	2.17722	0.334929	-6.50055	8.00252e-11	2.98139e-09
PORCN	630.066	2.17075	0.271419	-7.99779	1.26677e-15	6.9508e-14
PPP1R3C	213.197	2.16461	0.211517	-10.2337	1.4004e-24	1.22433e-22
FAM107B	1426.48	2.14305	0.10612	-20.1945	1.09353e-90	4.62599e-88
SYTL3	219.559	2.14193	0.221337	-9.67722	3.76824e-22	3.05041e-20
ARL4C	2885.35	2.14021	0.43584	-4.91054	9.08268e-07	1.81848e-05
ENO2	1170.37	2.11982	0.133288	-15.9041	5.93774e-57	1.4692e-54
LOC100507487	29.2914	2.10573	0.502142	-4.19349	2.74698e-05	0.000398054
LOC100130238	194.536	2.09553	0.384218	-5.45403	4.92417e-08	1.24663e-06
CA12	737.69	2.08843	0.593409	-3.51938	0.000432557	0.00417406
LOXL2	8049.79	2.08245	0.0762764	-27.3014	4.08263e-164	3.34622e-161
C14orf132	55.1401	2.08134	0.548969	-3.79137	0.000149821	0.00169667
CCNG2	260.768	2.08105	0.168782	-12.3298	6.26104e-35	8.12944e-33
THBD	55.2399	2.08044	0.492681	-4.2227	2.41398e-05	0.000353391
DUSP6	442.286	2.0739	0.173562	-11.9491	6.56272e-33	7.61624e-31
SP9	35.3911	2.0506	0.519579	-3.94667	7.9247e-05	0.000991647
SCG2	1016.89	2.04662	0.557133	-3.67348	0.000239269	0.00252233
SLC1A1	87.3015	2.04469	0.698128	-2.92882	0.00340256	0.0228241
RASA4	298.729	2.04437	0.323548	-6.31861	2.63925e-10	9.27913e-09
SLCO4A1	1449.39	2.02688	0.143873	-14.088	4.50258e-45	8.20095e-43
NR2F2	3856.68	2.01507	0.0783621	-25.7149	7.97144e-146	5.22687e-143
EGR1	135.702	2.00582	0.45752	-4.38412	1.16457e-05	0.000184669
DISP2	44.7819	1.98186	0.431981	-4.58785	4.47841e-06	7.93647e-05
CDCP1	128.281	1.96525	0.343774	-5.71668	1.08626e-08	3.05036e-07
GAS6.AS1	21.6567	1.95964	0.588288	-3.33109	0.000865052	0.00735687
LY6K	72.9324	1.95396	0.357815	-5.46083	4.73923e-08	1.2068e-06
MOB3A	2013.37	1.94712	0.0928662	-20.9669	1.31439e-97	6.89479e-95
ZFYVE28	655.656	1.94574	0.226342	-8.59648	8.2197e-18	5.36284e-16
KLF7	766.235	1.94176	0.11902	-16.3146	7.77496e-60	2.12418e-57
CALHM3	59.2787	1.93944	0.44282	-4.37976	1.18812e-05	0.000188176
RHOB	1970.45	1.93812	0.109166	-17.7539	1.60897e-70	5.70271e-68
AFAP1	5029.23	1.93615	0.118284	-16.3686	3.20445e-60	9.13546e-58
TPBG	2156.2	1.90916	0.0941358	-20.281	1.89408e-91	8.27965e-89
GOLGA7B	67.8528	1.90724	0.363515	-5.24666	1.54885e-07	3.56971e-06
TNFAIP8	214.924	1.90588	0.189315	-10.0672	7.71195e-24	6.56718e-22
SH2B2	75.1638	1.90565	0.335369	-5.68225	1.32938e-08	3.69354e-07
SLC7A5P2	319.933	1.89674	0.167856	-11.2998	1.31551e-29	1.38012e-27
SPACA6P.AS	22.5618	1.89401	0.507759	-3.73013	0.000191379	0.00208623
MAFF	247.164	1.88803	0.182395	-10.3513	4.12665e-25	3.63201e-23
SH3PXD2A.AS1	21.392	1.87687	0.52265	-3.59106	0.000329333	0.00334537
HOXD10	143.374	1.87628	0.357262	-5.25185	1.50583e-07	3.4828e-06
KCNMA1	180.958	1.86675	0.451097	-4.13825	3.49967e-05	0.000491377
FGF11	52.2202	1.85463	0.406067	-4.5673	4.94047e-06	8.68489e-05
RASA4CP	163.468	1.85222	0.357442	-5.18187	2.19676e-07	4.9245e-06
SH3BP5	657.028	1.85201	0.163461	-11.33	9.32307e-30	9.8599e-28
SPAG4	69.091	1.84254	0.319126	-5.7737	7.75473e-09	2.22528e-07
KRT17	54.662	1.83612	0.331228	-5.54336	2.96718e-08	7.81358e-07
RASA4B.1	957.928	1.83508	0.406551	-4.51377	6.36842e-06	0.000107901
RARA	1793.62	1.829	0.0754551	-24.2396	8.51611e-130	4.85566e-127
GATA3	940.441	1.82791	0.152581	-11.98	4.52545e-33	5.34655e-31
IZUMO4	39.8783	1.82328	0.395144	-4.6142	3.9461e-06	7.08892e-05
FEZF1.AS1	63.5925	1.80291	0.39463	-4.56863	4.90933e-06	8.64173e-05
SGK223	565.908	1.79883	0.165098	-10.8955	1.21099e-27	1.19406e-25
NGF	30.8385	1.79778	0.61204	-2.93736	0.00331021	0.0223418
FUT11	389.593	1.7968	0.231396	-7.76503	8.16257e-15	4.2647e-13
BHLHE41	173.54	1.79343	0.297176	-6.0349	1.59057e-09	5.08751e-08
LPCAT1	884.449	1.78167	0.11145	-15.9864	1.59012e-57	4.01015e-55
CXCL8	114.509	1.7792	0.456082	-3.90105	9.57767e-05	0.00117275
COL15A1	148.13	1.76635	0.252233	-7.00286	2.50787e-12	1.08185e-10
NR2F2.AS1	49.3143	1.76541	0.34014	-5.19026	2.09996e-07	4.73991e-06
SH3PXD2A	440.273	1.7545	0.266421	-6.58545	4.53519e-11	1.71892e-09
PTGS2	64.919	1.75263	0.342308	-5.12004	3.05468e-07	6.63229e-06
RPTOR	6177.85	1.74905	0.0900387	-19.4255	4.69418e-84	1.81057e-81
HES4	172.524	1.74415	0.425162	-4.10232	4.09036e-05	0.000560511
GRM1	40.8334	1.74245	0.485251	-3.59082	0.000329636	0.00334586
LOC730101	706.975	1.73913	0.216949	-8.01631	1.08971e-15	6.05529e-14
EHD2	4121.56	1.73379	0.088304	-19.6343	7.87313e-86	3.22651e-83
BNIP3L	557.301	1.72663	0.129178	-13.3663	9.52051e-41	1.54138e-38
TNS1	182.856	1.72359	0.379947	-4.5364	5.7222e-06	9.87381e-05
PLAC8	1710.2	1.72351	0.108517	-15.8823	8.40138e-57	2.04029e-54
TENM2	1134.69	1.72024	0.447232	-3.84642	0.000119857	0.00141048
DPYSL2	839.007	1.71906	0.146719	-11.7166	1.04745e-31	1.16409e-29
PLIN2	2556.38	1.71696	0.413028	-4.157	3.22451e-05	0.000459134
LOC100289580	22.4238	1.70926	0.541577	-3.15607	0.00159908	0.012249
GPR68	354.812	1.67768	0.308642	-5.43568	5.45892e-08	1.37142e-06
LINC00565	33.7449	1.67548	0.468826	-3.57378	0.000351865	0.0035305
LTBP3	3692.38	1.67026	0.269774	-6.19135	5.96514e-10	2.01615e-08
ARHGEF37	139.284	1.66162	0.337847	-4.91825	8.7321e-07	1.76173e-05
ETS2	1692.69	1.65917	0.118918	-13.9522	3.05222e-44	5.26669e-42
CSRNP1	1062.4	1.65529	0.135741	-12.1945	3.32673e-34	4.11573e-32
DBH.AS1	132.485	1.65434	0.268023	-6.17238	6.72701e-10	2.26781e-08
MAFK	1795.48	1.65381	0.166038	-9.96044	2.27045e-23	1.90863e-21
JUN	2980.97	1.65198	0.131041	-12.6066	1.94203e-36	2.68082e-34
ETS1	3887.27	1.63702	0.11586	-14.1293	2.50601e-45	4.62871e-43
SHB	2530.36	1.6326	0.101423	-16.097	2.67816e-58	6.88655e-56
ADAP1	206.929	1.62665	0.392829	-4.14086	3.46001e-05	0.000486851
PPFIA4	120.133	1.61945	0.32415	-4.99597	5.85394e-07	1.21277e-05
LUCAT1	179.426	1.61334	0.289649	-5.56998	2.54776e-08	6.79091e-07
P4HA1	1500.9	1.604	0.129675	-12.3694	3.82492e-35	5.06667e-33
C8orf58	485.294	1.59999	0.129811	-12.3255	6.6022e-35	8.48835e-33
ACTG2	74.6144	1.59285	0.394339	-4.03929	5.36133e-05	0.000710187
SLC29A4	60.1978	1.58608	0.361545	-4.38694	1.14954e-05	0.000182753
C1QL1	496.747	1.58516	0.180675	-8.77354	1.7314e-18	1.18877e-16
FNBP1	2765.6	1.58407	0.105085	-15.0741	2.39662e-51	5.32699e-49
PPP1R13L	1239.07	1.57873	0.14114	-11.1855	4.79957e-29	4.95603e-27
SAP30	1282.03	1.57639	0.0935424	-16.8522	1.01085e-63	3.08284e-61
ZNF607	42.1891	1.57638	0.386819	-4.07524	4.59669e-05	0.000618901
TNFRSF19	55.4868	1.56649	0.492865	-3.17835	0.00148118	0.0114936
NR4A2	34.1083	1.56377	0.434492	-3.59907	0.000319355	0.00326424
PMEPA1	1788.17	1.56127	0.114992	-13.5772	5.47041e-42	9.08088e-40
SLC6A8	3736.61	1.55348	0.0876835	-17.7169	3.10508e-70	1.07158e-67
UGCG	1830.05	1.55121	0.136161	-11.3925	4.55856e-30	4.86024e-28
PLXNB3	619.534	1.55014	0.118607	-13.0695	4.91571e-39	7.24322e-37
COL5A1	21577.6	1.54712	0.131752	-11.7427	7.70257e-32	8.63346e-30
PTGER1	26.5119	1.54498	0.476179	-3.24453	0.00117645	0.00951602
TTYH3	11220.4	1.53583	0.144588	-10.6221	2.35174e-26	2.17188e-24
CPE	2773.47	1.5291	0.539339	-2.83514	0.00458056	0.0290753
EVA1B	296.12	1.52735	0.182028	-8.39077	4.82961e-17	2.9735e-15
LRP1	3215.95	1.52405	0.406833	-3.74612	0.000179589	0.00197324
PRKAG2	1558.81	1.49519	0.129004	-11.5903	4.61498e-31	5.0434e-29
FLJ26245	412.972	1.49452	0.242325	-6.1674	6.9424e-10	2.33443e-08
LIMD2	291.624	1.49179	0.22566	-6.61076	3.82346e-11	1.47473e-09
ITPR1	776.057	1.4859	0.166842	-8.90604	5.289e-19	3.74919e-17
GADD45B	838.709	1.47582	0.196394	-7.51458	5.70931e-14	2.80419e-12
CYTH4	109.802	1.47573	0.302985	-4.87064	1.11235e-06	2.18373e-05
MKNK2	4575.3	1.4757	0.112491	-13.1184	2.58311e-39	3.93894e-37
SLC6A6	6733.09	1.46941	0.072382	-20.3007	1.26677e-91	5.7284e-89
INHBA	84.6179	1.46862	0.36466	-4.02738	5.64025e-05	0.000738924
VLDLR	62.965	1.46111	0.346853	-4.21246	2.52601e-05	0.000368478
ID2	891.463	1.45706	0.528322	-2.75789	0.00581756	0.035125
HOXD11	179.624	1.44845	0.385665	-3.75573	0.000172836	0.00191595
IL4I1	24.0083	1.44134	0.498803	-2.88959	0.00385746	0.02513
SLC11A1	23.2415	1.43829	0.488044	-2.94704	0.00320827	0.0218449
CMIP	2145.82	1.43758	0.103985	-13.8249	1.80475e-43	3.07371e-41
SPNS2	95.5552	1.42636	0.314376	-4.53711	5.70304e-06	9.8537e-05
HIC1	30.5109	1.42616	0.511965	-2.78566	0.00534188	0.0327812
RAB11B.AS1	64.0737	1.42086	0.306584	-4.6345	3.57806e-06	6.48103e-05
KCTD11	588.34	1.41401	0.155782	-9.07686	1.11756e-19	8.05261e-18
PLEKHG2	710.585	1.41059	0.253768	-5.55859	2.71967e-08	7.21978e-07
ARNT2	231.484	1.40424	0.349848	-4.01386	5.97341e-05	0.000779456
RELB	495.11	1.40413	0.15438	-9.09525	9.43698e-20	6.87536e-18
FOSL2	2019.81	1.40018	0.11478	-12.1988	3.15316e-34	3.93815e-32
DGCR5	101.786	1.39713	0.321936	-4.33978	1.42626e-05	0.000221429
TGFB1I1	708.286	1.39615	0.166376	-8.39154	4.79797e-17	2.96795e-15
UBE2Q2P1	36.3543	1.38652	0.463578	-2.99092	0.0027814	0.0193811
C2CD4C	21.6788	1.3862	0.526186	-2.63443	0.00842795	0.0468918
X09.sep	20642.4	1.38409	0.0673307	-20.5566	6.72355e-94	3.26566e-91
OSBPL10	272.572	1.38326	0.364349	-3.79652	0.000146742	0.00166901
FRY	63.753	1.38103	0.306309	-4.50862	6.52499e-06	0.000110127
FTSJ1	1925.22	1.37949	0.141454	-9.75217	1.80569e-22	1.47999e-20
LINC00957	35.9695	1.36215	0.418485	-3.25495	0.00113411	0.00924921
KLF10	1157.15	1.35518	0.120184	-11.2758	1.72767e-29	1.79815e-27
IPO13	1797.17	1.35183	0.0806	-16.7721	3.90749e-63	1.16461e-60
ICAM1	2450.66	1.34864	0.103178	-13.071	4.82283e-39	7.18712e-37
RPSAP52	22.7766	1.34359	0.479008	-2.80494	0.00503255	0.0312485
COL1A1	5375.02	1.33584	0.488109	-2.73677	0.00620448	0.0369172
RUNX1	1422.36	1.32905	0.124048	-10.714	8.74812e-27	8.19449e-25
PIEZO1	12017.8	1.32401	0.144317	-9.1743	4.54501e-20	3.3485e-18
ATP1B1	5627.52	1.31184	0.475846	-2.75686	0.00583588	0.0352194
ULK1	2258.87	1.3107	0.153445	-8.54184	1.32106e-17	8.53418e-16
NAV1	3563.43	1.3099	0.106629	-12.2847	1.09512e-34	1.39431e-32
SH3BP5.AS1	68.8256	1.3074	0.30567	-4.27716	1.8929e-05	0.000285327
ARHGAP4	25.5995	1.30568	0.46383	-2.81499	0.00487785	0.0305483
HRH1	770.237	1.30535	0.141023	-9.25632	2.11606e-20	1.61337e-18
SOX9	1115.07	1.29883	0.0969062	-13.403	5.81067e-41	9.52514e-39
ZEB2	731.248	1.29601	0.118502	-10.9366	7.70545e-28	7.65525e-26
SMAD3	4766.83	1.28966	0.161226	-7.99911	1.25323e-15	6.90542e-14
SLC45A1	78.6836	1.2887	0.278637	-4.62501	3.74586e-06	6.76628e-05
SPACA6	184.387	1.28401	0.187097	-6.86277	6.75361e-12	2.83868e-10
DBH	55.6011	1.27955	0.379969	-3.3675	0.000758536	0.00661306
GLUL	1518.27	1.27746	0.17178	-7.43661	1.03302e-13	4.98052e-12
SYNJ2	3763.81	1.25824	0.142249	-8.84531	9.12785e-19	6.36716e-17
BIRC3	167.723	1.24943	0.247193	-5.05449	4.31532e-07	9.15715e-06
IRF2BP2	2660.79	1.24368	0.0832519	-14.9387	1.84495e-50	3.90236e-48
ECE1	9413.47	1.23829	0.143367	-8.63723	5.75938e-18	3.83393e-16
ABCA1	65.9235	1.23289	0.399912	-3.08291	0.00204984	0.0150682
SH3BP2	3105.84	1.2242	0.147489	-8.30031	1.0384e-16	6.27539e-15
LRRC75A	43.51	1.22128	0.367031	-3.32747	0.000876399	0.0074389
GSE1	2548.27	1.22114	0.278492	-4.38482	1.1608e-05	0.000184294
NAB2	717.274	1.21591	0.169384	-7.17845	7.05075e-13	3.16656e-11
FBXL21	86.2517	1.21582	0.373212	-3.25773	0.00112309	0.00919361
ARID3A	259.713	1.21261	0.27507	-4.40839	1.04142e-05	0.000166755
STEAP3	3847.61	1.21168	0.418524	-2.89512	0.00379017	0.0247778
HMHA1	815.37	1.20872	0.169839	-7.11688	1.10396e-12	4.90756e-11
CXXC5	3105.25	1.20728	0.0828132	-14.5784	3.85385e-48	7.43227e-46
LIMCH1	4047.22	1.20512	0.149198	-8.07727	6.62315e-16	3.7118e-14
ATG16L2	97.3042	1.20098	0.254212	-4.72431	2.30902e-06	4.36948e-05
SERPINB8	813.658	1.19669	0.11467	-10.4359	1.6996e-25	1.53714e-23
B3GALT5	94.5268	1.19276	0.242846	-4.91158	9.03458e-07	1.81161e-05
KCTD12	96.6931	1.19049	0.305325	-3.89908	9.65574e-05	0.00117901
NFKB2	1551.91	1.1902	0.0956893	-12.4381	1.62221e-35	2.17079e-33
TPM1	10950.5	1.18493	0.243336	-4.86954	1.11856e-06	2.19265e-05
GXYLT2	118.993	1.18477	0.312223	-3.79463	0.000147862	0.0016803
FAT4	740.94	1.18275	0.162499	-7.27854	3.37464e-13	1.55281e-11
MYO7B	55.8687	1.17999	0.436057	-2.70604	0.00680902	0.0394755
IFFO2	838.472	1.17801	0.422315	-2.78941	0.00528038	0.0325066
BTG1	1001.61	1.17675	0.108066	-10.8892	1.29796e-27	1.27026e-25
KCNT2	33.462	1.17421	0.405472	-2.8959	0.00378072	0.0247407
COL18A1	5618.93	1.17327	0.0896384	-13.0889	3.81088e-39	5.74436e-37
PODXL	7628.26	1.17313	0.0924781	-12.6855	7.11958e-37	9.93257e-35
PTPRU	401.811	1.16971	0.265224	-4.41026	1.03246e-05	0.000165521
LCP1	580.936	1.16457	0.183388	-6.35031	2.14883e-10	7.6368e-09
SPTBN5	115.488	1.16347	0.280592	-4.14647	3.37638e-05	0.000476106
LINC01588	35.1726	1.15775	0.395851	-2.92471	0.00344782	0.0230335
MARCKS	2602.64	1.15625	0.153644	-7.52552	5.25128e-14	2.59869e-12
EIF2B2	2411.27	1.15556	0.281399	-4.10648	4.01739e-05	0.000552244
SYT1	129.345	1.15178	0.365101	-3.15469	0.00160669	0.0122929
CCDC85C	594.811	1.15177	0.214999	-5.3571	8.45702e-08	2.0538e-06
DGCR9	35.6847	1.14984	0.412299	-2.78885	0.00528952	0.0325208
FAM13A	369.709	1.14876	0.13461	-8.53397	1.41408e-17	9.00209e-16
VSTM4	242.306	1.14567	0.352723	-3.24808	0.00116185	0.00943433
UCN2	241.622	1.14221	0.187368	-6.09606	1.08712e-09	3.58202e-08
YPEL1	28.5914	1.14149	0.422115	-2.70422	0.00684655	0.0396405
TLE3	1446.69	1.1398	0.0865747	-13.1655	1.38535e-39	2.1628e-37
SOX18	70.149	1.13617	0.293242	-3.87452	0.000106835	0.00127949
HCN2	842.725	1.13537	0.149209	-7.60926	2.7568e-14	1.38516e-12
SLC6A9	153.62	1.13347	0.223199	-5.07828	3.8086e-07	8.12129e-06
PDLIM2	681.142	1.13241	0.137519	-8.23455	1.80236e-16	1.05992e-14
COL6A2	3543.36	1.13116	0.147077	-7.69098	1.46017e-14	7.50926e-13
C1QL4	106.545	1.12944	0.386165	-2.92475	0.0034473	0.0230335
MDGA2	40.657	1.12079	0.398773	-2.8106	0.00494485	0.0308061
SYDE1	3650.45	1.11852	0.08395	-13.3237	1.68611e-40	2.69654e-38
TUBGCP2	4157.78	1.11718	0.103263	-10.8188	2.80481e-27	2.68484e-25
TIMP3	1009.26	1.11709	0.422032	-2.64692	0.00812292	0.045523
PGRMC2	1789.41	1.11673	0.0850201	-13.1349	2.07853e-39	3.20681e-37
PNRC1	193.337	1.11616	0.205229	-5.43859	5.37026e-08	1.35174e-06
RHBDF2	1362.53	1.11298	0.374436	-2.97243	0.00295453	0.0202963
LRIG1	446.561	1.11118	0.315961	-3.51684	0.000436719	0.00420186
MT2A	4679.98	1.10952	0.136731	-8.11457	4.8749e-16	2.76751e-14
TP73	151.176	1.10701	0.282853	-3.91371	9.08889e-05	0.00111917
CARD10	3064.38	1.08941	0.174449	-6.24483	4.24258e-10	1.45267e-08
X02.mar	109.408	1.08879	0.255082	-4.26837	1.96909e-05	0.000294779
HSF4	101.921	1.08616	0.292012	-3.71956	0.00019957	0.00215938
BAIAP3	52.7843	1.07884	0.359439	-3.00146	0.00268688	0.018883
MLLT4	2224.13	1.07818	0.121675	-8.86114	7.92011e-19	5.55424e-17
IRF7	221.174	1.0777	0.201307	-5.35354	8.62511e-08	2.08689e-06
KLF5	117.842	1.07695	0.268946	-4.00433	6.21936e-05	0.000805935
PDK1	499.454	1.07648	0.133208	-8.0812	6.41303e-16	3.60946e-14
TRIB2	684.736	1.07428	0.132897	-8.08357	6.2898e-16	3.55536e-14
PLA2G16	1126.5	1.0738	0.211052	-5.08786	3.6212e-07	7.78499e-06
IL1RAP	603.219	1.06688	0.130467	-8.17737	2.90097e-16	1.66856e-14
ZSWIM4	254.794	1.06503	0.155462	-6.8507	7.34884e-12	3.06919e-10
PXN	9860.09	1.04936	0.0616752	-17.0143	6.43121e-65	2.05705e-62
LDHA	36612.7	1.04562	0.0707831	-14.7722	2.2136e-49	4.46603e-47
HPCAL1	5867.42	1.0447	0.139352	-7.49683	6.53787e-14	3.18727e-12
TNFAIP3	208.496	1.0285	0.208642	-4.92953	8.24282e-07	1.67332e-05
CDKL5	40.6457	1.02681	0.364263	-2.81888	0.00481918	0.0303017
PFKP	11671.9	1.02576	0.0775689	-13.2238	6.39153e-40	1.00986e-37
TRAM2	6491.54	1.02206	0.0962697	-10.6167	2.49316e-26	2.28639e-24
PLAUR	2306.26	1.01644	0.128726	-7.89611	2.87737e-15	1.54647e-13
SSC5D	90.2981	1.01486	0.387906	-2.61626	0.00888985	0.0489398
SERTAD1	506.029	1.01213	0.235328	-4.30094	1.70075e-05	0.000258743
HIST3H2A	189.993	1.01208	0.191107	-5.29588	1.18443e-07	2.78862e-06
SERTAD2	2284.31	1.00066	0.315897	-3.16769	0.00153655	0.0118462
MATN2	44.528	0.998538	0.336274	-2.96942	0.00298362	0.020464
TRIML2	269.743	0.997045	0.276166	-3.61031	0.000305832	0.00313824
NXPH4	234.353	0.99671	0.353337	-2.82084	0.00478974	0.0301839
CAV1	14457	0.996021	0.279304	-3.56608	0.000362361	0.00362597
OSMR	2510.77	0.995646	0.155771	-6.39175	1.64e-10	5.9085e-09
PRICKLE2	173.459	0.995058	0.256192	-3.88403	0.000102738	0.00124291
EFNB3	139.949	0.992911	0.242804	-4.08935	4.32592e-05	0.000587268
CORO1A	143.182	0.991635	0.237612	-4.17334	3.00165e-05	0.000432567
SLC5A10	163.185	0.990476	0.239323	-4.13866	3.49348e-05	0.000491034
MUC1	118.256	0.990138	0.261298	-3.78931	0.000151067	0.00170489
CTDSP1	1992.09	0.988891	0.0928344	-10.6522	1.70289e-26	1.5838e-24
FKBP9P1	504.672	0.979948	0.16502	-5.93835	2.879e-09	8.92558e-08
EFNB2	911.494	0.978451	0.242124	-4.04111	5.31988e-05	0.000705408
NCOR2	7403.81	0.977459	0.0632902	-15.4441	8.26979e-54	1.90263e-51
SH3GL1	6666.13	0.976871	0.133099	-7.33945	2.14474e-13	9.97382e-12
TTC30A	101.658	0.976219	0.275732	-3.54046	0.000399435	0.0039091
MAP2K1	2431.9	0.974477	0.108897	-8.9486	3.60024e-19	2.56595e-17
CEBPB	679.192	0.974188	0.198902	-4.89782	9.69034e-07	1.92836e-05
PVRL1	984.415	0.969741	0.152013	-6.37934	1.77847e-10	6.33774e-09
MAGEB2	2056.67	0.964152	0.191571	-5.03288	4.83162e-07	1.01704e-05
EGFR	1398.31	0.962518	0.104693	-9.19374	3.79398e-20	2.81097e-18
ITPR2	670.152	0.959519	0.109235	-8.78402	1.57734e-18	1.0887e-16
GAGE2A.1	283.601	0.951388	0.295124	-3.22369	0.00126552	0.0101136
ANKRD11	7311.96	0.946422	0.0982511	-9.63269	5.81835e-22	4.65255e-20
SARDH	407.558	0.945562	0.129841	-7.28248	3.27728e-13	1.51332e-11
SFXN3	2181.94	0.945262	0.0850526	-11.1138	1.07428e-28	1.0921e-26
TGFB1	6440.76	0.941136	0.160307	-5.87084	4.33602e-09	1.30419e-07
CSRP2	206.322	0.939742	0.296709	-3.16722	0.00153906	0.0118585
SPHK1	1295.84	0.938261	0.16911	-5.54823	2.88573e-08	7.62972e-07
NGLY1	871.86	0.932451	0.11245	-8.29215	1.11215e-16	6.69025e-15
TESK2	79.5337	0.931056	0.284335	-3.27451	0.00105847	0.00873551
LCAT	101.3	0.930623	0.324239	-2.87018	0.0041024	0.0265019
ALS2CL	324.296	0.930527	0.311083	-2.99125	0.00277834	0.0193804
LAMB3	10163.8	0.930003	0.139834	-6.65075	2.91598e-11	1.13137e-09
SMAD7	1285.13	0.929139	0.15819	-5.87356	4.26533e-09	1.28587e-07
RHOU	65.068	0.929013	0.289849	-3.20517	0.00134984	0.0106317
MLPH	1532.07	0.928261	0.167435	-5.54402	2.956e-08	7.79981e-07
KLF6	2488.67	0.926077	0.122946	-7.53239	4.98193e-14	2.47473e-12
SEZ6L2	630.263	0.924143	0.204942	-4.50928	6.50487e-06	0.000109929
FAM46A	581.405	0.919155	0.110159	-8.34389	7.18857e-17	4.40518e-15
TUBB6	5003.61	0.910711	0.0817763	-11.1366	8.3225e-29	8.52666e-27
FAM83G	1415.41	0.907836	0.152514	-5.95248	2.6411e-09	8.24652e-08
MYADM	2908.52	0.905441	0.105231	-8.6043	7.67872e-18	5.03494e-16
ZNF841	218.396	0.903453	0.167534	-5.39265	6.94262e-08	1.71138e-06
RASSF7	437.321	0.902637	0.136585	-6.6086	3.87979e-11	1.49207e-09
ITGA11	1074.66	0.899922	0.158701	-5.67054	1.42349e-08	3.93002e-07
PLXNA3	390.357	0.899601	0.213042	-4.22265	2.41451e-05	0.000353391
PDLIM4	1755.23	0.899301	0.139747	-6.4352	1.23315e-10	4.50459e-09
IRAK2	450.972	0.899213	0.241005	-3.7311	0.000190644	0.00208141
C4orf32	329.47	0.896892	0.306511	-2.92613	0.00343203	0.0229514
TMEM204	277.247	0.89683	0.159198	-5.63344	1.76651e-08	4.79627e-07
ATF3	150.607	0.892075	0.334905	-2.66367	0.00772938	0.0436534
ASPHD1	161.221	0.889641	0.294525	-3.0206	0.00252278	0.0179316
UACA	3351.94	0.887289	0.0811203	-10.9379	7.58993e-28	7.59804e-26
KCNAB3	81.2733	0.882875	0.296141	-2.98126	0.00287061	0.019855
ELMSAN1	1911.62	0.881591	0.118994	-7.40868	1.27559e-13	6.10515e-12
KDM3A	1082.79	0.881304	0.0991667	-8.8871	6.27237e-19	4.42236e-17
MARK4	874.04	0.87953	0.146082	-6.02079	1.73571e-09	5.53823e-08
COL6A1	6508.94	0.877699	0.155059	-5.66041	1.51007e-08	4.14291e-07
ALDH1L2	317.58	0.875977	0.182068	-4.81127	1.49974e-06	2.88805e-05
NOL3	596.612	0.872896	0.179732	-4.85665	1.1939e-06	2.31609e-05
DEGS1	4647.86	0.871373	0.0670731	-12.9914	1.36937e-38	1.9734e-36
TGFBR1	1392.34	0.868802	0.127506	-6.8138	9.5051e-12	3.89531e-10
PTPRB	128.132	0.866178	0.280504	-3.08793	0.00201553	0.0148736
INSIG2	357.137	0.865984	0.180476	-4.79834	1.59983e-06	3.07627e-05
IMPDH1	3090.44	0.865916	0.0807044	-10.7295	7.40212e-27	6.98356e-25
MYH9	36308.8	0.864614	0.0704133	-12.2791	1.17235e-34	1.47829e-32
NIPAL1	124.778	0.859521	0.20101	-4.27601	1.90272e-05	0.00028615
ICAM5	173.141	0.857683	0.206278	-4.1579	3.21182e-05	0.000457824
DBNDD1	241.222	0.856777	0.216655	-3.95456	7.66751e-05	0.000964062
SLC2A6	262.914	0.856746	0.169782	-5.04615	4.50794e-07	9.53503e-06
SEC14L2	437.876	0.851407	0.125748	-6.77076	1.28109e-11	5.20132e-10
ABTB1	161.848	0.847465	0.218637	-3.87614	0.000106129	0.00127569
ZNF436	504.378	0.843514	0.183323	-4.60123	4.19997e-06	7.49366e-05
LINC00294	428.755	0.84018	0.144857	-5.80005	6.62935e-09	1.91071e-07
TCP11L1	636.038	0.838547	0.145786	-5.75189	8.82507e-09	2.51046e-07
CCDC24	111.508	0.838045	0.219422	-3.81933	0.000133814	0.00154747
FAM219A	1809.65	0.83718	0.0989536	-8.46033	2.6663e-17	1.68917e-15
FGFR1	2349.03	0.835508	0.18459	-4.5263	6.00255e-06	0.000102899
FBXL2	118.117	0.830347	0.219758	-3.77847	0.000157798	0.00177627
SCARB1	4124.72	0.826758	0.284536	-2.90564	0.00366504	0.0241524
PDGFRB	1577.34	0.824766	0.164388	-5.0172	5.24288e-07	1.09832e-05
IFFO1	366.227	0.821023	0.139662	-5.87866	4.13602e-09	1.25555e-07
PGM2L1	102.568	0.817254	0.305153	-2.67818	0.00740243	0.0420604
NRN1	389.921	0.816701	0.18111	-4.50941	6.50084e-06	0.000109929
TRAF1	250.956	0.815973	0.299272	-2.72653	0.00640049	0.037758
TBC1D3B	83.3074	0.812515	0.267409	-3.03847	0.00237785	0.0171054
GPR37	116.469	0.811574	0.237718	-3.41402	0.000640124	0.0057576
CCDC107	77.1416	0.808238	0.281703	-2.86911	0.00411624	0.0265782
IMP3	2305.8	0.80735	0.105462	-7.65534	1.928e-14	9.72452e-13
OBSCN	517.541	0.807193	0.231854	-3.48147	0.000498678	0.00469466
TNIP1	2694.38	0.802204	0.0628221	-12.7695	2.42844e-37	3.46158e-35
GPER1	92.7583	0.792625	0.263125	-3.01235	0.00259234	0.0183267
SUSD1	253.805	0.792146	0.169032	-4.68638	2.78086e-06	5.16546e-05
ARID3B	278.119	0.789829	0.194374	-4.06346	4.83515e-05	0.000649674
UBE2O	3975.77	0.789815	0.111847	-7.06154	1.64667e-12	7.19813e-11
PTPRN2	472.892	0.788989	0.193351	-4.08061	4.49175e-05	0.000607266
C1QTNF1	981.794	0.786553	0.139564	-5.63579	1.74256e-08	4.74106e-07
IL4R	1367.51	0.783966	0.132388	-5.92175	3.18541e-09	9.82905e-08
LIMD1	1141.44	0.78286	0.148322	-5.2781	1.30533e-07	3.04052e-06
SP3	2840.26	0.782421	0.0945431	-8.27581	1.27584e-16	7.57078e-15
HERPUD1	1157.75	0.781942	0.0888416	-8.80153	1.34961e-18	9.36444e-17
BVES	228.069	0.781317	0.243072	-3.21434	0.00130744	0.0103537
SYNGR3	163.882	0.77997	0.212715	-3.66675	0.000245655	0.00258342
REEP2	198.54	0.776558	0.271136	-2.86409	0.00418209	0.0269371
MB21D2	431.576	0.775835	0.145307	-5.3393	9.33086e-08	2.24112e-06
POLM	792.869	0.774191	0.246967	-3.13479	0.00171978	0.0129765
ST3GAL3	383.486	0.771965	0.145176	-5.31742	1.05247e-07	2.51862e-06
LOC284454	381.937	0.77063	0.22553	-3.41697	0.000633219	0.00571117
TENM3	4514.44	0.765679	0.147684	-5.18457	2.16517e-07	4.87033e-06
SH3BP4	5524.82	0.764079	0.113965	-6.7045	2.02095e-11	7.93495e-10
SLC5A3	1179.99	0.761581	0.0918508	-8.2915	1.1183e-16	6.69652e-15
MAP3K6	571.055	0.75521	0.158105	-4.77665	1.78237e-06	3.41726e-05
LPCAT2	1502.05	0.754958	0.107209	-7.04195	1.89563e-12	8.23157e-11
TBC1D22A	1495.4	0.750785	0.137413	-5.46369	4.66325e-08	1.18976e-06
NRBP2	192.608	0.749932	0.248897	-3.01302	0.00258663	0.0182961
KIF5C	299.384	0.749907	0.27368	-2.74009	0.00614232	0.0365806
MIRLET7BHG	124.524	0.747583	0.237408	-3.14894	0.00163866	0.0124866
SLC12A4	816.158	0.747209	0.149525	-4.9972	5.81677e-07	1.20698e-05
DYRK1B	259.954	0.746169	0.192367	-3.87889	0.000104935	0.00126598
RWDD2A	64.2055	0.745388	0.284333	-2.62153	0.00875365	0.0483552
CORO7	94.4094	0.745239	0.246546	-3.02272	0.00250513	0.0178254
ZC3H6	125.837	0.744158	0.215853	-3.44752	0.000565759	0.00522123
RAB11B	1855.22	0.743892	0.0770458	-9.6552	4.67253e-22	3.75924e-20
MAP3K14	2156.72	0.74145	0.107645	-6.88789	5.66261e-12	2.40322e-10
MAPK8IP3	1381.23	0.74029	0.120471	-6.14495	7.99901e-10	2.67599e-08
LINC00842	95.4319	0.73974	0.283047	-2.61349	0.00896226	0.0492586
EHD4	2760.35	0.738431	0.0640157	-11.5352	8.77242e-31	9.50756e-29
LINC01116	405.779	0.737597	0.20273	-3.63832	0.000274423	0.00284714
CLIP3	527.83	0.73615	0.129935	-5.66554	1.46562e-08	4.03784e-07
TRIM21	491.658	0.735082	0.151002	-4.86803	1.12716e-06	2.20293e-05
SLC39A13	1013.15	0.732543	0.115404	-6.34765	2.1863e-10	7.74895e-09
FLNB	8230.59	0.732426	0.0839164	-8.72805	2.59107e-18	1.76976e-16
TCTN2	316.682	0.728485	0.196247	-3.71208	0.000205565	0.00221692
KIFC2	380.578	0.726317	0.160333	-4.53005	5.89689e-06	0.000101352
KIAA1161	302.272	0.725811	0.163668	-4.43465	9.22215e-06	0.000149308
TGFBI	29040.5	0.725459	0.225106	-3.22274	0.00126971	0.0101345
DNMBP	2031.78	0.722302	0.0737103	-9.7992	1.1348e-22	9.35963e-21
RAB40C	644.424	0.721754	0.137428	-5.25189	1.50549e-07	3.4828e-06
ALDOA	38037	0.720462	0.0473752	-15.2076	3.15092e-52	7.12435e-50
KDM4B	1076.06	0.71902	0.137896	-5.21423	1.84578e-07	4.20234e-06
NDST1	5911.81	0.718782	0.091854	-7.82527	5.0658e-15	2.68959e-13
RAB32	972.378	0.718073	0.0873065	-8.22473	1.95625e-16	1.14019e-14
PROSER2	331.074	0.716279	0.228131	-3.13977	0.00169083	0.0127801
PRRG4	137.248	0.713245	0.211868	-3.36646	0.000761395	0.00661895
COL27A1	530.215	0.710267	0.109775	-6.47023	9.78555e-11	3.61487e-09
MTMR11	437.046	0.709635	0.124243	-5.71166	1.1188e-08	3.12835e-07
MDK	435.912	0.708222	0.138691	-5.10648	3.2822e-07	7.10278e-06
EMP2	2182.01	0.707803	0.128464	-5.50972	3.59398e-08	9.35147e-07
RELT	936.262	0.702443	0.0916088	-7.66786	1.74892e-14	8.88966e-13
PTPN9	1863.87	0.701656	0.108794	-6.4494	1.12296e-10	4.11354e-09
LCA5	87.114	0.700148	0.248997	-2.81188	0.00492536	0.0307671
SLC15A4	554.206	0.699846	0.121236	-5.77259	7.8064e-09	2.23522e-07
EEF2K	603.835	0.698007	0.137739	-5.0676	4.02858e-07	8.56252e-06
RASA3	1781.56	0.696642	0.0761199	-9.1519	5.59422e-20	4.09847e-18
BCOR	1429.23	0.694672	0.0963504	-7.20985	5.60154e-13	2.55953e-11
SLC25A51	471.972	0.693808	0.135133	-5.13428	2.8323e-07	6.21117e-06
C20orf194	261.651	0.693394	0.14889	-4.65709	3.20703e-06	5.86569e-05
CNIH2	82.6168	0.692977	0.264067	-2.62425	0.00868401	0.0480718
AAMDC	161.416	0.691435	0.203245	-3.40197	0.000669021	0.00597653
EPS8L1	348.38	0.687909	0.171825	-4.00355	6.23979e-05	0.000806194
CTNNBIP1	582.772	0.687879	0.210681	-3.26502	0.00109456	0.00898811
EFEMP2	557.701	0.685214	0.191021	-3.58711	0.000334368	0.00338081
NEK6	2088.35	0.684858	0.108977	-6.28445	3.29015e-10	1.13845e-08
ARHGAP35	3925.61	0.681744	0.0540953	-12.6026	2.04186e-36	2.78927e-34
SIK1	439.668	0.678088	0.179787	-3.77162	0.000162191	0.00181948
SLC25A37	732.009	0.677934	0.102755	-6.59758	4.1792e-11	1.59784e-09
TPST2	657.967	0.676502	0.150361	-4.49919	6.82131e-06	0.000114833
IER5L	956.284	0.673652	0.141397	-4.76425	1.89555e-06	3.61837e-05
FNDC3B	3026.11	0.670824	0.0875693	-7.66049	1.85227e-14	9.37862e-13
MFSD10	1646.71	0.66594	0.0861229	-7.73244	1.05504e-14	5.49039e-13
P4HA2	1275.51	0.665198	0.197769	-3.36351	0.000769585	0.00666282
PLEKHA1	225.617	0.664792	0.161904	-4.10609	4.02419e-05	0.000552599
TRIM11	1500.5	0.662465	0.0927035	-7.14606	8.93033e-13	3.98341e-11
TMEM44	240.971	0.662373	0.156806	-4.22414	2.39851e-05	0.000351835
MAP1LC3A	204.857	0.661997	0.206193	-3.21057	0.00132472	0.0104653
ZC3H12A	253.709	0.661883	0.187038	-3.53876	0.000402005	0.00392014
R3HDM4	1260.7	0.657803	0.102652	-6.40809	1.47351e-10	5.338e-09
OSBPL5	745.921	0.652915	0.120239	-5.43013	5.63129e-08	1.41202e-06
SOCS2	413.773	0.650178	0.227471	-2.85829	0.00425927	0.0273268
TNIP2	1614.89	0.649514	0.109975	-5.90603	3.50444e-09	1.07377e-07
KCTD9	849.118	0.648105	0.106455	-6.08806	1.14284e-09	3.73745e-08
SPATA2L	295.77	0.647411	0.177677	-3.64375	0.000268696	0.00279214
TNFRSF11A	329.246	0.647345	0.140504	-4.60732	4.07884e-06	7.29739e-05
TBX3	1434.18	0.647144	0.157134	-4.11842	3.81482e-05	0.000528833
VAV2	1500.44	0.645293	0.105871	-6.09507	1.09389e-09	3.59532e-08
TET3	1263.93	0.64225	0.196005	-3.2767	0.00105028	0.00868985
USP35	254.581	0.642026	0.159474	-4.02591	5.67554e-05	0.000742805
KLF2	453.791	0.641359	0.215621	-2.97448	0.00293485	0.0201929
TNFAIP1	1958.14	0.640191	0.077079	-8.30564	9.92811e-17	6.02765e-15
CTSD	11836.3	0.638044	0.0731656	-8.72055	2.76849e-18	1.88114e-16
PFKFB3	3783.6	0.636617	0.0899844	-7.07475	1.49721e-12	6.5667e-11
ERO1A	3158.53	0.63455	0.0862424	-7.35776	1.87027e-13	8.82254e-12
GABBR1	338.452	0.633688	0.174716	-3.62696	0.000286779	0.00296128
SMTN	2919.39	0.631873	0.0983635	-6.42385	1.32868e-10	4.84008e-09
LIMS1	2682.42	0.631869	0.0752738	-8.39427	4.68796e-17	2.91364e-15
TMEM87B	306.055	0.631008	0.160954	-3.92042	8.83942e-05	0.00109359
DDAH2	513.282	0.629733	0.144982	-4.34352	1.40217e-05	0.000218385
SAP30BP	2416.63	0.6295	0.120247	-5.23507	1.64923e-07	3.78775e-06
S100A3	281.669	0.629002	0.215609	-2.91732	0.0035305	0.0234852
TMEM132A	978.077	0.628939	0.107989	-5.82409	5.74231e-09	1.68091e-07
NFKBIE	561.712	0.627747	0.100662	-6.23618	4.48392e-10	1.53131e-08
GLIPR1	1234.31	0.627292	0.184986	-3.39102	0.000696336	0.0061598
PFKL	2374.87	0.626418	0.0826078	-7.58304	3.37553e-14	1.68957e-12
LZTFL1	250.198	0.62565	0.175645	-3.56201	0.000368025	0.00367018
RXRA	2721.82	0.624936	0.083986	-7.44095	9.99614e-14	4.83725e-12
ACOT11	198.558	0.624653	0.23071	-2.70753	0.00677855	0.0393212
TMEM102	191.89	0.623385	0.193251	-3.22577	0.00125633	0.0100583
CACNB3	309.689	0.623199	0.15399	-4.04702	5.18748e-05	0.000690646
ELL2	1737.09	0.622622	0.0879337	-7.08059	1.43542e-12	6.31683e-11
HN1L	4868.04	0.622386	0.0504479	-12.3372	5.71156e-35	7.49014e-33
F2RL1	2962.8	0.621344	0.153327	-4.05241	5.06936e-05	0.000676981
ACTR1B	1002.57	0.619789	0.080286	-7.71977	1.16544e-14	6.04094e-13
ANKZF1	546.284	0.619151	0.117139	-5.28563	1.2527e-07	2.92832e-06
PMP22	1211.96	0.619088	0.117074	-5.28802	1.23646e-07	2.89551e-06
FCHSD1	512.592	0.618973	0.131255	-4.71579	2.40773e-06	4.54971e-05
SEMA7A	1786.7	0.618896	0.172913	-3.57924	0.000344591	0.00347346
FAM196B	177.278	0.617578	0.190055	-3.24947	0.00115618	0.00940001
PITPNM2	1188.77	0.61724	0.099095	-6.22877	4.70117e-10	1.59718e-08
FRMD4A	603.908	0.615591	0.125737	-4.89588	9.78666e-07	1.9375e-05
GMIP	331.469	0.615345	0.137193	-4.48524	7.28303e-06	0.000121514
PLA2G15	915.387	0.613068	0.0944676	-6.48972	8.59964e-11	3.19478e-09
PTRF	10314.3	0.610334	0.0710255	-8.59317	8.45992e-18	5.49224e-16
TSC22D1	1910.28	0.610312	0.173326	-3.52118	0.000429635	0.00415198
KRT7	132.476	0.610053	0.207042	-2.94652	0.00321372	0.0218706
TUBB2B	1634.21	0.607553	0.109977	-5.52436	3.3068e-08	8.67308e-07
COL7A1	7393.39	0.607548	0.114707	-5.29653	1.18026e-07	2.78862e-06
FBXL3	799.515	0.607377	0.138956	-4.37102	1.23668e-05	0.000194925
AUH	288.556	0.605814	0.186579	-3.24695	0.00116648	0.00946026
RGL2	802.158	0.604925	0.11239	-5.38239	7.35046e-08	1.79839e-06
MPI	376.24	0.602845	0.155545	-3.87569	0.000106324	0.00127569
SLC3A2	9527.37	0.602073	0.0737462	-8.16412	3.23789e-16	1.85422e-14
BTN2A2	288.811	0.60073	0.181544	-3.30901	0.000936258	0.00787057
HBEGF	607.833	0.60057	0.162271	-3.70103	0.000214725	0.00229682
JMJD6	1913.16	0.600437	0.0860194	-6.98025	2.94645e-12	1.26688e-10
ILK	2478.85	0.59985	0.0648216	-9.25387	2.16517e-20	1.64128e-18
TMCO3	2824.42	0.599478	0.108876	-5.50605	3.66969e-08	9.51141e-07
SLC26A6	694.377	0.598179	0.11457	-5.22108	1.77881e-07	4.064e-06
CROCC	507.056	0.597958	0.176563	-3.38665	0.000707517	0.00623547
LOC100129034	1136.34	0.597856	0.0899548	-6.64618	3.00797e-11	1.16361e-09
PAK1	308.655	0.59699	0.197099	-3.02889	0.00245456	0.0175322
FAM89B	523.25	0.59611	0.153196	-3.89115	9.97707e-05	0.00121372
KREMEN1	368.21	0.595666	0.161386	-3.69094	0.000223427	0.00237827
DNTTIP1	917.318	0.593066	0.087991	-6.74007	1.58309e-11	6.36829e-10
PAQR4	620.702	0.592939	0.205145	-2.89034	0.00384824	0.0250949
TMSB10	18419.9	0.592663	0.1092	-5.4273	5.72132e-08	1.42913e-06
SDHA	1707.64	0.591913	0.10792	-5.48475	4.14056e-08	1.06469e-06
IRF9	268.649	0.590858	0.159642	-3.70115	0.000214623	0.00229682
ZNF653	226.459	0.589186	0.165625	-3.55734	0.00037463	0.00371224
EIF1AD	1198.68	0.589032	0.0983327	-5.99019	2.09599e-09	6.62333e-08
IFNGR2	1701.35	0.587169	0.11506	-5.10316	3.34027e-07	7.21653e-06
PSMG3.AS1	131.05	0.584116	0.198445	-2.94347	0.00324554	0.0220186
SORBS3	1066.97	0.583179	0.145775	-4.00055	6.31946e-05	0.000815684
TUBB2A	2676.2	0.581704	0.103118	-5.64114	1.6893e-08	4.6057e-07
CEP89	214.032	0.581024	0.220138	-2.63937	0.00830604	0.0463315
CDC42EP2	307.671	0.580485	0.134431	-4.31808	1.57394e-05	0.00024226
CSF1R	233.006	0.579251	0.155431	-3.72673	0.00019398	0.00210933
GRIN2D	312.593	0.577109	0.199749	-2.88917	0.0038626	0.025151
IL17RD	213.774	0.576771	0.18772	-3.07251	0.00212266	0.0155338
CYR61	7282.73	0.576702	0.154445	-3.73403	0.000188437	0.00206447
TNNT1	893.649	0.576655	0.168605	-3.42016	0.000625852	0.00565686
SH3PXD2B	765.087	0.575498	0.131126	-4.38891	1.13922e-05	0.000181748
GNG4	447.427	0.574759	0.136002	-4.2261	2.37772e-05	0.000349176
HYAL3	202.289	0.573746	0.170477	-3.36553	0.000763963	0.00662606
SEPW1	906.627	0.572559	0.105194	-5.4429	5.24206e-08	1.32201e-06
SLC8B1	415.506	0.572426	0.153844	-3.72083	0.000198571	0.00215034
FGFRL1	2883.17	0.572126	0.0984265	-5.81272	6.14663e-09	1.79127e-07
FAM214B	648.145	0.570973	0.153277	-3.7251	0.000195234	0.00212121
CCP110	1236.44	0.570035	0.150947	-3.77639	0.00015912	0.00178962
CNN2	6126.21	0.569862	0.107688	-5.29179	1.21122e-07	2.8415e-06
BACH1	823.225	0.569019	0.107267	-5.30469	1.12865e-07	2.67651e-06
ST6GALNAC6	862.243	0.562917	0.151678	-3.71125	0.000206234	0.00222231
HBP1	442.042	0.560462	0.139048	-4.0307	5.5611e-05	0.000730371
ARHGAP33	443.323	0.560351	0.20886	-2.68291	0.00729857	0.0416145
GPR161	670.528	0.559599	0.159029	-3.51885	0.000433416	0.00417928
PPARD	956.888	0.558245	0.0948078	-5.88817	3.90486e-09	1.18813e-07
SPEN	2791.33	0.556555	0.0554641	-10.0345	1.07509e-23	9.09592e-22
LATS2	1203.02	0.555506	0.122888	-4.52042	6.17174e-06	0.000105386
TPI1	22018.7	0.555225	0.0469111	-11.8357	2.55239e-32	2.91061e-30
PBXIP1	881.233	0.553793	0.166561	-3.32486	0.000884614	0.00749892
DGKQ	730.256	0.55337	0.118115	-4.685	2.7996e-06	5.18559e-05
ABCA7	330.844	0.553088	0.208443	-2.65343	0.00796777	0.044825
AGO4	304.262	0.550329	0.168981	-3.25676	0.00112691	0.00920189
ACER3	828.867	0.550193	0.109907	-5.00598	5.55783e-07	1.15875e-05
CYTH1	1608.14	0.549773	0.106892	-5.14327	2.70003e-07	5.96602e-06
ABL1	2616.23	0.548792	0.0832987	-6.58825	4.45038e-11	1.69166e-09
CBS	508.893	0.548298	0.193688	-2.83083	0.00464277	0.0294344
EPOR	220.53	0.548227	0.202439	-2.70811	0.00676682	0.0393212
WIPI1	356.415	0.547593	0.135586	-4.03871	5.37448e-05	0.000711211
ARHGEF4	226.586	0.544925	0.175385	-3.10702	0.00188985	0.0140735
PABPC1L	269.488	0.543902	0.207903	-2.61614	0.00889306	0.0489398
PRDM1	240.848	0.543389	0.146702	-3.70404	0.000212196	0.00227348
ACYP1	269.449	0.541999	0.140405	-3.86027	0.000113264	0.00134786
STS	663.346	0.541876	0.147193	-3.6814	0.000231959	0.0024516
PGK1	13982.2	0.541012	0.075272	-7.18743	6.60214e-13	2.98956e-11
INTS1	7414.49	0.539862	0.0627139	-8.60834	7.4129e-18	4.88506e-16
ATP6V0B	3003.32	0.539761	0.0632085	-8.53937	1.34951e-17	8.63292e-16
KRT15	280.76	0.539589	0.190303	-2.83542	0.0045765	0.0290636
GRAMD3	183.353	0.539176	0.17851	-3.02042	0.00252423	0.0179321
KLHL17	418.496	0.539066	0.125394	-4.29898	1.71589e-05	0.000260744
OPTN	1289.58	0.538686	0.104739	-5.14311	2.70231e-07	5.96602e-06
PLP2	4472.21	0.538634	0.0583856	-9.22545	2.82374e-20	2.12819e-18
PNMA1	2169.8	0.538515	0.0661822	-8.13686	4.05651e-16	2.31291e-14
TSPYL2	252.984	0.538239	0.186534	-2.88548	0.00390818	0.02541
YPEL5	571.061	0.537898	0.155184	-3.46621	0.00052786	0.00491994
TUBB3	4043.38	0.537015	0.0673559	-7.97279	1.55135e-15	8.37216e-14
TBC1D8	781.378	0.536671	0.154442	-3.4749	0.000511045	0.00479045
DUSP5	224.712	0.536656	0.167296	-3.20782	0.00133744	0.0105467
C16orf45	597.962	0.536606	0.15193	-3.53193	0.000412533	0.00400737
GDI1	2803.12	0.535999	0.0886385	-6.04702	1.47548e-09	4.75418e-08
GAPDH	160966	0.534922	0.0507118	-10.5483	5.17441e-26	4.7123e-24
APAF1	278.569	0.534347	0.162208	-3.29421	0.000986974	0.00824406
PPP3CC	283.368	0.534139	0.17243	-3.09771	0.00195023	0.0144493
ANO6	3102.41	0.532436	0.0612472	-8.69323	3.52268e-18	2.38126e-16
RRAS	462.481	0.531818	0.164473	-3.23347	0.00122295	0.00982104
FOXP4	1245.82	0.531731	0.119677	-4.44304	8.86949e-06	0.000143856
LIN37	203.265	0.529217	0.160639	-3.29445	0.000986159	0.0082425
ACOT9	939.013	0.527515	0.101643	-5.18987	2.10442e-07	4.74183e-06
NAT6	146.357	0.527268	0.186286	-2.83042	0.00464864	0.0294362
F11R	613.574	0.525932	0.133996	-3.92498	8.67351e-05	0.00107407
LAMB2	2866.48	0.52449	0.0762091	-6.88225	5.89158e-12	2.48432e-10
C21orf2	459.952	0.523055	0.123621	-4.23112	2.32534e-05	0.000342665
PTPRF	6407.54	0.522657	0.145066	-3.60289	0.000314694	0.00322414
SLC7A1	6940.38	0.522075	0.0504004	-10.3586	3.82653e-25	3.4131e-23
CENPT	949.154	0.521687	0.139264	-3.74602	0.000179659	0.00197324
GYPC	740.26	0.521021	0.163193	-3.19268	0.00140961	0.0110165
TRANK1	218.465	0.519526	0.161948	-3.20798	0.00133672	0.0105467
AES	4407.44	0.519126	0.0851948	-6.0934	1.10537e-09	3.62395e-08
IAH1	356.669	0.518797	0.136265	-3.80727	0.00014051	0.001612
TBXA2R	168.664	0.517775	0.190837	-2.71319	0.00666395	0.038875
ZNF268	262.516	0.512994	0.158029	-3.24619	0.00116959	0.00947862
CREB3L1	2811.6	0.512791	0.0928957	-5.52007	3.38866e-08	8.85237e-07
ITGA5	8106.28	0.512556	0.0934494	-5.48485	4.13823e-08	1.06469e-06
GNG2	847.968	0.512468	0.0967664	-5.29592	1.18416e-07	2.78862e-06
EGLN1	1686.53	0.510602	0.112699	-4.53067	5.87983e-06	0.000101192
STX2	753.143	0.510322	0.128612	-3.96792	7.25033e-05	0.000919544
WDR44	493.995	0.510216	0.104467	-4.88399	1.03962e-06	2.04709e-05
NFKBIA	1086.44	0.508284	0.100062	-5.07969	3.78058e-07	8.07468e-06
F8A1	519.884	0.507999	0.108143	-4.69746	2.63414e-06	4.92784e-05
MEX3D	742.795	0.505393	0.131573	-3.84117	0.000122448	0.0014363
IMPAD1	3439.63	0.504855	0.0712077	-7.08989	1.34219e-12	5.92642e-11
AMPD3	362.682	0.503493	0.190762	-2.63938	0.00830584	0.0463315
LINC00673	612.346	0.50323	0.167466	-3.00496	0.00265612	0.0187271
F8A1.1	383.656	0.503159	0.122735	-4.09956	4.13937e-05	0.000564866
SH2B3	4746.69	0.50006	0.09488	-5.27045	1.36092e-07	3.16439e-06
DAPK3	1681.04	0.499939	0.125216	-3.9926	6.53514e-05	0.000840214
RRAGA	2381.73	0.498203	0.0726342	-6.85907	6.93103e-12	2.90395e-10
KRT8	2957.22	0.495247	0.136686	-3.62326	0.000290915	0.00299859
MEF2D	2179.45	0.493257	0.0996858	-4.94811	7.4936e-07	1.52595e-05
NOP14.AS1	196.263	0.492325	0.181809	-2.70792	0.00677067	0.0393212
BSG	16217.9	0.492243	0.100138	-4.91567	8.84804e-07	1.77873e-05
TAPBP	3423.36	0.492088	0.0886725	-5.5495	2.86484e-08	7.58981e-07
MICAL1	984.434	0.491577	0.110272	-4.45786	8.27813e-06	0.000135361
SPSB3	475.418	0.490539	0.122523	-4.00366	6.23712e-05	0.000806194
KIF5A	217.402	0.490061	0.166741	-2.93906	0.00329209	0.0222548
KIAA1279	878.482	0.489444	0.113777	-4.30179	1.69422e-05	0.000258049
SERPINA1	307.289	0.486983	0.179834	-2.70796	0.00676978	0.0393212
TIFA	330.448	0.486811	0.177143	-2.74813	0.00599369	0.0359181
PRKCA	5405.66	0.484398	0.0966956	-5.00951	5.45677e-07	1.14131e-05
AGPAT4	262.49	0.483883	0.149331	-3.24033	0.00119391	0.00962569
WASF2	4057.78	0.483351	0.0837764	-5.76953	7.94922e-09	2.27116e-07
TRIO	5918.35	0.483166	0.0885623	-5.45566	4.87901e-08	1.23759e-06
MYO1E	870.235	0.483073	0.0937425	-5.15319	2.56087e-07	5.68245e-06
TRIOBP	1810.09	0.483019	0.134356	-3.59507	0.000324306	0.00330454
STK40	2645.83	0.48282	0.179115	-2.69559	0.00702649	0.0404679
TNKS1BP1	2644.87	0.482062	0.0745505	-6.46625	1.00467e-10	3.70093e-09
F8A1.2	412.833	0.482044	0.112264	-4.29385	1.75598e-05	0.000266218
STK10	2036.77	0.48092	0.115803	-4.15291	3.2828e-05	0.000464909
HMGA2	4248.71	0.480855	0.142682	-3.37012	0.000751356	0.0065601
PLD2	381.38	0.47978	0.14029	-3.4199	0.000626434	0.00565775
DNM2	4120.08	0.479675	0.0617425	-7.76896	7.91358e-15	4.15115e-13
MAP1S	1400.51	0.478755	0.0901229	-5.31225	1.08282e-07	2.58653e-06
SRF	2351.23	0.475633	0.0926452	-5.13392	2.83765e-07	6.21252e-06
MKRN1	2931.32	0.474837	0.0899534	-5.2787	1.30101e-07	3.03584e-06
C4orf3	1031.19	0.473276	0.0793091	-5.96748	2.40946e-09	7.57738e-08
CACNB1	208.541	0.470616	0.175257	-2.68529	0.00724673	0.0414451
STK19	237.663	0.469736	0.154819	-3.03409	0.00241261	0.0173041
NCKIPSD	981.972	0.468616	0.130493	-3.59111	0.000329267	0.00334537
FBRS	2376.53	0.467072	0.080278	-5.81818	5.94925e-09	1.7376e-07
IQGAP3	3637.88	0.466788	0.131895	-3.5391	0.000401494	0.00392014
SSH3	339.589	0.466378	0.168093	-2.77452	0.00552839	0.0336892
TPRG1L	619.172	0.466196	0.144327	-3.23014	0.00123728	0.00991791
WDR54	523.027	0.466133	0.127396	-3.65893	0.000253274	0.00265291
BCKDHA	796.87	0.465936	0.10085	-4.62009	3.83574e-06	6.9096e-05
FBXO8	315.358	0.464341	0.138837	-3.34451	0.000824271	0.00706965
DALRD3	474.624	0.463769	0.123583	-3.75268	0.000174953	0.00193778
NR3C1	1479.91	0.462962	0.112689	-4.10831	3.98562e-05	0.000549374
SMAGP	338.777	0.461941	0.166508	-2.77429	0.00553224	0.0336971
MOSPD3	292.681	0.46087	0.165564	-2.78363	0.00537535	0.0329558
AGAP2.AS1	267.288	0.458936	0.155302	-2.95513	0.0031254	0.021336
UVSSA	355.828	0.458191	0.136116	-3.36619	0.000762134	0.00661895
XBP1	1399.76	0.457562	0.0747389	-6.12214	9.23279e-10	3.07307e-08
SAMD9	1103.6	0.457093	0.0908964	-5.02873	4.93744e-07	1.03599e-05
ATP13A2	1498.75	0.455861	0.153405	-2.97163	0.00296226	0.0203388
TMEM189	762.122	0.45563	0.154804	-2.94327	0.00324761	0.0220213
EBP	1146.73	0.453873	0.13563	-3.34641	0.000818655	0.00703068
B3GNT9	524.343	0.453105	0.122792	-3.69003	0.000224229	0.00238486
NADSYN1	405.579	0.452526	0.143561	-3.15214	0.00162077	0.0123844
MAEA	2315.92	0.447825	0.0758197	-5.90645	3.49559e-09	1.07356e-07
ARF6	2018.01	0.447623	0.0810613	-5.52204	3.35092e-08	8.77126e-07
INPP5E	1017.08	0.443831	0.157051	-2.82603	0.00471286	0.0297422
MXRA7	4754.94	0.443425	0.0624319	-7.10253	1.22491e-12	5.42685e-11
CCDC92	499.193	0.443317	0.128696	-3.44468	0.00057174	0.00526162
GPRC5A	745.195	0.442902	0.135536	-3.26777	0.00108397	0.00892353
JUNB	1062.2	0.442676	0.0799	-5.54038	3.01824e-08	7.93211e-07
TRADD	415.326	0.441992	0.168941	-2.61625	0.00889014	0.0489398
S100A10	8829.28	0.440475	0.0717172	-6.14184	8.15729e-10	2.722e-08
PYGL	1049.53	0.438165	0.141492	-3.09675	0.00195658	0.0144882
LENG8	2048.58	0.437692	0.128952	-3.39421	0.000688258	0.00609853
DUSP18	193.366	0.437108	0.164483	-2.65747	0.00787302	0.0443658
MYO1C	6657.29	0.436156	0.0588785	-7.40772	1.28486e-13	6.12712e-12
CD83	450.881	0.436041	0.135542	-3.217	0.00129536	0.0102705
DNAJB6	4582.16	0.43593	0.0748416	-5.82471	5.72134e-09	1.67852e-07
WBP5	759.15	0.435771	0.107745	-4.04447	5.24419e-05	0.000696781
CLK1	584.418	0.434628	0.130544	-3.32935	0.000870499	0.00739839
CNOT8	1158.35	0.434428	0.148815	-2.91925	0.00350871	0.023357
ENDOV	581.98	0.434387	0.115428	-3.76328	0.000167699	0.00186848
ZBTB17	873.663	0.434272	0.08542	-5.08396	3.69645e-07	7.90787e-06
BIRC2	1536.65	0.433781	0.11322	-3.83129	0.000127471	0.00148989
TGIF2	970.96	0.43297	0.103911	-4.16674	3.0899e-05	0.000442853
CNRIP1	1173.91	0.432713	0.119686	-3.61539	0.000299899	0.00308219
UAP1	2443.91	0.432587	0.0957061	-4.51995	6.18529e-06	0.00010548
CABLES2	415.532	0.432499	0.157912	-2.73886	0.00616518	0.0367
CMTM3	966.825	0.432492	0.128843	-3.35673	0.000788695	0.00680009
CDK2AP2	903.129	0.432344	0.100374	-4.30734	1.65231e-05	0.000253136
MYL6	11171.7	0.431637	0.0714017	-6.0452	1.49228e-09	4.79652e-08
EDEM1	2112.48	0.431484	0.103716	-4.16023	3.17925e-05	0.000454168
EFHC1	335.153	0.429898	0.141529	-3.03752	0.00238531	0.0171496
AGRN	11353.5	0.428415	0.0520585	-8.22949	1.8801e-16	1.1007e-14
ZBTB1	725.679	0.427891	0.120722	-3.54443	0.00039347	0.00386804
NTAN1	556.485	0.427718	0.127302	-3.35987	0.000779799	0.00673225
SAMD9L	746.021	0.427573	0.0964687	-4.43225	9.32555e-06	0.000150796
GRK6	1162.85	0.426384	0.099696	-4.27684	1.89564e-05	0.000285413
PLEKHG5	853.608	0.424575	0.125057	-3.39504	0.000686188	0.00608451
TMEM165	1392.1	0.424563	0.0924648	-4.59162	4.39819e-06	7.83666e-05
ARL6IP6	856.714	0.424188	0.112675	-3.76471	0.00016674	0.00186096
SFI1	489.25	0.424154	0.152581	-2.77986	0.00543826	0.0332637
MRPS6	802.858	0.424058	0.118205	-3.58747	0.000333906	0.00337962
MED29	1640.8	0.422947	0.0928252	-4.55638	5.20432e-06	9.12426e-05
KIAA0895L	474.442	0.422687	0.133524	-3.16562	0.00154753	0.0119098
ABLIM3	1652.93	0.422574	0.118079	-3.57873	0.000345269	0.00347762
ARSA	612.36	0.420405	0.144555	-2.90827	0.00363432	0.0239861
ZNF608	409.36	0.420113	0.121407	-3.46038	0.000539416	0.0050134
BMPR2	1238.16	0.419516	0.119327	-3.51567	0.000438638	0.00421106
MAGED2	1729.43	0.419397	0.0970081	-4.32332	1.53699e-05	0.000236852
TAF1C	2191.58	0.419049	0.101715	-4.11983	3.79148e-05	0.000526153
GDE1	2217.61	0.41806	0.0599902	-6.9688	3.19649e-12	1.3699e-10
APBA3	262.231	0.417841	0.159655	-2.61715	0.00886664	0.0488765
RSRP1	508.561	0.417755	0.124963	-3.34303	0.000828695	0.00709831
RAB6A	1955.64	0.417421	0.0712487	-5.85865	4.66637e-09	1.39714e-07
REV3L	1143.62	0.417362	0.147928	-2.82138	0.0047817	0.0301477
FBXW9	311.987	0.417097	0.146309	-2.85081	0.00436085	0.0278967
HECTD3	774.962	0.415837	0.10139	-4.10136	4.10736e-05	0.000562254
COL4A3BP	547.883	0.414507	0.107323	-3.86224	0.000112353	0.00133823
LMBR1L	312.181	0.414449	0.156436	-2.64933	0.00806517	0.0452768
IFT140	307.598	0.411901	0.138801	-2.96756	0.00300173	0.0205774
IPMK	376.089	0.411626	0.122999	-3.34659	0.000818128	0.00703068
ITPRIP	1037.57	0.411261	0.0839667	-4.89791	9.68602e-07	1.92836e-05
TRNAU1AP	448.414	0.411125	0.11456	-3.58872	0.000332304	0.00336772
FOXP1	720.102	0.40889	0.104378	-3.9174	8.95087e-05	0.00110425
WDR60	461.657	0.408504	0.134769	-3.03114	0.00243636	0.0174307
SBNO2	3366.65	0.408138	0.116914	-3.49092	0.000481356	0.00454464
IFT172	294.795	0.407572	0.150644	-2.70552	0.00681969	0.0395024
NCLN	6038.39	0.406378	0.0507193	-8.0123	1.12584e-15	6.22967e-14
B3GNT2	378.881	0.406082	0.131174	-3.09575	0.00196319	0.0145126
SDF2L1	741.178	0.405929	0.103646	-3.91651	8.98401e-05	0.0011073
RPL23AP82	544.033	0.405561	0.113881	-3.56127	0.000369062	0.00367493
SPG7	1532.41	0.404785	0.083336	-4.85726	1.19018e-06	2.31231e-05
NEDD4	1347.27	0.403989	0.0774548	-5.21581	1.8302e-07	4.17413e-06
CAV2	1960.24	0.403439	0.130706	-3.08661	0.0020245	0.0149131
C3orf58	329.009	0.402839	0.139102	-2.896	0.00377951	0.0247407
MGEA5	2626.45	0.40232	0.079773	-5.0433	4.5756e-07	9.66255e-06
CRELD2	1395.32	0.40219	0.0770064	-5.22281	1.76228e-07	4.03324e-06
MFSD9	235.063	0.401944	0.149655	-2.6858	0.00723555	0.0414354
C8orf82	576.456	0.401902	0.132418	-3.03509	0.00240463	0.0172696
DDAH1	827.547	0.400941	0.105013	-3.818	0.000134539	0.00155312
CERCAM	969.471	0.400738	0.101048	-3.96582	7.31442e-05	0.000926775
DNAJC3	1188.99	0.400076	0.124896	-3.20327	0.00135875	0.010689
ANKLE2	2166.68	0.399955	0.0995582	-4.0173	5.88686e-05	0.000769694
CD151	6610.19	0.398367	0.0686423	-5.80353	6.49337e-09	1.87564e-07
SEMA4F	835.37	0.398335	0.0949485	-4.19527	2.72542e-05	0.000395367
IKZF4	255.899	0.39823	0.142756	-2.78958	0.00527761	0.0325066
PPP1R15A	1467.21	0.397312	0.0779738	-5.09545	3.4791e-07	7.49178e-06
BCAR1	4633.52	0.397109	0.133335	-2.97829	0.00289861	0.0200065
SUN2	2693.37	0.396663	0.0982605	-4.03686	5.41723e-05	0.000716145
SGCB	1312.06	0.396426	0.0769161	-5.154	2.54983e-07	5.66754e-06
SMG6	1085.7	0.396387	0.10576	-3.74798	0.000178263	0.00196244
CDKN2D	382.605	0.394974	0.143304	-2.7562	0.00584767	0.0352523
MICALL2	1109.32	0.394711	0.136344	-2.89496	0.00379208	0.0247779
PTPN18	1028.28	0.394698	0.123727	-3.19007	0.00142239	0.0110833
CDKN2C	3448.66	0.394672	0.094874	-4.15996	3.18306e-05	0.000454218
POFUT2	1910.59	0.394648	0.0964162	-4.09317	4.25519e-05	0.000579466
MESDC1	1251.96	0.394056	0.112233	-3.51104	0.00044636	0.00426955
HERPUD2	524.852	0.393568	0.111994	-3.51418	0.000441118	0.00422868
LRRFIP1	4208.72	0.39295	0.0627466	-6.26249	3.78874e-10	1.30067e-08
FOSL1	6841.89	0.392565	0.100526	-3.9051	9.41854e-05	0.00115542
UBA6	2132.48	0.392486	0.084671	-4.63542	3.56216e-06	6.47014e-05
TMEM219	755.801	0.392282	0.11193	-3.50472	0.000457093	0.00436586
EFNA1	785.656	0.392016	0.117209	-3.34459	0.000824045	0.00706965
ZDHHC12	1223.84	0.391479	0.109625	-3.57107	0.000355521	0.00356172
CERS5	687.927	0.390941	0.0958764	-4.07755	4.55124e-05	0.000613412
NRAS	2448.18	0.389415	0.071934	-5.4135	6.18035e-08	1.53502e-06
FAM193B	673.347	0.389014	0.130649	-2.97756	0.00290552	0.0200437
RUSC1	2363.43	0.388426	0.114558	-3.39066	0.000697247	0.00616152
UBALD1	383.649	0.387565	0.14222	-2.7251	0.00642815	0.0378531
P3H1	2451.53	0.38754	0.0867651	-4.46654	7.9496e-06	0.000130969
PNPLA2	2246.4	0.387407	0.1019	-3.80184	0.000143626	0.00164073
CTTNBP2NL	572.543	0.387154	0.0993094	-3.89846	9.68056e-05	0.00117984
WDR47	531.642	0.387138	0.103745	-3.73165	0.000190232	0.00208065
H1F0	488.652	0.386918	0.114963	-3.36558	0.000763823	0.00662606
NLGN2	1076.58	0.386698	0.105099	-3.67936	0.000233821	0.00246688
CRKL	3426.35	0.38653	0.056507	-6.84039	7.89761e-12	3.26717e-10
BTN2A1	1406.25	0.385656	0.128892	-2.99208	0.00277086	0.0193488
MANF	1822.48	0.385298	0.0786802	-4.89701	9.73052e-07	1.93343e-05
LMF2	2250.94	0.385159	0.120492	-3.19656	0.00139078	0.0109075
NARF	955.296	0.38479	0.114378	-3.36419	0.000767681	0.00665391
PLEKHA2	1298.12	0.384057	0.0928946	-4.13433	3.55994e-05	0.00049696
TMEM259	5453.47	0.383244	0.077967	-4.91547	8.85703e-07	1.77873e-05
RHBDF1	792.598	0.382883	0.132251	-2.89513	0.00379	0.0247778
HLA.E	2260.07	0.382864	0.0921835	-4.15328	3.27738e-05	0.000464643
UBALD2	1503.29	0.382099	0.0983276	-3.88599	0.000101916	0.00123409
PLAGL1	699.924	0.381694	0.116239	-3.2837	0.00102453	0.0085036
WDR1	11955.2	0.381678	0.0569531	-6.70162	2.06126e-11	8.06905e-10
C15orf52	1418.23	0.381536	0.0851801	-4.47917	7.49352e-06	0.00012455
MNT	546.424	0.380464	0.11139	-3.41559	0.000636439	0.00572839
GPR176	1042.88	0.380417	0.133938	-2.84026	0.00450774	0.028708
IRF1	660.32	0.379688	0.112338	-3.37987	0.00072521	0.00636573
ZNF185	894.798	0.378706	0.102051	-3.71094	0.00020649	0.00222325
CERK	4857.16	0.377957	0.0911143	-4.14816	3.35159e-05	0.000473119
PPP1R35	613.231	0.37781	0.133683	-2.82618	0.00471074	0.0297422
FMNL3	1223.42	0.377722	0.113644	-3.32373	0.000888227	0.00751982
NDST2	558.666	0.374446	0.104131	-3.59591	0.000323259	0.00329901
ATP8B3	298.789	0.373927	0.136071	-2.74803	0.00599548	0.0359181
RUFY2	460.766	0.373807	0.125288	-2.98359	0.00284884	0.0197253
KIAA1147	1333.98	0.373645	0.1137	-3.28624	0.00101535	0.00845955
PAM	4515.14	0.373487	0.0834088	-4.47779	7.54208e-06	0.000125199
TMEM54	665.788	0.373189	0.115173	-3.24026	0.00119422	0.00962569
MXD4	849.282	0.372081	0.135451	-2.74698	0.00601462	0.0360163
CITED2	876.543	0.371674	0.119929	-3.09911	0.00194104	0.0143975
EFHD2	2761.99	0.371439	0.134166	-2.76851	0.00563138	0.0342056
RECQL5	661.332	0.370707	0.134495	-2.75629	0.00584614	0.0352523
UGP2	1404.95	0.370029	0.0748368	-4.94448	7.63472e-07	1.55227e-05
CYTH2	1274.18	0.369918	0.10679	-3.46399	0.000532224	0.00495006
PNPLA8	678.12	0.369776	0.106895	-3.45926	0.000541672	0.0050308
TYK2	1949.8	0.36922	0.0916047	-4.03058	5.56383e-05	0.000730371
FKBP9	2867.44	0.368744	0.0630159	-5.85161	4.86848e-09	1.45433e-07
KDM4A	1402.16	0.367389	0.0811665	-4.52636	6.00086e-06	0.000102899
RNF19A	510.107	0.367291	0.119995	-3.06088	0.00220687	0.0160693
LGALS1	14372.3	0.367185	0.0580569	-6.32457	2.53932e-10	8.95177e-09
MCOLN1	632.273	0.366818	0.106298	-3.45084	0.000558837	0.00517556
FAM101B	361.171	0.366754	0.133093	-2.75562	0.00585805	0.0352882
SH3BP5L	3270.2	0.36652	0.0581528	-6.3027	2.92498e-10	1.02017e-08
TLN2	1222.87	0.365817	0.117826	-3.10471	0.00190463	0.0141755
ILVBL	1352.02	0.365099	0.0836397	-4.36514	1.2704e-05	0.0002
LOC642852	1265.36	0.363838	0.0799466	-4.55102	5.33875e-06	9.2978e-05
PTPN12	2035.95	0.363014	0.123228	-2.94588	0.00322042	0.0219049
ADD1	4087.6	0.362257	0.0538142	-6.73162	1.67783e-11	6.66758e-10
CALR	27630.2	0.362031	0.0921705	-3.92784	8.5711e-05	0.0010624
PKM	79277.3	0.361487	0.064551	-5.60002	2.14329e-08	5.75965e-07
LRRC42	990.115	0.360996	0.0847114	-4.26148	2.03077e-05	0.00030263
RAB13	2554.41	0.359492	0.0763583	-4.70797	2.502e-06	4.69402e-05
ADCK2	1191.45	0.358724	0.0829553	-4.3243	1.53015e-05	0.000236075
FAM114A1	913.565	0.35839	0.0861172	-4.16165	3.15955e-05	0.000451847
CCM2	860.839	0.358173	0.106166	-3.37372	0.000741596	0.00648774
C16orf13	1002.82	0.358118	0.100691	-3.55662	0.00037566	0.00371804
SBDS	3719.25	0.358109	0.0585978	-6.11131	9.88179e-10	3.27247e-08
STK25	1584.89	0.356848	0.0846922	-4.21347	2.5148e-05	0.000367251
SERINC1	2597.86	0.356786	0.0610019	-5.84876	4.95256e-09	1.47609e-07
NUCB1	3717.54	0.355836	0.0586321	-6.06897	1.28734e-09	4.15816e-08
PNPLA6	1735.19	0.355495	0.0947552	-3.75172	0.000175627	0.00194196
ESYT1	3722.37	0.354866	0.0665162	-5.33504	9.55251e-08	2.29016e-06
SH3BGRL3	3421.26	0.354789	0.0721435	-4.91782	8.75141e-07	1.76292e-05
SAV1	306.959	0.354417	0.12972	-2.73217	0.00629179	0.0373014
SH3GLB1	1815.52	0.353169	0.0680312	-5.19128	2.08852e-07	4.72221e-06
DYNLT1	1018.69	0.352907	0.0883873	-3.99273	6.53173e-05	0.000840214
PLXNA1	3633.84	0.352695	0.0821216	-4.29479	1.74857e-05	0.000265402
TGFBR2	2482.09	0.352136	0.0688587	-5.11389	3.15585e-07	6.84062e-06
ANXA2	39147.1	0.351881	0.0430067	-8.18201	2.79158e-16	1.61272e-14
HGS	6494.15	0.351471	0.0639719	-5.49415	3.926e-08	1.0135e-06
CREB3	1199.02	0.35035	0.0842887	-4.15654	3.23099e-05	0.000459557
TMUB2	782.944	0.350289	0.0891512	-3.92916	8.52431e-05	0.0010586
TICAM1	685.587	0.348038	0.0936582	-3.71605	0.000202365	0.00218708
MEGF8	1444.98	0.347842	0.106203	-3.27526	0.00105566	0.00872329
TP53I13	692.535	0.347522	0.111029	-3.13002	0.00174795	0.0131739
PNKP	685.342	0.347499	0.120871	-2.87496	0.00404079	0.0261296
TULP3	1140.57	0.346907	0.0805587	-4.30627	1.66034e-05	0.000253773
MGAT1	3233.71	0.34657	0.058969	-5.87716	4.17373e-09	1.26407e-07
OSBPL2	596.751	0.346018	0.10895	-3.17595	0.00149348	0.0115754
CHD1L	1853.85	0.344884	0.077922	-4.42601	9.5991e-06	0.000154647
IL17RA	1869.77	0.344746	0.0893188	-3.85973	0.000113512	0.00134959
MYL12A	5537.03	0.344255	0.0739198	-4.65715	3.20622e-06	5.86569e-05
DARS	1845.51	0.344052	0.0755357	-4.55482	5.24297e-06	9.1675e-05
SLC25A4	871.973	0.34397	0.0852777	-4.03353	5.49462e-05	0.000724185
DGUOK	1481.45	0.342947	0.0829732	-4.13322	3.57718e-05	0.000498525
WSB1	1203.75	0.34283	0.0839711	-4.08272	4.45119e-05	0.000603026
SMS	7782.69	0.34252	0.0453767	-7.54837	4.40751e-14	2.19772e-12
STAT3	2452.81	0.342277	0.123317	-2.77558	0.00551035	0.0336419
HIC2	378.376	0.341828	0.120887	-2.82766	0.004689	0.0296488
ZYX	7006.87	0.341749	0.117149	-2.91723	0.00353156	0.0234852
TK1	4569.83	0.340985	0.0796214	-4.28258	1.8474e-05	0.000278802
IKBIP	698.43	0.340497	0.107817	-3.15809	0.00158806	0.0121931
CD59	4919.29	0.339776	0.068239	-4.97921	6.38443e-07	1.31197e-05
PDCD6	1231.01	0.339054	0.0777574	-4.3604	1.29824e-05	0.000203893
ALKBH5	2779.37	0.338899	0.0784908	-4.31768	1.57674e-05	0.000242408
LDLRAP1	1316.52	0.338247	0.115377	-2.93166	0.00337151	0.0226681
CYB5R3	2856.48	0.33793	0.078849	-4.28578	1.82096e-05	0.000275433
SDHAP1	465.777	0.337223	0.115132	-2.92901	0.00340049	0.0228219
AMOTL2	4100.93	0.337119	0.0776104	-4.34374	1.40077e-05	0.000218385
MAPKBP1	814.729	0.336291	0.0844874	-3.98037	6.88089e-05	0.000879018
MTFP1	848.766	0.336179	0.109323	-3.07511	0.00210425	0.0154249
OTUD5	1764.82	0.335895	0.0644285	-5.21345	1.85361e-07	4.21287e-06
ZNF217	1139.43	0.335716	0.104437	-3.21452	0.00130661	0.0103534
PDIA3	11671.1	0.335617	0.0655276	-5.12177	3.02676e-07	6.58258e-06
GNA11	3854.21	0.335568	0.0575959	-5.82626	5.66842e-09	1.66672e-07
HIPK3	966.054	0.335307	0.105738	-3.1711	0.00151862	0.0117424
FLOT1	2904.71	0.334864	0.0809988	-4.13418	3.56217e-05	0.00049696
LINC01000	1002.76	0.334067	0.106742	-3.12967	0.00175	0.0131818
ARMC5	1144.15	0.334036	0.0915912	-3.64703	0.00026529	0.00276332
USP11	2576.36	0.333945	0.0748884	-4.45923	8.22534e-06	0.000134666
MUS81	1073.33	0.333931	0.108929	-3.06558	0.00217248	0.0158542
CDCA2	704.034	0.331814	0.0985472	-3.36705	0.000759757	0.00661584
AIDA	2051.13	0.331169	0.0800369	-4.1377	3.50799e-05	0.000492019
CDK19	551.341	0.330157	0.119127	-2.77147	0.00558044	0.0339591
RASSF1	503.315	0.329908	0.122853	-2.68539	0.00724451	0.0414451
CLSTN1	7192.69	0.329711	0.0616523	-5.3479	8.89793e-08	2.14499e-06
ANXA2P2	9333.65	0.329517	0.049133	-6.70664	1.99155e-11	7.86662e-10
ZER1	894.97	0.329357	0.109795	-2.99976	0.00270196	0.0189788
MEF2A	946.922	0.329144	0.126252	-2.60704	0.00913278	0.049958
ITGA3	24536.3	0.329004	0.0937618	-3.50893	0.000449912	0.0043004
HJURP	2290.43	0.328543	0.0685445	-4.79314	1.64194e-06	3.15261e-05
RFX1	492.472	0.327941	0.113119	-2.89907	0.00374269	0.0245531
UBE2C	2663.94	0.327777	0.111725	-2.93378	0.00334858	0.0225544
STK11	1858.86	0.327763	0.110832	-2.95731	0.00310338	0.0212078
TAP1	959.343	0.327549	0.0956835	-3.42325	0.000618772	0.00560786
TSC22D4	1321.99	0.327377	0.11229	-2.91545	0.00355178	0.02356
CTNNA1	8632.4	0.32567	0.0552318	-5.89643	3.71453e-09	1.13285e-07
DIAPH3	1228.91	0.325413	0.11923	-2.72929	0.00634718	0.0375279
IQSEC1	1313.37	0.325025	0.101025	-3.21726	0.00129419	0.0102688
PSENEN	728.682	0.325016	0.0912611	-3.56139	0.000368902	0.00367493
B4GALT7	579.263	0.324654	0.09881	-3.28563	0.00101753	0.00846692
STX5	478.396	0.32465	0.112893	-2.87573	0.00403092	0.0260916
VASP	2030.86	0.323848	0.0922363	-3.51107	0.000446306	0.00426955
SP2	936.887	0.322826	0.114754	-2.81319	0.00490521	0.0306757
DOCK5	582.498	0.322663	0.121057	-2.66539	0.00768999	0.0435058
YIPF3	1750.23	0.32257	0.0804444	-4.00986	6.07557e-05	0.000790427
RPL23AP7	436.622	0.322542	0.121563	-2.6533	0.00797101	0.044825
TRIP4	517.397	0.321562	0.120179	-2.67568	0.00745777	0.0423382
MCL1	7664.76	0.320408	0.0655224	-4.89005	1.00809e-06	1.99097e-05
USP3	684.796	0.319185	0.103485	-3.08435	0.00204001	0.0150059
IL1R1	405.297	0.319059	0.118417	-2.69437	0.00705218	0.0405802
FER	561.836	0.318161	0.106372	-2.99103	0.00278039	0.0193811
ULK3	1197.23	0.317824	0.0872916	-3.64094	0.000271641	0.00282051
EEFSEC	438.436	0.317797	0.112626	-2.82171	0.00477685	0.0301316
DYNLT3	451.023	0.317404	0.1084	-2.92807	0.00341073	0.0228672
PIH1D1	1595.18	0.317124	0.0748178	-4.23862	2.249e-05	0.000333259
ASAP2	1142.74	0.316115	0.12056	-2.62206	0.00874	0.0483002
OBSL1	1186.85	0.315932	0.0977775	-3.23113	0.00123302	0.00988979
NCK2	675.719	0.31541	0.101385	-3.111	0.00186454	0.0139087
MED15	2846.8	0.314693	0.0676665	-4.65064	3.30901e-06	6.04379e-05
SDCBP	2677.83	0.314268	0.0716375	-4.38691	1.1497e-05	0.000182753
TMEM248	3903.43	0.313843	0.063031	-4.97918	6.3855e-07	1.31197e-05
MBOAT7	3454.54	0.312249	0.10229	-3.05259	0.00226879	0.0164472
CDK2	2078.35	0.311789	0.0953578	-3.26967	0.00107671	0.00886934
HDAC4	596.533	0.311677	0.104261	-2.98938	0.0027954	0.019458
ARHGEF10	594.316	0.311444	0.106411	-2.92681	0.00342453	0.022948
CARHSP1	1376.7	0.31121	0.106789	-2.91425	0.00356549	0.023615
AHDC1	1607.98	0.310627	0.0908231	-3.42013	0.000625904	0.00565686
SWAP70	1196.65	0.310365	0.0761674	-4.07477	4.60595e-05	0.000619512
NECAP2	1685.39	0.309803	0.0800408	-3.87057	0.000108581	0.0012992
AP2S1	4492.04	0.309647	0.0944731	-3.27762	0.00104688	0.00866712
GABRE	484.296	0.309303	0.113991	-2.7134	0.00665974	0.0388677
HDAC6	579.216	0.309231	0.105523	-2.93046	0.00338465	0.0227294
GNAS	11312.9	0.308582	0.0773723	-3.98827	6.65565e-05	0.000854869
DMTF1	1004.78	0.308236	0.0873269	-3.52968	0.000416066	0.00403871
TRAPPC1	2052.77	0.307212	0.0670337	-4.58294	4.58474e-06	8.10301e-05
GNB1	8749.3	0.307052	0.0522627	-5.87517	4.22398e-09	1.27634e-07
SEL1L	1206.78	0.30631	0.0901559	-3.39756	0.000679905	0.00604903
PGM3	1313.69	0.306212	0.0815079	-3.75683	0.000172077	0.00190915
GOLGA8A	2122.48	0.305924	0.115755	-2.64286	0.00822097	0.0459352
HGSNAT	1218.35	0.304741	0.0939107	-3.24501	0.00117447	0.00950737
HRAS	1179.99	0.304478	0.0982675	-3.09847	0.00194525	0.0144206
FAAP20	1124.83	0.304328	0.100446	-3.02977	0.0024474	0.0174906
MYDGF	3016.01	0.30406	0.062619	-4.85571	1.19958e-06	2.32368e-05
ZFYVE1	489.265	0.303998	0.113847	-2.67023	0.00757997	0.0429761
ANKRD27	994.17	0.303868	0.0862169	-3.52445	0.000424358	0.00410401
PDIA6	6025.27	0.303409	0.0648563	-4.67817	2.89448e-06	5.34622e-05
AKT3	1717.62	0.302505	0.105897	-2.85659	0.00428222	0.0274338
PPP1R18	2889.53	0.302205	0.0617251	-4.89599	9.78136e-07	1.9375e-05
PRMT2	1633.15	0.298639	0.0771706	-3.86986	0.0001089	0.00130173
GRN	3589.66	0.297566	0.102407	-2.90571	0.00366425	0.0241524
MAP3K11	2523.83	0.297452	0.0796999	-3.73215	0.000189849	0.0020782
PRKCD	1046.94	0.297253	0.109346	-2.71845	0.00655878	0.0384325
RELA	2509.98	0.296617	0.0745505	-3.97873	6.92832e-05	0.000883832
TUBGCP5	627.045	0.296458	0.0997186	-2.97294	0.0029496	0.0202731
CIB1	1491.86	0.2964	0.0724309	-4.09218	4.27336e-05	0.000580734
DHX40	2127.76	0.296247	0.0621633	-4.76563	1.88266e-06	3.59901e-05
PTBP3	1705.62	0.296203	0.0709242	-4.17634	2.96242e-05	0.000427384
NUMB	1348.83	0.295849	0.0950299	-3.11322	0.00185057	0.0138124
PPIC	936.891	0.295042	0.0868112	-3.39866	0.000677164	0.00603283
GNAI2	8935.31	0.294655	0.0799275	-3.68652	0.000227339	0.00241013
ATP11A	1937.54	0.294478	0.0954087	-3.08649	0.00202533	0.0149131
LOC440434	853.356	0.29377	0.107789	-2.72541	0.00642226	0.0378354
STAT2	613.037	0.293454	0.0970407	-3.02403	0.00249431	0.0177774
CDC34	1423.62	0.293102	0.0827682	-3.54124	0.000398247	0.0039033
MICAL2	2245.04	0.293037	0.098065	-2.9882	0.0028063	0.0195132
SEC24A	1502.27	0.29303	0.110746	-2.64597	0.00814575	0.0455926
ZNF687	1132.08	0.292117	0.0875795	-3.33545	0.000851609	0.00726138
TMEM50A	1863.28	0.291569	0.0688864	-4.2326	2.31001e-05	0.000341142
CRAMP1	900.042	0.291546	0.100427	-2.90306	0.00369532	0.0243031
PTDSS1	3381.98	0.291115	0.0548338	-5.30905	1.102e-07	2.6228e-06
ITM2B	2757.98	0.290755	0.0791689	-3.67259	0.000240103	0.00252909
B3GLCT	839.698	0.290672	0.0970075	-2.99638	0.00273203	0.019127
PIGG	1672.06	0.290568	0.0730488	-3.97773	6.95773e-05	0.000886722
PEA15	6305.94	0.290544	0.064348	-4.5152	6.32585e-06	0.000107457
ODF2	2267.68	0.289901	0.0690736	-4.19698	2.70493e-05	0.000392829
RNF168	1036.3	0.289734	0.0938516	-3.08715	0.00202083	0.0148967
CD109	2858.89	0.289588	0.0701107	-4.13044	3.62067e-05	0.000504049
CELSR1	2526.88	0.288812	0.103793	-2.78257	0.00539298	0.033027
LMAN1	4472.33	0.288447	0.0757697	-3.80689	0.000140726	0.001612
PVRL2	1296.63	0.287573	0.0984704	-2.9204	0.00349581	0.0232947
CLIC1	10989.6	0.287503	0.0512545	-5.60933	2.03115e-08	5.49205e-07
SLC44A1	2143.15	0.287277	0.08271	-3.47331	0.000514091	0.00481556
JADE1	1435.47	0.287225	0.0698608	-4.11139	3.93289e-05	0.000543477
VKORC1	1835.69	0.287187	0.0662732	-4.33338	1.46834e-05	0.000227342
TOR4A	2194.83	0.28704	0.0857712	-3.34658	0.000818146	0.00703068
CRTC2	1771.04	0.285176	0.0843091	-3.38251	0.000718274	0.00631753
PLOD3	8880.67	0.284788	0.0448973	-6.3431	2.25193e-10	7.96004e-09
TJAP1	960.034	0.284166	0.107756	-2.63712	0.00836128	0.0466198
CLCN7	1492.62	0.284165	0.108351	-2.62263	0.00872542	0.0482603
HMG20B	1873.6	0.284045	0.0858589	-3.30828	0.000938709	0.00788196
FBXO28	1957.12	0.283113	0.063033	-4.49151	7.07208e-06	0.000118295
DIP2A	768.273	0.282265	0.088955	-3.17312	0.00150811	0.0116749
ENTPD7	766.8	0.282203	0.107468	-2.62592	0.00864154	0.0478973
CNPPD1	1158.58	0.280748	0.0834699	-3.36346	0.000769725	0.00666282
ANLN	8675.61	0.280228	0.0642886	-4.3589	1.30717e-05	0.00020505
ITM2C	4179.23	0.279878	0.0998123	-2.80405	0.00504654	0.0313057
SLC35A2	1653.16	0.279516	0.0800797	-3.49048	0.000482162	0.00454897
SEC14L1	4338.42	0.279196	0.0960999	-2.90527	0.00366934	0.0241686
WDTC1	984.741	0.277954	0.0940934	-2.95402	0.00313661	0.0213903
WWC2	2208.28	0.277847	0.102376	-2.71398	0.00664795	0.0388335
MOV10	1419.59	0.277138	0.0859253	-3.22534	0.00125825	0.0100675
TPM3	17516.5	0.276284	0.0512465	-5.39127	6.99604e-08	1.72131e-06
RAVER1	4014.13	0.275552	0.0874207	-3.15202	0.00162147	0.0123844
PDIA3P1	2231.02	0.274071	0.0785773	-3.48792	0.000486799	0.00458613
WDR13	750.743	0.273969	0.0930329	-2.94486	0.003231	0.0219427
UBR5	2809.37	0.273198	0.0692148	-3.9471	7.9105e-05	0.000990814
MED16	1461.79	0.272812	0.0998534	-2.73213	0.00629266	0.0373014
GTPBP2	1469.42	0.272747	0.0942706	-2.89324	0.00381291	0.0248893
CYFIP1	3082.37	0.271989	0.0741138	-3.66989	0.000242658	0.00255395
MED25	1037.1	0.271451	0.090733	-2.99176	0.00277374	0.0193586
SLC38A10	4725.46	0.271134	0.0699259	-3.87745	0.000105556	0.0012723
CEP250	1290.89	0.271037	0.089311	-3.03475	0.00240732	0.0172795
TM9SF1	1855.65	0.270787	0.0847953	-3.19342	0.00140599	0.0110012
CHD2	1489.53	0.270712	0.100949	-2.68169	0.00732519	0.0417243
MYL12B	6324.43	0.270427	0.0601922	-4.49272	7.03186e-06	0.000117772
MBD6	1384.78	0.270297	0.0788242	-3.42912	0.000605547	0.00552235
FN3KRP	1473.01	0.269929	0.101177	-2.66788	0.00763323	0.0432216
COPA	7254	0.269873	0.0801557	-3.36686	0.000760293	0.00661612
DCTN1	4227.87	0.269763	0.0530485	-5.08521	3.67211e-07	7.86863e-06
SRSF9	2870.62	0.268965	0.0714113	-3.76642	0.000165608	0.00185148
FKBP8	4087.28	0.26874	0.0784651	-3.42496	0.000614884	0.00558034
SIN3A	2817.74	0.26862	0.0708318	-3.79237	0.000149217	0.0016913
FZR1	2034.5	0.267575	0.0810659	-3.30071	0.000964416	0.00808654
NFKB1	1562.01	0.266879	0.0877712	-3.04062	0.00236094	0.0170211
KCTD10	2175.47	0.266134	0.0669923	-3.97261	7.10908e-05	0.000905131
NPTN	2579.52	0.26609	0.0870144	-3.058	0.00222823	0.0161979
KMT2E	1487.99	0.265239	0.0704038	-3.7674	0.000164955	0.00184575
ADCY7	2620.69	0.264949	0.0678365	-3.90571	9.3951e-05	0.00115363
CAP1	9744.09	0.264401	0.0561112	-4.71209	2.45191e-06	4.61987e-05
VIMP	962.011	0.263511	0.0946777	-2.78324	0.00538185	0.0329802
TUBGCP6	2245.57	0.263466	0.0964491	-2.73166	0.00630168	0.0373093
ATG13	1629.43	0.26336	0.0823501	-3.19805	0.00138358	0.0108584
ERP44	921.854	0.262109	0.081955	-3.1982	0.00138287	0.0108584
TMF1	1376.77	0.261319	0.0751092	-3.47919	0.000502935	0.00472795
TEAD1	3316.95	0.261011	0.0651564	-4.00591	6.17782e-05	0.000801345
SUN1	3207.93	0.261002	0.0573153	-4.5538	5.26856e-06	9.19999e-05
GNAI3	2790.5	0.261001	0.0636547	-4.10026	4.12683e-05	0.000563742
RBCK1	2221.13	0.260848	0.0834184	-3.12698	0.00176609	0.0132877
RSU1	1373.22	0.260736	0.0983338	-2.65154	0.00801262	0.0450203
FEZ2	763.372	0.260567	0.0920491	-2.83074	0.00464403	0.0294344
FAM195B	1580.15	0.260496	0.0828785	-3.14311	0.00167164	0.0126789
GTF3C1	4086.8	0.260469	0.0743752	-3.50209	0.000461626	0.00440274
POLR2J4	676.833	0.260449	0.0968887	-2.68813	0.00718535	0.0411839
OS9	4401.1	0.260351	0.0671798	-3.87543	0.000106435	0.00127585
GNB2	5560.66	0.260335	0.07139	-3.64665	0.000265678	0.00276516
TIMP1	1876.67	0.260275	0.0796751	-3.26671	0.00108807	0.00894044
GM2A	670.534	0.25971	0.0918606	-2.82721	0.00469551	0.0296756
DNAJB11	2242.74	0.258731	0.0714176	-3.62279	0.000291439	0.00299995
ARHGEF1	3556.46	0.258569	0.0583433	-4.43185	9.34295e-06	0.000150891
GTSE1	3654.29	0.257887	0.0828215	-3.11376	0.00184717	0.0137999
NBPF3	609.492	0.257164	0.0979686	-2.62496	0.00866581	0.0479913
GIPC1	2858.01	0.257141	0.0577497	-4.45268	8.48036e-06	0.000138323
TXNDC15	848.984	0.256882	0.098389	-2.61089	0.00903078	0.0495937
TRIM56	1500.63	0.25683	0.0796887	-3.22291	0.00126894	0.0101345
ERGIC1	4106.82	0.256751	0.0689371	-3.72442	0.000195762	0.00212343
ARL6IP4	3382.3	0.256166	0.0665406	-3.84977	0.000118227	0.00139552
IQGAP1	7718.38	0.2559	0.0438113	-5.84095	5.1905e-09	1.53653e-07
SEC24D	1750.44	0.255704	0.0715042	-3.57607	0.000348801	0.00350512
RABGEF1	1231.06	0.255157	0.0739591	-3.44998	0.000560625	0.0051848
MAN1B1	2164.63	0.25502	0.0784587	-3.25037	0.00115256	0.00937637
DMWD	1116.79	0.254965	0.0885696	-2.87869	0.00399329	0.0258863
AZI2	934.459	0.254263	0.0853098	-2.98047	0.0028781	0.0198859
SUMF2	2954.45	0.253547	0.0696952	-3.63794	0.000274832	0.00284913
MYL6B	1324.43	0.253298	0.0920318	-2.75229	0.00591807	0.0355518
ACADVL	7153.27	0.253259	0.0508797	-4.9776	6.43781e-07	1.31915e-05
ABHD17A	2003.05	0.252952	0.0723705	-3.49524	0.000473642	0.00449557
CHMP1A	3294.87	0.252277	0.0678908	-3.71592	0.000202464	0.00218708
SERPINB6	1796.57	0.252085	0.0734225	-3.43335	0.000596166	0.00545959
RNF145	2160.97	0.251456	0.0708557	-3.54885	0.000386918	0.00381221
BTBD10	958.03	0.251224	0.0867281	-2.89669	0.00377124	0.0247033
NDEL1	1053.53	0.250625	0.0819539	-3.05813	0.00222725	0.0161979
X08.sep	1440.69	0.250208	0.0771338	-3.24382	0.0011794	0.00952377
UBC	139567	0.249783	0.0706314	-3.53644	0.000405566	0.0039514
CD99.1	8216.49	0.249219	0.0584566	-4.26331	2.0142e-05	0.000300845
CD99	8216.16	0.249113	0.0584536	-4.26171	2.02868e-05	0.00030263
GUSB	1942.76	0.249028	0.0871022	-2.85903	0.00424942	0.0272903
POLRMT	2966.16	0.248603	0.0671912	-3.69993	0.00021566	0.00230307
CHSY1	1743.38	0.248086	0.0828257	-2.99528	0.00274193	0.0191672
GBE1	1684.24	0.247568	0.0846794	-2.92359	0.00346022	0.0230928
MGAT5	2737.42	0.246836	0.0824214	-2.99481	0.00274617	0.0191866
UNC119B	1220.95	0.246594	0.0871173	-2.8306	0.00464611	0.0294344
KDM5C	6761.58	0.245974	0.0526064	-4.67574	2.92896e-06	5.39471e-05
XAB2	1521.55	0.245496	0.0894915	-2.74324	0.00608366	0.036361
CHTF8	3331.03	0.244672	0.0674539	-3.62725	0.000286459	0.0029603
DOT1L	2376.12	0.243927	0.0804151	-3.03334	0.00241861	0.0173226
ADGRE5	3608.28	0.243339	0.0673133	-3.61503	0.000300319	0.00308409
HSPA5	18775.2	0.24232	0.0702809	-3.44787	0.00056502	0.00522123
LRCH4	1321.1	0.241435	0.0862143	-2.8004	0.0051039	0.0316017
PCIF1	733.948	0.241229	0.0898676	-2.68427	0.0072689	0.0414995
HSP90B1	21526	0.240901	0.073318	-3.2857	0.00101728	0.00846692
ALG9	803.922	0.240636	0.0913007	-2.63564	0.00839789	0.0467643
KHNYN	1369.81	0.240571	0.0732453	-3.28446	0.00102178	0.00848618
CTBP2	722.976	0.238984	0.0890732	-2.68301	0.00729626	0.0416145
NENF	1369.68	0.238895	0.0704327	-3.39182	0.000694304	0.00614794
OGT	1601.27	0.23888	0.0906948	-2.63389	0.00844132	0.0469139
FLII	2956.06	0.238565	0.0678466	-3.51625	0.000437694	0.00420638
S100A11	6556.6	0.237865	0.0809965	-2.93674	0.00331686	0.0223752
FAM177A1	934.707	0.234818	0.0809126	-2.90212	0.00370649	0.0243644
SPTLC2	1364.67	0.2343	0.0719076	-3.25834	0.00112065	0.00917936
RAB5B	1877.82	0.232196	0.071532	-3.24605	0.00117019	0.00947862
CUL7	2723.09	0.232144	0.0771214	-3.0101	0.00261158	0.0184329
POLG	1732.23	0.231758	0.0830927	-2.78915	0.00528473	0.0325066
FAM127A	1651.23	0.231651	0.0735915	-3.1478	0.00164504	0.0125279
PANX1	1044.1	0.231533	0.0772409	-2.99754	0.00272165	0.0190661
CDK16	5074.1	0.231227	0.0696419	-3.32024	0.000899413	0.00760962
TBCB	1620.14	0.231055	0.0864678	-2.67215	0.00753677	0.0427681
PRCP	1648.57	0.230033	0.0782628	-2.93924	0.00329021	0.0222548
USP12	1134.55	0.229822	0.0856082	-2.68458	0.00726209	0.0414967
SPRYD3	1206.3	0.228688	0.082698	-2.76534	0.00568641	0.0344442
CSNK1A1	3660.6	0.228493	0.0843811	-2.70787	0.00677171	0.0393212
DGCR2	2666.62	0.228226	0.0573395	-3.98026	6.88387e-05	0.000879018
PPP1CA	4043.35	0.226832	0.0637228	-3.55967	0.000371321	0.00368623
KIAA2013	2710.59	0.226281	0.0651579	-3.47281	0.000515038	0.00482099
KDM2B	1123.81	0.225752	0.0782612	-2.8846	0.00391914	0.025456
CAPNS1	4801.7	0.225709	0.0717644	-3.14514	0.00166005	0.0126202
GLTSCR2	2944.65	0.224624	0.074176	-3.02825	0.00245972	0.0175595
NDUFA13	2703.08	0.224603	0.0632659	-3.55014	0.000385033	0.00379934
PGAM4	1861.89	0.224162	0.0728018	-3.07907	0.00207648	0.0152469
WASH3P	1750.18	0.223615	0.0844964	-2.64645	0.0081342	0.0455597
RAB1B	5328.51	0.223578	0.0667919	-3.34738	0.000815782	0.00701979
ABI1	1035.62	0.223384	0.0799702	-2.79334	0.00521665	0.0322086
SDF4	5476.73	0.222538	0.0697577	-3.19015	0.00142199	0.0110833
VCL	8753.92	0.222306	0.0538971	-4.12465	3.71307e-05	0.000516364
ARHGEF40	1761.59	0.22153	0.075947	-2.91691	0.0035352	0.0234975
P4HB	26752.5	0.220948	0.0560451	-3.94233	8.06937e-05	0.00100591
TMED9	4243.95	0.220671	0.0773656	-2.85232	0.00434016	0.0277779
COLGALT1	6786.95	0.220618	0.0708193	-3.11523	0.00183802	0.0137579
SERINC3	2030.18	0.220374	0.0648454	-3.39846	0.000677666	0.00603321
RPL13	22587.7	0.21976	0.069935	-3.14234	0.00167601	0.0126974
MTR	2206.49	0.219669	0.0774714	-2.83549	0.00457558	0.0290636
GOLGB1	1584.54	0.219092	0.0788723	-2.77781	0.00547272	0.0334587
CANT1	4312.72	0.218517	0.055585	-3.93122	8.45173e-05	0.00105058
MAF1	1979.13	0.218281	0.074699	-2.92214	0.00347635	0.0231886
ACTB	116681	0.218078	0.0774254	-2.81662	0.00485321	0.0304376
B4GALT2	2804.58	0.217397	0.0622683	-3.4913	0.000480685	0.00454157
TADA3	2368.32	0.216119	0.0796009	-2.71503	0.00662706	0.0387806
ARF5	2712.91	0.21598	0.0649653	-3.32455	0.000885627	0.00750266
TLN1	10522.1	0.215132	0.0499968	-4.30292	1.68558e-05	0.000257032
PPP1R12C	1465.54	0.214496	0.0779639	-2.75122	0.00593734	0.0356513
ITGAV	4443.89	0.214127	0.0656394	-3.26217	0.00110564	0.00906773
VAMP3	1550.48	0.213917	0.0772658	-2.76859	0.00563001	0.0342056
UNK	1368.78	0.213852	0.0767456	-2.7865	0.00532801	0.032742
PDGFC	1390.59	0.213544	0.0806205	-2.64876	0.0080788	0.0453339
LRP10	3809.48	0.213215	0.0800353	-2.66402	0.0077214	0.0436271
ITGB5	6903.72	0.21289	0.077243	-2.75611	0.00584939	0.0352523
DYNLRB1	1757.16	0.212798	0.071024	-2.99614	0.00273416	0.019127
VPS51	2146.77	0.212448	0.0644618	-3.29572	0.000981687	0.00821036
FAM234A	2068.69	0.212062	0.0722366	-2.93566	0.00332838	0.0224413
NBR1	2199.5	0.211266	0.072865	-2.89942	0.00373857	0.0245384
ZC3H4	1978.05	0.209499	0.0688188	-3.04421	0.00233295	0.0168471
LMAN2	4710.72	0.209465	0.0723019	-2.89709	0.00376646	0.0246843
COPB1	4945.73	0.208866	0.0542207	-3.85214	0.000117088	0.00138583
PPP2R1A	7195.69	0.208787	0.046467	-4.49322	7.01532e-06	0.000117646
TMEM59	2878.88	0.208691	0.0643274	-3.24421	0.00117778	0.00951659
NFE2L1	16164.6	0.207507	0.0554386	-3.743	0.000181836	0.00199381
PRKCSH	7944.79	0.207469	0.0483936	-4.28711	1.8101e-05	0.000274106
CFL1	27008.4	0.207358	0.0488235	-4.24709	2.16566e-05	0.000321636
WIPF2	1242.39	0.206855	0.0792602	-2.60983	0.00905884	0.0497061
ARPC5	4499.81	0.204311	0.0744222	-2.7453	0.00604555	0.0361685
RXRB	1195.4	0.203723	0.0779599	-2.61318	0.0089705	0.0492833
SEC61G	1816.77	0.203705	0.0752818	-2.7059	0.00681206	0.0394756
KCMF1	2063.3	0.203702	0.0693162	-2.93874	0.00329551	0.0222655
SCAMP2	1072.65	0.202985	0.0775646	-2.61697	0.00887134	0.0488818
ARPC2	7304.25	0.202686	0.0674543	-3.0048	0.00265759	0.0187274
RALY	3187.37	0.202642	0.0654523	-3.09602	0.00196137	0.0145073
CSNK1G2	2273.29	0.202197	0.0721947	-2.80072	0.00509883	0.0315853
PTBP1	15908.3	0.202193	0.0528566	-3.82532	0.000130604	0.00151973
KDM5A	2000.19	0.202029	0.0638055	-3.16633	0.00154378	0.0118879
TGOLN2	10302.3	0.20126	0.0510075	-3.9457	7.95676e-05	0.000994709
MTSS1L	3813.8	0.200959	0.0701768	-2.86361	0.00418846	0.0269516
ZNF592	1345.59	0.200124	0.0703127	-2.8462	0.00442446	0.028276
PDCD6IP	3420.54	0.197321	0.0575948	-3.42601	0.000612515	0.00556269
PICALM	3442.88	0.196833	0.057679	-3.41256	0.000643563	0.00578456
PRKACA	2128.46	0.196794	0.072853	-2.70124	0.00690811	0.0399375
PTMS	6818.21	0.196716	0.0729569	-2.69633	0.00701085	0.0404133
ARNT	1224.99	0.196571	0.0741266	-2.65183	0.00800562	0.0450003
CD320	1959.3	0.19653	0.0685413	-2.86732	0.00413961	0.0266897
AP1M1	3029.69	0.196087	0.0570503	-3.43708	0.000588016	0.00539247
WDR83OS	1734.95	0.195485	0.0704477	-2.77489	0.00552204	0.0336819
PGAM1	15149.6	0.194942	0.051485	-3.78639	0.000152853	0.00172357
SURF4	9470.55	0.194936	0.0640042	-3.04568	0.00232155	0.016774
MAP4	8474.38	0.194691	0.0553703	-3.51616	0.000437831	0.00420638
MAPK1	3635.72	0.194677	0.0557436	-3.49236	0.000478767	0.00453981
BCAT1	2593.28	0.194323	0.0603436	-3.22028	0.00128066	0.0101968
UBXN6	2185.9	0.193823	0.0698004	-2.77682	0.00548935	0.0335293
GOLPH3	1502.68	0.191584	0.0709269	-2.70115	0.00691003	0.0399375
PDIA4	15104.8	0.191507	0.0588964	-3.2516	0.00114759	0.00934754
PLIN3	4000.07	0.190925	0.0627244	-3.04387	0.00233555	0.0168566
RAC1	6543.86	0.188626	0.0549792	-3.43086	0.000601666	0.00550226
ATP6V0C	3794.26	0.187206	0.0689754	-2.71409	0.0066458	0.0388335
DOCK7	1680.38	0.18701	0.0683824	-2.73476	0.00624249	0.0370929
KIAA1191	2196.93	0.185042	0.0669596	-2.76349	0.00571874	0.034592
PTPRA	1925.44	0.182883	0.0650496	-2.81145	0.00493195	0.0307842
TWSG1	1912.74	0.18204	0.065193	-2.79233	0.00523302	0.0322793
PRKAR1A	5834.11	0.181971	0.0539108	-3.3754	0.000737079	0.00645695
UNC45A	2635.63	0.180448	0.0648821	-2.78118	0.00541623	0.0331444
HYOU1	10071.6	0.180337	0.0509453	-3.53982	0.000400398	0.0039156
CDC42	4292.26	0.179648	0.0540047	-3.32653	0.000879352	0.00745914
HNRNPK	21959	0.178761	0.0479389	-3.72893	0.000192294	0.00209447
DERL1	1745.92	0.178267	0.0678117	-2.62886	0.00856723	0.0475457
TFE3	2365.76	0.177634	0.0581333	-3.05563	0.00224589	0.0162992
ATP13A1	3348.73	0.177455	0.0602636	-2.94464	0.00323326	0.0219467
BAZ2A	3840.28	0.177266	0.0597651	-2.96605	0.00301654	0.0206466
GANAB	17711.5	0.175792	0.0461843	-3.80631	0.000141053	0.00161411
CMTM6	2625.88	0.173217	0.0594367	-2.91431	0.0035648	0.023615
CNP	2069.72	0.172541	0.0626827	-2.75261	0.00591231	0.0355335
RPL36	8629.69	0.172237	0.0564561	-3.05082	0.0022822	0.0165261
RPN1	6121.62	0.171616	0.0561588	-3.0559	0.00224384	0.0162933
RPN2	9398.56	0.171493	0.0610596	-2.80862	0.00497543	0.0309813
TCAF1	4289.2	0.169452	0.0612532	-2.76642	0.00566757	0.0343777
RPL28	10412.5	0.168848	0.0542279	-3.11367	0.00184777	0.0137999
DAXX	2407.42	0.167836	0.0580206	-2.8927	0.00381948	0.0249197
NOMO1	13181.4	0.165578	0.0430489	-3.84628	0.000119924	0.00141048
CDC42SE1	4239.07	0.164166	0.0596821	-2.75067	0.0059473	0.0356947
UBE2Z	5467.16	0.163278	0.0595813	-2.74043	0.0061359	0.0365756
EIF1	11312.2	0.163074	0.0547328	-2.97945	0.00288766	0.0199414
TCF3	2643.96	0.162358	0.0584513	-2.77766	0.00547524	0.0334587
BAG6	7174.74	0.161875	0.0521484	-3.10411	0.00190852	0.0141884
YY1AP1	2492.12	0.161361	0.059855	-2.69586	0.00702069	0.0404523
UBA1	12370	0.160596	0.0434148	-3.6991	0.000216365	0.00230871
B4GALT5	3150	0.160563	0.0572776	-2.80325	0.00505911	0.0313689
EMC10	3022.57	0.158939	0.0578758	-2.7462	0.00602899	0.0360859
EEF1D	7343.85	0.156999	0.051018	-3.07732	0.00208873	0.0153197
NOMO3	13539.9	0.156196	0.0461489	-3.3846	0.000712809	0.00627789
PSMD2	13154.9	0.15607	0.0522593	-2.98645	0.00282234	0.0195831
EXT2	4367.05	0.155746	0.0521145	-2.98853	0.00280323	0.0195022
NAT10	2973.17	0.154322	0.0547162	-2.8204	0.00479639	0.0302113
ARF1	14793.4	0.151093	0.0460465	-3.2813	0.00103329	0.00857069
OAZ1	17734.6	0.150257	0.0551522	-2.72441	0.00644163	0.0379154
NOMO2	13746.5	0.149181	0.0443022	-3.36735	0.000758933	0.00661306
MYOF	8097.01	0.148436	0.0560756	-2.64707	0.00811917	0.0455215
GALNT2	6727.53	0.145362	0.0551454	-2.63597	0.00838972	0.046739
RPS21	8458.12	0.141853	0.0512863	-2.76589	0.00567672	0.0344013
RIC8A	4504.14	0.138254	0.0515596	-2.68144	0.00733055	0.0417243
RHOA	10404.6	0.137249	0.0422175	-3.25099	0.00115002	0.0093615
PFN1	30992	0.13665	0.0463996	-2.94506	0.00322893	0.0219405
EEF2	67695.8	0.135742	0.0503322	-2.69692	0.00699847	0.040413
RPS15	13188.5	0.12641	0.0431982	-2.92627	0.00343057	0.0229514
ATP2A2	11741.8	0.112786	0.0423206	-2.66504	0.00769785	0.0435315
