# Supplementary material for: HIF2α negatively regulates MYCN protein levels and promotes a low-risk noradrenergic phenotype in neuroblastoma
Source: Proc Natl Acad Sci U S A. 2025 Oct 21;122(43):e2516922122. doi: 10.1073/pnas.2516922122 (PMC12582314; doi:10.1073/pnas.2516922122)
Supplement: Supplementary file 8 — Dataset S07 (XLSX) [file pnas.2516922122.sd07.xlsx]

## Sheet: Dataset S7
	baseMean	log2FoldChange	lfcSE	stat	pvalue	padj
NLRP2	44.2234	-5.88519	1.70871	3.44422	0.000572708	0.00526683
FABP5	70.8957	-5.8815	0.836682	7.02956	2.07189e-12	8.96724e-11
XG	27.8045	-4.11461	1.03998	3.95645	7.60727e-05	0.000957406
CYP24A1	215.066	-3.48759	0.354237	9.84534	7.17928e-23	5.9588e-21
SPANXB1	74.7006	-3.39753	1.25486	2.70749	0.00677941	0.0393212
SLAMF7	72.2662	-2.95713	0.620229	4.76781	1.86239e-06	3.56545e-05
CDO1	20.7317	-2.77614	0.867548	3.19998	0.00137437	0.0108054
ALDH5A1	100.6	-2.559	0.508286	5.03456	4.78937e-07	1.00977e-05
SHROOM2	53.1036	-2.41008	0.721514	3.3403	0.000836867	0.00715429
SCN4B	21.6286	-2.31898	0.868537	2.66999	0.00758541	0.0429884
TNFRSF8	80.2536	-2.30787	0.513215	4.49689	6.89531e-06	0.000115781
CD22	44.865	-2.14971	0.604323	3.55723	0.000374791	0.00371224
MMP3	37.5259	-2.10043	0.638039	3.292	0.000994759	0.0083038
PRUNE2	50.9019	-1.8751	0.642244	2.9196	0.00350479	0.0233427
ATOH8	261.994	-1.8497	0.240811	7.68113	1.57696e-14	8.04681e-13
FEZ1	69.0309	-1.82751	0.493901	3.70015	0.00021547	0.00230291
PPP2R2C	23.6624	-1.78715	0.523065	3.41669	0.000633871	0.00571312
JDP2	55.5911	-1.76448	0.491022	3.59348	0.000326287	0.00332215
AKR1B15	43.1636	-1.75344	0.514613	3.4073	0.000656087	0.00588102
TSPAN18	132.645	-1.7246	0.292473	5.89663	3.71009e-09	1.13285e-07
VWF	27.0576	-1.70455	0.557525	3.05735	0.00223303	0.0162238
NFASC	37.1375	-1.64603	0.613079	2.68485	0.00725617	0.041481
ZSCAN31	213.431	-1.63583	0.21042	7.77414	7.59646e-15	4.0008e-13
GLI2	83.1477	-1.6204	0.362025	4.47593	7.60781e-06	0.000125971
BDNF	104.667	-1.61978	0.257506	6.29024	3.16969e-10	1.09966e-08
TRPV2	52.345	-1.61544	0.39613	4.07806	4.54122e-05	0.000612691
GCNT3	21.4942	-1.60491	0.531617	3.01893	0.0025367	0.0179915
MS4A4A	48.317	-1.60219	0.453407	3.53368	0.000409817	0.0039869
NR0B1	105.488	-1.57832	0.270485	5.83516	5.37386e-09	1.58722e-07
PLEKHA6	391.512	-1.54766	0.211981	7.30092	2.85814e-13	1.32444e-11
TMEM37	212.179	-1.54543	0.319854	4.83168	1.35389e-06	2.61871e-05
BEX1	192.945	-1.49633	0.246263	6.07615	1.23101e-09	3.9959e-08
RAB3IL1	133.222	-1.49297	0.262699	5.6832	1.322e-08	3.68084e-07
OSGIN1	1375.82	-1.49124	0.124203	12.0064	3.28683e-33	3.95445e-31
CYP4F11	732.241	-1.47202	0.106662	13.8008	2.51945e-43	4.23591e-41
TRHDE.AS1	30.7114	-1.46642	0.521164	2.81374	0.00489681	0.0306378
CEBPA	81.2724	-1.44227	0.3176	4.54116	5.59444e-06	9.69161e-05
SYT13	35.7605	-1.42223	0.426768	3.33256	0.000860507	0.00732772
LOC344887	203.436	-1.42099	0.166382	8.54056	1.33568e-17	8.58634e-16
AMBP	98.6922	-1.40263	0.325915	4.30368	1.67983e-05	0.000256452
CLMN	75.0168	-1.40212	0.366654	3.8241	0.00013125	0.0015259
FAM84B	167.981	-1.38645	0.399374	3.47156	0.000517451	0.00484013
SLC16A14	28.3296	-1.37633	0.510417	2.69648	0.00700773	0.0404133
SPP1	260.871	-1.37623	0.203402	6.76608	1.32318e-11	5.35563e-10
CYP1B1	183.303	-1.37391	0.186459	7.36842	1.72664e-13	8.20403e-12
SLC7A11	4677.48	-1.36326	0.133746	10.1929	2.13258e-24	1.83991e-22
AKR1B10	290.918	-1.34355	0.178728	7.5173	5.59179e-14	2.7568e-12
ELMOD1	66.0521	-1.33103	0.319303	4.16854	3.06552e-05	0.00044032
DIRAS1	172.442	-1.31684	0.216915	6.07078	1.27292e-09	4.12176e-08
HTR1D	106.066	-1.30148	0.252352	5.15739	2.50411e-07	5.57536e-06
CREB3L3	68.2387	-1.29655	0.487679	2.65861	0.00784631	0.0442566
HECW1	121.792	-1.26723	0.295904	4.28257	1.84749e-05	0.000278802
PPARGC1B	170.583	-1.24703	0.185218	6.73274	1.66495e-11	6.6393e-10
SYBU	158.589	-1.24618	0.378993	3.28813	0.00100856	0.00840833
EPHB2	606.537	-1.18527	0.1236	9.58957	8.8452e-22	6.98771e-20
FAM110D	45.2328	-1.18061	0.428577	2.75472	0.00587422	0.035337
ROS1	360.778	-1.18023	0.164102	7.19204	6.38301e-13	2.90649e-11
P2RY6	36.3167	-1.17625	0.412279	2.85304	0.00433028	0.0277282
SQSTM1	12906.2	-1.1739	0.136059	8.62786	6.25104e-18	4.14021e-16
LONRF3	72.9348	-1.17379	0.296193	3.96292	7.40399e-05	0.000936315
SRXN1	5329.42	-1.17208	0.0971149	12.069	1.54018e-33	1.87018e-31
LINC01444	49.9475	-1.16188	0.362595	3.20433	0.00135377	0.0106562
ATP8B1	449.698	-1.15765	0.265668	4.35753	1.31538e-05	0.000206092
TNFAIP2	273.197	-1.14907	0.223933	5.1313	2.87743e-07	6.28909e-06
C16orf74	54.4566	-1.14804	0.369969	3.10308	0.00191518	0.0142298
KCNJ15	104.523	-1.14232	0.419046	2.72601	0.0064106	0.0378006
FOXF1	519.52	-1.14188	0.15366	7.43123	1.07594e-13	5.16844e-12
HSD17B6	26.4286	-1.12717	0.430671	2.61725	0.00886422	0.0488765
NRG1	111.205	-1.1156	0.404115	2.7606	0.00576949	0.0348829
GSR	1506.04	-1.10582	0.100353	11.0194	3.08169e-28	3.10871e-26
FAM201A	80.3291	-1.08167	0.345141	3.13399	0.00172448	0.0130045
PRDM11	169.354	-1.07971	0.219341	4.92251	8.54403e-07	1.72911e-05
PRICKLE1	326.117	-1.05932	0.214009	4.94988	7.42605e-07	1.51454e-05
METTL7B	165.863	-1.05726	0.251384	4.20576	2.60206e-05	0.000378728
NRG2	171.128	-1.05455	0.277379	3.80183	0.000143629	0.00164073
ENPP2	70.183	-1.04844	0.331436	3.16332	0.00155978	0.01199
MAP2	333.536	-1.04588	0.305517	3.42333	0.000618587	0.00560786
ABCC2	105.431	-1.04195	0.297829	3.49847	0.000467928	0.00444989
TEX19	57.0746	-1.02951	0.360236	2.85789	0.00426469	0.0273482
TRHDE	134.971	-1.01754	0.2349	4.33179	1.479e-05	0.000228721
CDK15	504.157	-1.01657	0.272471	3.73093	0.000190777	0.00208141
SLC7A2	340.013	-1.01158	0.163315	6.19401	5.8651e-10	1.98747e-08
GGTLC2	80.9353	-1.01031	0.26651	3.79088	0.000150113	0.00169835
OTOGL	193.547	-1.00683	0.277691	3.62572	0.000288158	0.00297317
KYNU	704.903	-1.00052	0.174001	5.75009	8.91934e-09	2.52631e-07
GATSL2	289.718	-0.997778	0.16757	5.95438	2.61054e-09	8.19011e-08
SULT1A2	136.017	-0.96111	0.358411	2.68159	0.00732739	0.0417243
GREB1	204.254	-0.958213	0.271593	3.52812	0.000418529	0.00405361
GGT8P	138.814	-0.952017	0.360074	2.64395	0.00819441	0.0458258
IFIT1	173.621	-0.946648	0.200299	4.72618	2.28787e-06	4.33571e-05
TGFBR3	191.651	-0.938821	0.343393	2.73395	0.0062579	0.0371667
PDP2	520.18	-0.935456	0.146617	6.38026	1.76783e-10	6.31699e-09
IL20RB	94.9909	-0.934627	0.325892	2.86791	0.00413196	0.0266535
FGF2	675.084	-0.925043	0.181447	5.09814	3.43008e-07	7.39837e-06
TXNRD1	22662.3	-0.91713	0.093031	9.85833	6.30912e-23	5.26993e-21
GRAMD1B	985.009	-0.910885	0.116425	7.82382	5.12432e-15	2.70969e-13
HSPA1B	7745.11	-0.904914	0.331357	2.73093	0.00631555	0.0373578
SNHG4.1	208.759	-0.90275	0.178653	5.05311	4.34683e-07	9.2091e-06
DOCK3	229.151	-0.900683	0.314608	2.86287	0.00419817	0.0269877
ANKRD29	74.5454	-0.900364	0.290355	3.1009	0.00192932	0.0143268
TNFSF9	474.988	-0.89841	0.250435	3.5874	0.000333993	0.00337962
CYB561	1544.19	-0.885007	0.120397	7.35071	1.9715e-13	9.26677e-12
HSPA1A	6893.34	-0.884695	0.334454	2.6452	0.00816437	0.0456773
JAKMIP3	198.098	-0.884106	0.189513	4.66514	3.0841e-06	5.6725e-05
LRRC20	256.707	-0.875563	0.24814	3.52851	0.000417912	0.00405361
SLC12A8	927.075	-0.874267	0.139169	6.28205	3.34143e-10	1.15315e-08
PLK2	590.657	-0.871029	0.158918	5.48101	4.22905e-08	1.0832e-06
RIN1	615.215	-0.865606	0.251612	3.44024	0.000581208	0.00533377
LIPG	355.927	-0.862296	0.221188	3.89847	9.68028e-05	0.00117984
ABTB2	228.281	-0.857851	0.224416	3.82259	0.000132059	0.00153395
ANKRD1	387.168	-0.856528	0.224996	3.80685	0.000140746	0.001612
HMOX1	779.022	-0.854471	0.133832	6.38463	1.71808e-10	6.17287e-09
CNTNAP3	67.6844	-0.853537	0.303915	2.80847	0.00497771	0.0309813
SPTBN2	715.669	-0.850475	0.126781	6.7082	1.97035e-11	7.80639e-10
CREB5	291.427	-0.838154	0.184221	4.54973	5.3715e-06	9.33005e-05
WDR66	139.154	-0.836073	0.266172	3.1411	0.00168312	0.0127439
EVI2B	157.605	-0.827247	0.293618	2.81742	0.00484106	0.0303759
SULT1A1	471.472	-0.826014	0.255902	3.22785	0.00124723	0.00999154
TRPM6	167.472	-0.813824	0.261357	3.11384	0.00184669	0.0137999
OGDHL	109.236	-0.809217	0.255338	3.1692	0.00152857	0.0117995
SLC16A7	312.016	-0.805165	0.141339	5.69667	1.22167e-08	3.40871e-07
IL15RA	181.929	-0.804834	0.180801	4.4515	8.52732e-06	0.000138744
SYTL5	775.696	-0.801812	0.164747	4.86693	1.13347e-06	2.21196e-05
TNFRSF21	1655.3	-0.801319	0.160923	4.97952	6.37417e-07	1.31197e-05
SLC35F3	135.068	-0.799772	0.304148	2.62955	0.0085499	0.0474697
EEF1A2	5015.16	-0.794972	0.132678	5.99173	2.07623e-09	6.57673e-08
KIF21B	455.102	-0.787611	0.115553	6.81603	9.35906e-12	3.84748e-10
PLCB4	319.381	-0.781944	0.20854	3.74962	0.000177104	0.00195335
FAM86JP	132.415	-0.781414	0.232373	3.36275	0.000771695	0.00666938
KAZN	200.624	-0.778548	0.16853	4.61965	3.84392e-06	6.91483e-05
FAM86EP	129.581	-0.775092	0.228731	3.38866	0.000702352	0.00620188
ZNF488	111.049	-0.771799	0.248352	3.10768	0.00188562	0.01405
PWWP2B	427.473	-0.771261	0.141535	5.44927	5.05773e-08	1.27798e-06
SLC48A1	407.219	-0.770444	0.202828	3.79851	0.000145571	0.00165714
PDIK1L	271.603	-0.768303	0.143017	5.37209	7.78301e-08	1.89714e-06
CAMKK1	513.255	-0.764809	0.129015	5.92807	3.06508e-09	9.48007e-08
PLD6	188.795	-0.763434	0.193626	3.94283	8.05268e-05	0.00100478
TMEM120B	422.845	-0.760259	0.117421	6.47465	9.50307e-11	3.52043e-09
GGT1	514.002	-0.75717	0.160058	4.7306	2.23854e-06	4.24837e-05
BDH1	554.288	-0.752377	0.136365	5.5174	3.44053e-08	8.97001e-07
C10orf91	112.763	-0.749695	0.218791	3.42653	0.000611345	0.00555591
PTGR1	665.961	-0.742979	0.159285	4.66445	3.09443e-06	5.68352e-05
ELFN1.AS1	68.3542	-0.741376	0.27678	2.67858	0.00739361	0.0420468
PREX1	779.073	-0.740574	0.180279	4.10792	3.99233e-05	0.000549374
GNPDA1	992.811	-0.739022	0.150772	4.90158	9.50681e-07	1.90049e-05
PNMAL1	510.834	-0.732964	0.200663	3.65271	0.000259484	0.00270929
ASF1A	739.218	-0.726428	0.096939	7.49366	6.69792e-14	3.2532e-12
SLC9A3R1	1731.54	-0.725452	0.112969	6.42167	1.34792e-10	4.89656e-09
GCLM	2119.04	-0.724093	0.077875	9.29815	1.42912e-20	1.10244e-18
CISH	113.712	-0.722839	0.213377	3.38761	0.000705051	0.00621791
RAB3D	119.861	-0.719545	0.236475	3.04279	0.00234395	0.0169079
BEND3	230.736	-0.714269	0.180309	3.96136	7.45243e-05	0.000941534
TRIM16L	4333.83	-0.711078	0.112807	6.30351	2.90984e-10	1.01759e-08
HOMER3	674.166	-0.708978	0.150551	4.70922	2.4867e-06	4.67871e-05
F2RL2	1415.28	-0.708528	0.162004	4.37351	1.22266e-05	0.00019318
SH3RF2	319.01	-0.707906	0.137561	5.14613	2.65914e-07	5.89053e-06
LYST	762.8	-0.707539	0.0985386	7.18032	6.9548e-13	3.1342e-11
MAMLD1	237.724	-0.700436	0.179451	3.90321	9.49234e-05	0.00116339
BFSP1	174.984	-0.698637	0.255743	2.73179	0.00629914	0.0373093
CCL2	156.803	-0.696792	0.243738	2.85877	0.00425286	0.0272991
NINJ1	1193.89	-0.696451	0.106133	6.56205	5.30735e-11	2.00002e-09
CUTC	409.194	-0.688976	0.14309	4.81498	1.47213e-06	2.83904e-05
HAGHL	277.041	-0.686854	0.174524	3.93557	8.2999e-05	0.00103366
ANK3	416.371	-0.68619	0.151831	4.51943	6.20052e-06	0.000105602
FBXO32	594.922	-0.685904	0.207332	3.30825	0.000938816	0.00788196
SLC29A3	144.955	-0.684111	0.200872	3.4057	0.000659952	0.00590758
PGPEP1	656.524	-0.682244	0.189695	3.59654	0.000322483	0.00329364
PNPLA3	329.888	-0.674249	0.21447	3.14379	0.00166773	0.0126639
SCML2	257.591	-0.673542	0.147933	4.55303	5.2878e-06	9.2213e-05
FZD2	1005.17	-0.673356	0.177529	3.79293	0.00014888	0.00168893
SDC1	3415.39	-0.664301	0.0787695	8.43347	3.35551e-17	2.10546e-15
GADD45A	696.218	-0.664142	0.152475	4.35575	1.32615e-05	0.000207283
TOX2	260.701	-0.66401	0.221427	2.99878	0.00271064	0.0190093
SFXN2	190.264	-0.663438	0.174255	3.80728	0.000140505	0.001612
SMIM10	217.96	-0.660743	0.16642	3.97033	7.1773e-05	0.000912931
PLD1	231.262	-0.658714	0.169665	3.88244	0.000103412	0.0012499
MSX1	1222.06	-0.657853	0.14682	4.48069	7.44034e-06	0.00012398
CHAC2	171.019	-0.654914	0.174702	3.74875	0.00017772	0.00195851
MAP2K6	140.02	-0.652256	0.204135	3.19522	0.00139725	0.0109459
LINC00431	128.055	-0.651507	0.211661	3.07807	0.00208345	0.0152895
DGKG	613.811	-0.651215	0.0967245	6.73268	1.66565e-11	6.6393e-10
ADGRB2	741.995	-0.650663	0.100006	6.50627	7.70416e-11	2.87842e-09
PIK3R3	546.967	-0.650514	0.157012	4.14307	3.42684e-05	0.000482703
PTPRJ	1891.12	-0.645766	0.12195	5.29535	1.18787e-07	2.79172e-06
UNKL	1443.96	-0.643241	0.114696	5.60821	2.04432e-08	5.5163e-07
PDP1	627.396	-0.642807	0.164958	3.89679	9.74771e-05	0.00118692
DOCK10	1038.87	-0.642202	0.129728	4.95037	7.40714e-07	1.51304e-05
SLC25A33	330.706	-0.642014	0.128264	5.0054	5.57469e-07	1.16042e-05
LAMA3	242.178	-0.638839	0.218293	2.92653	0.00342771	0.0229514
KITLG	188.742	-0.638608	0.211133	3.02467	0.00248904	0.0177591
SYNM	1420.87	-0.637849	0.114021	5.59416	2.21691e-08	5.93317e-07
KLHDC8B	193.001	-0.637524	0.19407	3.28502	0.00101974	0.00847998
PIM1	628.253	-0.636635	0.171724	3.70732	0.000209464	0.00225156
MITF	586.507	-0.63623	0.116367	5.46742	4.56623e-08	1.16728e-06
ARMCX1	177.58	-0.632193	0.199834	3.1636	0.00155833	0.0119859
LOC101448202	617.647	-0.631774	0.13963	4.52463	6.05003e-06	0.000103577
HIST2H4A.HIST2H4B	164.456	-0.63093	0.236809	2.6643	0.00771478	0.0436085
PLEKHF1	234.584	-0.628473	0.163934	3.83369	0.000126236	0.00147809
ABHD4	646.654	-0.626005	0.162306	3.85695	0.000114811	0.00136133
MAP2K3	1456.77	-0.625817	0.0870732	7.18725	6.61104e-13	2.98956e-11
DENND5B	598.749	-0.61856	0.126517	4.88915	1.01272e-06	1.99711e-05
ASPH	10822.7	-0.61478	0.103261	5.95365	2.62222e-09	8.20712e-08
CLCF1	277.674	-0.611854	0.158116	3.86965	0.000108991	0.00130173
GYG2	749.087	-0.611469	0.158764	3.85144	0.000117425	0.00138856
FTL	98168.4	-0.610593	0.0764571	7.98609	1.39286e-15	7.54794e-14
SREBF1	534.658	-0.610089	0.137137	4.44874	8.63742e-06	0.000140361
ALDH3A2	1274.56	-0.608982	0.146651	4.1526	3.2872e-05	0.00046503
IGFN1	6704.72	-0.607866	0.156835	3.87582	0.000106265	0.00127569
METTL7A	440.494	-0.606801	0.148673	4.08144	4.47577e-05	0.00060573
HMGA1	9104.52	-0.606461	0.142527	4.25505	2.08999e-05	0.00031075
ASPSCR1	546.539	-0.60305	0.134894	4.47055	7.80203e-06	0.000128699
G6PD	6183.59	-0.599074	0.0889	6.73874	1.59768e-11	6.40733e-10
SH3TC1	217.19	-0.598591	0.174936	3.42177	0.000622154	0.00563073
ALDH3B1	712.804	-0.598483	0.166866	3.58661	0.000335003	0.00338462
NTHL1	385.232	-0.59641	0.151626	3.93344	8.37384e-05	0.00104188
TIMM8A	383.999	-0.595976	0.131884	4.51895	6.21482e-06	0.000105708
PRKAR2B	436.841	-0.595219	0.143938	4.13525	3.54575e-05	0.000495724
RNF157	911.668	-0.59312	0.10329	5.74227	9.3417e-09	2.62891e-07
ZFPM2.AS1	121.354	-0.588916	0.223487	2.63513	0.00841051	0.0468147
GEM	185.894	-0.585472	0.19111	3.06353	0.00218745	0.0159457
NAA16	299.845	-0.585467	0.155649	3.76145	0.000168932	0.00187903
POPDC3	666.998	-0.585463	0.113962	5.13733	2.78665e-07	6.13157e-06
LINC01003	129.035	-0.585122	0.216603	2.70136	0.00690564	0.0399375
TPRA1	1379.1	-0.584671	0.0913291	6.4018	1.53556e-10	5.54748e-09
ARHGAP26	780.687	-0.583178	0.158414	3.68135	0.000231999	0.0024516
RDH10	174.364	-0.582465	0.200139	2.9103	0.00361087	0.0238554
SPR	1120.8	-0.578411	0.123201	4.69485	2.66808e-06	4.97712e-05
FAM46B	302.925	-0.573817	0.213598	2.68644	0.00722184	0.0413749
TOB1	577.014	-0.571494	0.0988985	5.77859	7.53282e-09	2.16635e-07
NR1D2	947.11	-0.570736	0.0983337	5.80408	6.4721e-09	1.87362e-07
MRM1	341.385	-0.569769	0.162214	3.51246	0.000443983	0.00425302
THRIL	313.3	-0.569336	0.156902	3.62861	0.000284954	0.0029494
NOC3L	1524.28	-0.568075	0.0829323	6.84986	7.39235e-12	3.07756e-10
FAM102A	1168	-0.565941	0.121859	4.64425	3.4132e-06	6.22542e-05
PPIF	5616.07	-0.56564	0.0556205	10.1696	2.70941e-24	2.3223e-22
METTL21A	326.116	-0.565112	0.187725	3.01031	0.00260979	0.0184301
SPATA5	374.397	-0.562423	0.137633	4.08639	4.38142e-05	0.000594188
CEBPG	726.665	-0.559821	0.104254	5.36979	7.88299e-08	1.91795e-06
DCBLD1	848.446	-0.558473	0.0971797	5.74681	9.09425e-09	2.56477e-07
PMAIP1	860.816	-0.557708	0.137455	4.05739	4.96246e-05	0.000664059
ALPK2	813.17	-0.555147	0.156642	3.54404	0.000394046	0.0038708
DNAJC6	679.222	-0.554095	0.131045	4.22828	2.35484e-05	0.000346204
PTPRK	2595.36	-0.552023	0.0656158	8.41295	3.99821e-17	2.49679e-15
NDUFAF6	199.054	-0.550964	0.162196	3.3969	0.000681538	0.00605945
HOXC10	466.236	-0.550871	0.117575	4.68526	2.79608e-06	5.18559e-05
RNASEH1.AS1	250.945	-0.549319	0.16007	3.43174	0.000599726	0.00548835
NEXN	238.881	-0.547204	0.187751	2.91452	0.00356234	0.023615
GSTM4	724.338	-0.546378	0.132867	4.11221	3.91888e-05	0.000542112
AR	724.438	-0.544151	0.130155	4.18079	2.90499e-05	0.000420487
CTIF	930.913	-0.543771	0.12526	4.34113	1.41752e-05	0.000220514
RPP25	336.098	-0.543032	0.134149	4.04796	5.16652e-05	0.000688554
LPIN1	778.098	-0.542285	0.0928026	5.84343	5.11375e-09	1.52067e-07
MPP5	1452.74	-0.540335	0.0936663	5.76873	7.98723e-09	2.27705e-07
MSX2	198.377	-0.540251	0.182135	2.96621	0.00301499	0.0206466
PLPP2	1199.63	-0.538969	0.0919482	5.86166	4.58272e-09	1.37524e-07
PLEKHG4	1548.87	-0.538807	0.0927645	5.80834	6.30969e-09	1.83471e-07
THEM4	779.935	-0.538767	0.110049	4.89571	9.79536e-07	1.9375e-05
PCYT2	704.308	-0.538676	0.121617	4.42927	9.45511e-06	0.000152515
SGSH	955.601	-0.537933	0.117894	4.56284	5.04662e-06	8.85963e-05
MAFG	4908.94	-0.537448	0.0566799	9.48215	2.49093e-21	1.9329e-19
CMBL	534.473	-0.536779	0.129194	4.15485	3.25505e-05	0.000462477
BIN1	1176.41	-0.536453	0.0958107	5.59909	2.15478e-08	5.77869e-07
MEX3A	522.049	-0.534401	0.153062	3.4914	0.000480492	0.00454157
SLC25A15	862.466	-0.534306	0.098632	5.41717	6.05499e-08	1.50674e-06
DIS3L	1138.08	-0.534026	0.0873095	6.11647	9.56733e-10	3.17635e-08
SPATA13	235.55	-0.53373	0.155604	3.43005	0.00060347	0.00551317
CHCHD4	480.485	-0.533181	0.12516	4.26	2.04426e-05	0.000304295
HGH1	799.146	-0.531599	0.102136	5.2048	1.94205e-07	4.39863e-06
HGH1.1	844.77	-0.529592	0.102342	5.17471	2.28263e-07	5.09089e-06
TACC2	294.45	-0.529066	0.19432	2.72265	0.00647604	0.0380496
DHRS13	310.996	-0.527421	0.158098	3.33603	0.00084983	0.00725092
LRRC8D	717.748	-0.5254	0.117894	4.45654	8.32936e-06	0.000136029
COA7	837.06	-0.524733	0.0882626	5.94513	2.76236e-09	8.59523e-08
AKR1B1	8703.22	-0.52429	0.0781805	6.70615	1.9983e-11	7.8696e-10
ME1	1647.19	-0.522532	0.0870839	6.00033	1.96917e-09	6.25271e-08
NXPE3	1937.7	-0.521501	0.0830282	6.28101	3.36371e-10	1.15779e-08
NACC2	914.424	-0.520677	0.17461	2.98195	0.00286423	0.0198214
THNSL1	226.505	-0.52055	0.184899	2.81532	0.00487285	0.0305316
FHAD1	843.349	-0.518217	0.184335	2.81127	0.00493456	0.0307859
MAPKAPK3	2507.13	-0.518108	0.114139	4.53929	5.64434e-06	9.76515e-05
RBM14	2356.85	-0.517757	0.0830521	6.23412	4.5431e-10	1.54749e-08
CLU	3159.96	-0.517283	0.162776	3.17788	0.00148356	0.0115052
LRIG3	237.066	-0.512557	0.173353	2.95672	0.0031093	0.0212371
ENC1	1355.73	-0.510448	0.0887522	5.75139	8.85132e-09	2.51247e-07
PAK1IP1	1177.73	-0.50838	0.0964819	5.26918	1.37037e-07	3.18071e-06
GLA	1124.16	-0.508094	0.138823	3.66002	0.000252197	0.00264585
SLC37A1	430.203	-0.505554	0.187659	2.694	0.00705992	0.0406069
SERPINB1	802.845	-0.503796	0.102257	4.92677	8.35998e-07	1.69448e-05
AHRR	323.44	-0.50359	0.175721	2.86586	0.00415882	0.0268003
COA6	726.607	-0.502255	0.0930843	5.3957	6.82587e-08	1.68577e-06
PTCH1	498.013	-0.502234	0.113807	4.41303	1.01936e-05	0.000163622
PGD	4905.78	-0.498509	0.0880418	5.66219	1.49454e-08	4.10888e-07
MARS2	557.652	-0.496998	0.118985	4.17696	2.9543e-05	0.000426681
RPP40	250.833	-0.496004	0.149544	3.31678	0.000910597	0.00767453
HSPA8	89543.4	-0.495897	0.0617647	8.02881	9.84218e-16	5.49236e-14
IL31RA	331.409	-0.495683	0.153149	3.23661	0.00120958	0.0097237
ATP10D	880.639	-0.494999	0.0988713	5.0065	5.54292e-07	1.15748e-05
PPM1K	274.592	-0.494202	0.175761	2.81178	0.00492686	0.0307671
BEND6	229.788	-0.492922	0.156476	3.15015	0.00163189	0.0124422
KCNN4	787.819	-0.490942	0.182573	2.68902	0.00716625	0.0411103
ORAI2	2541.75	-0.489483	0.118345	4.13605	3.53336e-05	0.000494519
ENTPD1	900.649	-0.489425	0.10062	4.86408	1.14992e-06	2.24071e-05
BCR	738.487	-0.487264	0.128586	3.78941	0.000151006	0.00170489
HIST2H2BE	374.218	-0.486892	0.150358	3.23821	0.00120282	0.00968909
TRIM59	278.512	-0.484613	0.174166	2.78248	0.00539453	0.033027
BNIP3	1661.9	-0.484155	0.125179	3.86771	0.000109862	0.00131094
SLC30A1	728.565	-0.48344	0.107995	4.47652	7.58713e-06	0.000125787
FOXRED2	1968.42	-0.482758	0.0799722	6.03657	1.57424e-09	5.04758e-08
AMER1	255.621	-0.480854	0.147641	3.25692	0.00112629	0.00920189
RBM47	861.175	-0.480153	0.136181	3.52586	0.000422114	0.00408532
DST	4134.8	-0.479715	0.0734351	6.5325	6.46823e-11	2.4305e-09
KRT80	3172.37	-0.478822	0.10512	4.555	5.23851e-06	9.1675e-05
PRMT3	856.669	-0.47776	0.092223	5.18048	2.2131e-07	4.95267e-06
GLRB	190.339	-0.477579	0.169613	2.8157	0.00486707	0.0305099
STARD8	768.082	-0.476168	0.127619	3.73117	0.000190594	0.00208141
KIAA1217	950.552	-0.475235	0.136619	3.47854	0.000504151	0.00473599
ODC1	6545.54	-0.475128	0.0702989	6.75868	1.39251e-11	5.61888e-10
SFXN4	262.558	-0.47505	0.180846	2.62682	0.00861873	0.0477911
SCARA3	725.641	-0.475022	0.132832	3.57611	0.000348742	0.00350512
EGF	303.924	-0.47317	0.173709	2.72393	0.00645104	0.0379368
SRGAP1	220.677	-0.47305	0.155207	3.04787	0.00230467	0.0166704
SERTAD4	312.328	-0.470944	0.136505	3.45002	0.000560546	0.0051848
IDH1	1292.3	-0.469988	0.100382	4.68198	2.84114e-06	5.2551e-05
KIAA1549	2225.9	-0.469522	0.0769458	6.10198	1.04762e-09	3.46056e-08
SLC18B1	286.902	-0.467985	0.145276	3.22135	0.0012759	0.0101777
GCNT1	233.823	-0.467474	0.174361	2.68107	0.00733862	0.0417521
GYG1	688.352	-0.467138	0.113647	4.11043	3.9492e-05	0.000545156
KIAA0754	543.753	-0.464289	0.165991	2.79708	0.00515669	0.0318985
NLN	1096.36	-0.464157	0.101253	4.58415	4.55836e-06	8.06725e-05
DLEU1	340.854	-0.463744	0.141744	3.2717	0.00106902	0.00881707
LRP8	3380.53	-0.463507	0.102025	4.54308	5.5439e-06	9.61677e-05
DNAJB4	548.734	-0.46346	0.148582	3.11923	0.00181327	0.0135959
DUSP4	659.312	-0.462261	0.142125	3.25249	0.00114397	0.00932383
EYA4	514.523	-0.462076	0.136908	3.37509	0.000737927	0.00646007
NNT.AS1	223.106	-0.46147	0.155182	2.97373	0.002942	0.0202314
NEIL3	423.524	-0.45797	0.127195	3.60052	0.000317579	0.00325116
TLR6	340.36	-0.457532	0.13157	3.47748	0.000506145	0.00475131
ARHGEF9	328.516	-0.456774	0.133714	3.41606	0.000635349	0.00572251
CBX2	1108.18	-0.456153	0.111233	4.10088	4.11573e-05	0.000562813
UTP20	1987.26	-0.45607	0.113144	4.03088	5.5568e-05	0.000730371
SH3D19	906.646	-0.45604	0.144429	3.15754	0.00159105	0.0122089
NDUFAF4	470.528	-0.454763	0.128396	3.54188	0.00039729	0.00389975
C6orf1	391.645	-0.454001	0.128211	3.54104	0.000398553	0.00390338
RSAD1	1418.23	-0.453972	0.0979356	4.63542	3.56218e-06	6.47014e-05
ZNF689	514.054	-0.453755	0.16289	2.78566	0.00534189	0.0327812
POLR3K	1218.09	-0.453387	0.0876135	5.17486	2.28085e-07	5.09089e-06
NQO1	8739.8	-0.452725	0.11028	4.10524	4.03894e-05	0.000554044
RAP1GAP2	839.67	-0.452504	0.127004	3.5629	0.00036678	0.00366333
STEAP1B	422.051	-0.452236	0.157178	2.87722	0.0040119	0.0259941
METAP1D	212.021	-0.450858	0.157806	2.85703	0.00427627	0.0274091
KEAP1	3143.73	-0.449636	0.0802564	5.6025	2.11283e-08	5.68944e-07
THRA	375.11	-0.447941	0.123823	3.61759	0.000297363	0.00305852
EMP1	1284.89	-0.447532	0.130316	3.43421	0.000594293	0.00544623
HSPE1	1678.05	-0.447417	0.0852062	5.25099	1.51281e-07	3.49277e-06
TRIM2	426.749	-0.447388	0.153553	2.91357	0.00357324	0.0236372
CPT1A	2304.3	-0.446641	0.0841484	5.30779	1.10965e-07	2.63623e-06
SRGN	1758.98	-0.446205	0.137531	3.2444	0.00117699	0.00951602
SLC25A10	1171.73	-0.44609	0.0937357	4.75902	1.9454e-06	3.70813e-05
TMEM192	942.159	-0.445596	0.0905299	4.92208	8.56278e-07	1.73024e-05
AEN	1715.38	-0.444933	0.0947294	4.69689	2.64157e-06	4.93469e-05
LINC00116	352.872	-0.4448	0.128782	3.45391	0.000552518	0.00512427
PIR	254.084	-0.44391	0.147034	3.0191	0.00253526	0.017991
ADGRL1	687.848	-0.443757	0.0994578	4.46176	8.1288e-06	0.000133418
PALLD	4963.52	-0.443329	0.0590192	7.5116	5.84071e-14	2.85803e-12
TTLL12	1442.24	-0.442628	0.124634	3.55143	0.000383141	0.00378352
BAG2	1201.43	-0.441492	0.0867848	5.0872	3.63393e-07	7.79957e-06
UQCC1	1079.42	-0.440699	0.135333	3.2564	0.00112836	0.00920805
KIF21A	1099.77	-0.440156	0.0849359	5.18221	2.19271e-07	4.92383e-06
FAM195A	696.82	-0.43853	0.114759	3.82132	0.000132741	0.00153914
NUFIP1	527.162	-0.437501	0.101593	4.30642	1.65921e-05	0.000253773
ACTR3B	418.579	-0.437135	0.135065	3.23649	0.00121009	0.0097237
HIST1H2AC	368.211	-0.434897	0.157855	2.75505	0.00586839	0.0353228
EEF2KMT	342.893	-0.434606	0.142611	3.04748	0.00230767	0.0166829
MINA	833.798	-0.434098	0.102597	4.2311	2.32555e-05	0.000342665
HIPK2	4235.34	-0.433707	0.125873	3.44559	0.000569821	0.00524764
MGST1	1879.45	-0.433676	0.11147	3.89053	0.000100026	0.0012157
HSPH1	7722.69	-0.433627	0.0805507	5.38328	7.31393e-08	1.7928e-06
TRIM16	5089.72	-0.432811	0.105013	4.12151	3.76396e-05	0.000522887
TMEM177	459.827	-0.432263	0.126104	3.42782	0.000608454	0.00553731
NDUFAF5	326.665	-0.431925	0.131646	3.28095	0.00103457	0.00857069
UTP15	572.704	-0.431475	0.114755	3.75995	0.000169945	0.00188869
GTF2F2	1269.84	-0.430891	0.112324	3.83614	0.000124985	0.00146474
FKBP5	1109.42	-0.430478	0.0951835	4.52261	6.10811e-06	0.000104435
PNPO	1410.3	-0.428016	0.0950381	4.50362	6.68043e-06	0.000112606
FERMT1	652.413	-0.42738	0.122135	3.49923	0.000466597	0.00444368
SCD	887.432	-0.42704	0.113654	3.75736	0.000171715	0.00190675
ESRRA	1109.06	-0.426608	0.104232	4.09289	4.26037e-05	0.00057957
TMEM173	547.467	-0.425914	0.109723	3.88171	0.000103726	0.00125254
TFAP4	437.64	-0.424915	0.118377	3.58952	0.000331293	0.00336007
MAK16	559.971	-0.424473	0.110351	3.84655	0.000119791	0.00141048
PITHD1	980.462	-0.423853	0.0947271	4.47447	7.66011e-06	0.000126677
PNO1	1007	-0.42278	0.092325	4.57926	4.66628e-06	8.23602e-05
NKIRAS1	382.928	-0.419761	0.128868	3.25729	0.00112483	0.00920189
ANAPC13	972.964	-0.418943	0.0859566	4.87389	1.09422e-06	2.15137e-05
LTV1	1793.75	-0.418305	0.0782454	5.34607	8.98863e-08	2.16288e-06
LIMA1	4875.08	-0.418289	0.123917	3.37555	0.000736677	0.00645695
ZFP36L1	1026.39	-0.418254	0.123585	3.38436	0.000713448	0.0062793
ZNF706	911.973	-0.415212	0.0901384	4.60639	4.09728e-06	7.3204e-05
CDCA7	1176.91	-0.414247	0.116295	3.56204	0.000367979	0.00367018
SLC29A1	1829.3	-0.413891	0.0943329	4.38756	1.1463e-05	0.000182656
MET	5193.15	-0.413881	0.134619	3.07446	0.00210882	0.0154411
PPAT	1211.07	-0.413626	0.0723801	5.71464	1.09937e-08	3.0806e-07
ZNF280C	396.896	-0.411778	0.119482	3.44635	0.000568217	0.00523654
ARHGAP12	519.27	-0.410925	0.154554	2.65879	0.0078423	0.044253
PQLC2	403.205	-0.410378	0.118242	3.47066	0.000519176	0.0048528
LUZP1	1676	-0.409792	0.0765797	5.35118	8.73819e-08	2.11036e-06
SDHAF1	323.075	-0.409773	0.150589	2.72114	0.00650565	0.0381894
ISCU	1091.95	-0.409421	0.116842	3.50405	0.000458246	0.00437368
ADGRG1	2147.46	-0.406961	0.137801	2.95325	0.00314443	0.0214325
TSHZ1	630.759	-0.406761	0.132422	3.0717	0.00212841	0.0155672
SNAPC1	489.095	-0.405599	0.115928	3.49871	0.000467514	0.00444919
NOL9	638.315	-0.405465	0.106254	3.81599	0.000135641	0.00156308
RAB29	847.567	-0.404184	0.118766	3.4032	0.000666015	0.00595373
PEG10	1149.17	-0.404082	0.0853297	4.73554	2.18472e-06	4.15827e-05
RRS1	1792.8	-0.400735	0.0954694	4.19753	2.69843e-05	0.000392319
NAPEPLD	360.76	-0.399873	0.126569	3.15933	0.00158132	0.0121485
NAA50	3488.82	-0.398997	0.0631523	6.31801	2.6496e-10	9.29059e-09
UBL4A	1916.93	-0.398869	0.0869063	4.58965	4.43994e-06	7.87895e-05
LYN	1345.19	-0.398609	0.0713653	5.58547	2.33071e-08	6.22504e-07
FOXK1	960.504	-0.398223	0.0860018	4.6304	3.64966e-06	6.6016e-05
LSS	979.176	-0.397338	0.128681	3.08778	0.00201657	0.0148736
PNPT1	1573.05	-0.397227	0.0738481	5.37897	7.49118e-08	1.82941e-06
GPATCH4	4392.48	-0.396334	0.0740012	5.35578	8.51879e-08	2.06498e-06
TRERF1	781.702	-0.396255	0.089188	4.44292	8.87446e-06	0.000143856
PHLDA2	2062.48	-0.396193	0.113825	3.4807	0.000500103	0.0047047
NRP1	1952.4	-0.395734	0.125515	3.15289	0.00161663	0.0123618
CPPED1	773.748	-0.395364	0.106723	3.70457	0.00021175	0.00227241
IRF2BP1	1178.37	-0.394337	0.117516	3.35561	0.000791909	0.00682332
VDR	849.532	-0.393864	0.120722	3.26256	0.0011041	0.00906079
EIF4E	1928.44	-0.39373	0.0656068	6.00136	1.9567e-09	6.22821e-08
EPS8	1214.69	-0.39354	0.116833	3.3684	0.000756071	0.00659688
IVNS1ABP	2324.91	-0.393253	0.0991888	3.96469	7.34917e-05	0.00093028
ACOT2	686.546	-0.393233	0.140639	2.79604	0.00517326	0.0319709
GPAT3	1054.09	-0.393154	0.146124	2.69055	0.00713336	0.0409754
HSPD1	22207.3	-0.39079	0.0477326	8.18706	2.67684e-16	1.55328e-14
RHOBTB3	5555.78	-0.390758	0.125132	3.12277	0.00179158	0.0134641
EFEMP1	443.853	-0.390666	0.148206	2.63597	0.00838977	0.046739
GTF3A	2177.18	-0.390207	0.0874716	4.46096	8.15923e-06	0.00013375
SCMH1	934.779	-0.389916	0.121599	3.20657	0.0013433	0.0105866
GTF2H3	1060.67	-0.389435	0.123919	3.14266	0.00167422	0.0126912
IFRD1	2284.41	-0.389025	0.102411	3.79865	0.000145486	0.00165714
CHORDC1	1727.43	-0.387303	0.07639	5.07007	3.97678e-07	8.46614e-06
SOX12	1227.97	-0.387012	0.104991	3.68614	0.000227679	0.00241178
FHOD1	2526.73	-0.386482	0.134112	2.88179	0.00395423	0.0256711
CISD1	824.63	-0.386445	0.100535	3.8439	0.000121094	0.00142169
SNPH	568.891	-0.385908	0.104151	3.70529	0.000211148	0.00226781
TCIRG1	960.637	-0.385781	0.100682	3.83166	0.000127283	0.00148902
ZEB1	754.313	-0.385151	0.127748	3.01493	0.00257041	0.0182208
SLC4A7	676.732	-0.384773	0.0992442	3.87703	0.00010574	0.00127335
PKP3	902.943	-0.384398	0.137555	2.7945	0.00519796	0.0321083
SSX2IP	798.431	-0.384142	0.103951	3.69541	0.000219533	0.00234062
LSG1	1632.44	-0.383776	0.0712237	5.38832	7.11212e-08	1.7466e-06
FECH	1266.68	-0.383726	0.104042	3.68818	0.000225867	0.0023984
ITPRIPL2	1639.92	-0.38324	0.0944212	4.05884	4.93178e-05	0.000660627
FLAD1	1053.3	-0.382594	0.0852919	4.4857	7.26734e-06	0.000121406
DTWD2	298.251	-0.382166	0.134559	2.84013	0.00450956	0.028708
MSI2	542.441	-0.379481	0.130481	2.90832	0.00363375	0.0239861
OXNAD1	325.25	-0.37918	0.139201	2.72397	0.00645025	0.0379368
RAB11FIP1	531.919	-0.378901	0.13496	2.8075	0.00499277	0.0310604
DCAF17	369.709	-0.378824	0.127086	2.98085	0.00287451	0.0198716
ZFP36L2	864.158	-0.378669	0.12128	3.12227	0.00179462	0.0134715
HSPA9	10646.5	-0.378382	0.0554226	6.82723	8.65708e-12	3.57009e-10
LYRM7	475.354	-0.377799	0.108209	3.49139	0.000480511	0.00454157
WDR43	2420.02	-0.377524	0.0632309	5.97057	2.36429e-09	7.45321e-08
KNOP1	770.187	-0.376444	0.0960632	3.91871	8.90255e-05	0.00109932
EXOSC4	906.694	-0.376427	0.117122	3.21398	0.00130908	0.0103605
PHKA1	683.485	-0.375782	0.133687	2.8109	0.00494031	0.0307924
ARV1	468.003	-0.375673	0.112638	3.33523	0.000852293	0.00726249
NNT	1531.76	-0.375401	0.0772565	4.85915	1.17889e-06	2.29376e-05
MPV17L2	428.998	-0.375399	0.124887	3.0059	0.00264796	0.0186796
TMEM97	769.398	-0.374444	0.0885295	4.2296	2.34105e-05	0.000344563
GOT1	1426.44	-0.374031	0.083794	4.46369	8.05591e-06	0.000132553
AGPS	2401.12	-0.373883	0.0628912	5.94492	2.76589e-09	8.59523e-08
AP5B1	1220.5	-0.373595	0.120205	3.10799	0.00188363	0.0140432
PROCR	1302.45	-0.373459	0.128183	2.91348	0.00357423	0.0236372
MAPK6	2569.59	-0.372833	0.0857657	4.34711	1.37946e-05	0.00021536
ZNRF3	662.935	-0.372183	0.114995	3.23651	0.00121001	0.0097237
AIMP2	707.009	-0.371472	0.0918034	4.04639	5.20146e-05	0.000691805
ATR	1004.86	-0.371313	0.0941453	3.94404	8.01193e-05	0.00100065
PYCR1	1494.14	-0.370612	0.0997879	3.714	0.000204012	0.00220199
PIGW	749.923	-0.370404	0.115025	3.22021	0.00128097	0.0101968
NME4	2781.22	-0.370262	0.094247	3.92863	8.54318e-05	0.00105994
SCOC	635.706	-0.370111	0.108011	3.42662	0.000611153	0.00555591
PFDN4	469.303	-0.369735	0.116581	3.17149	0.0015166	0.0117337
MDM2	2036.55	-0.36973	0.0998146	3.70417	0.000212083	0.00227348
CLEC2D	697.462	-0.369328	0.108509	3.40365	0.000664917	0.00594797
SETMAR	288.903	-0.367795	0.137733	2.67035	0.00757729	0.0429761
NARS2	459.417	-0.367549	0.121018	3.03715	0.0023883	0.0171618
CDCA7L	1094.28	-0.36718	0.0848681	4.32648	1.51513e-05	0.000234032
RRP9	1291.4	-0.366877	0.0915104	4.00913	6.09431e-05	0.000792079
ALKBH4	502.064	-0.366465	0.121177	3.0242	0.00249293	0.0177772
FTH1P3	647.519	-0.366351	0.119399	3.06829	0.0021529	0.0157288
ZBTB47	516.864	-0.3662	0.107845	3.39562	0.000684736	0.00608376
LSM10	920.266	-0.36543	0.108674	3.36264	0.000772009	0.00666938
REV1	635.1	-0.364718	0.0948456	3.84539	0.000120362	0.00141436
CCDC77	614.362	-0.364517	0.101138	3.60417	0.000313151	0.00321084
FKBP4	4432.42	-0.364252	0.0755315	4.82251	1.4176e-06	2.7379e-05
AKAP13	1100.57	-0.364237	0.129234	2.81844	0.00482579	0.0303017
ARSJ	901.792	-0.36342	0.0919907	3.95061	7.79518e-05	0.000978239
CSTF3	1048.57	-0.363415	0.0837943	4.33699	1.44448e-05	0.000223912
SOGA1	1904.46	-0.362607	0.0932266	3.88952	0.000100441	0.00121849
HSF2	435.486	-0.359546	0.129568	2.77497	0.00552076	0.0336819
RPS6KA1	1016.75	-0.359521	0.10167	3.53613	0.000406028	0.00395297
CSF1	878.967	-0.359479	0.13231	2.71695	0.00658869	0.0385733
MAPK12	1245.85	-0.358001	0.116071	3.08431	0.00204023	0.0150059
C16orf91	568.741	-0.357731	0.105173	3.40136	0.000670521	0.00598585
RPF2	1670.34	-0.357476	0.0759272	4.70815	2.49981e-06	4.69402e-05
QRSL1	478.432	-0.357334	0.107643	3.31963	0.000901353	0.0076162
PGAM5	2945.82	-0.35726	0.0654336	5.45988	4.76446e-08	1.21088e-06
NOLC1	7037.56	-0.356881	0.0540776	6.59942	4.1276e-11	1.58273e-09
USP13	1167.58	-0.356667	0.0792968	4.49787	6.86368e-06	0.000115398
SNX2	1207.79	-0.356183	0.0994488	3.58158	0.000341527	0.00344788
SETD7	2522.81	-0.356062	0.0764477	4.65759	3.19934e-06	5.86569e-05
NQO2	694.306	-0.355032	0.131838	2.69294	0.00708244	0.0407186
CTSC	2507.99	-0.354652	0.0945749	3.74996	0.000176865	0.00195317
METTL1	318.452	-0.354297	0.130853	2.70759	0.0067774	0.0393212
GPC1	4259.05	-0.354145	0.12694	2.78986	0.00527308	0.0324959
EPT1	1486.16	-0.353941	0.0835769	4.23492	2.28636e-05	0.000338412
DAGLB	451.474	-0.353201	0.109977	3.2116	0.00132	0.0104343
NOL11	2364.09	-0.352941	0.0707172	4.99089	6.0102e-07	1.24318e-05
RRP1B	2208.05	-0.352838	0.0874693	4.03385	5.48692e-05	0.000723898
MECOM	538.004	-0.352259	0.106167	3.31796	0.000906784	0.00765223
PPA1	2772.76	-0.352083	0.07038	5.00261	5.65602e-07	1.17548e-05
ABHD2	2357.92	-0.351343	0.0662784	5.30102	1.15158e-07	2.72596e-06
EML4	1808.32	-0.351319	0.0795092	4.41859	9.93457e-06	0.000159659
MTERF3	412.457	-0.350999	0.126897	2.76601	0.00567469	0.0344013
TMEM70	556.684	-0.350848	0.111569	3.14468	0.00166268	0.0126329
BRIX1	1856.17	-0.349487	0.0928896	3.76239	0.000168299	0.00187358
CBX6	1322.87	-0.348944	0.109643	3.18255	0.00145983	0.0113413
NAA25	1333.34	-0.348614	0.0766131	4.55032	5.3564e-06	9.31616e-05
INPP1	513.587	-0.34853	0.118761	2.93472	0.00333849	0.022498
MIEF1	1425.77	-0.34775	0.0867051	4.01071	6.05352e-05	0.000789124
REPIN1	4181.49	-0.34678	0.0707742	4.89981	9.59311e-07	1.91483e-05
KANK2	3156.08	-0.34596	0.0568622	6.08419	1.17084e-09	3.8195e-08
C5orf51	800.348	-0.345597	0.0895991	3.85715	0.000114719	0.00136133
ORC5	666.864	-0.344649	0.0970869	3.5499	0.000385376	0.00379986
RCC1	3544.75	-0.344218	0.099232	3.46882	0.000522746	0.00488269
ATP8B2	2229.21	-0.343653	0.076122	4.5145	6.34662e-06	0.000107671
NT5DC1	495.418	-0.343522	0.122724	2.79915	0.00512381	0.03171
ACACA	1228.02	-0.343368	0.0947715	3.62311	0.000291078	0.00299859
ARHGAP18	679.646	-0.343223	0.131142	2.61718	0.00886588	0.0488765
ATP2B1	1456.96	-0.342662	0.0988553	3.46629	0.000527684	0.00491994
LIMK1	3529.9	-0.342383	0.120364	2.84457	0.00444718	0.0283935
SRPRB	1494.36	-0.341934	0.0831206	4.11372	3.89341e-05	0.000539157
TP53RK	471.037	-0.341609	0.117846	2.89876	0.00374636	0.0245649
SLC25A30	539.311	-0.341479	0.123313	2.76921	0.00561919	0.0341632
MPHOSPH10	1193.51	-0.341407	0.0906936	3.7644	0.000166948	0.0018617
TMEM209	948.827	-0.341186	0.0924108	3.69206	0.000222446	0.00236975
LRPPRC	4951.57	-0.340744	0.0724035	4.70619	2.52389e-06	4.72833e-05
DDR2	1260.68	-0.339779	0.085246	3.98587	6.72344e-05	0.000862731
PRKRIR	1471.9	-0.339673	0.0815128	4.16711	3.08485e-05	0.000442611
IDE	1091.89	-0.339645	0.0887261	3.82802	0.00012918	0.00150718
NTPCR	729.965	-0.339637	0.109845	3.09197	0.00198832	0.01469
NOP16	1780.88	-0.338024	0.0851588	3.96934	7.20723e-05	0.000915849
TNS3	2354.65	-0.337279	0.0870086	3.87638	0.00010602	0.00127555
PRNP	5185.18	-0.336599	0.0730131	4.61012	4.02428e-06	7.20962e-05
LEPROTL1	497.854	-0.336382	0.118882	2.82954	0.0046615	0.029503
CTU2	699.609	-0.336209	0.109769	3.06287	0.00219224	0.0159717
ENAH	4255.05	-0.336148	0.0891784	3.76939	0.000163644	0.00183265
TMEM38B	531.271	-0.335853	0.113515	2.95867	0.00308971	0.0211364
TRIP6	5977.77	-0.335754	0.0811649	4.13669	3.52348e-05	0.000493663
TIMM10B	1026.5	-0.334799	0.0994561	3.3663	0.000761833	0.00661895
DFFA	941.623	-0.334106	0.0843756	3.95975	7.50278e-05	0.000946982
URB2	1992.6	-0.333808	0.0885304	3.77054	0.000162893	0.00182579
OXLD1	731.473	-0.333764	0.0962572	3.46742	0.000525487	0.0049048
PHF19	2619.23	-0.333424	0.0942089	3.5392	0.000401345	0.00392014
SLC25A38	870.793	-0.333205	0.120405	2.76737	0.00565103	0.0343091
MRPL34	1227.67	-0.332254	0.0869835	3.81974	0.000133593	0.00154747
MRPL15	1272.15	-0.33199	0.0862434	3.84945	0.000118385	0.00139613
TANGO6	602.448	-0.331636	0.097682	3.39505	0.000686151	0.00608451
GFM1	2103.79	-0.331424	0.0822655	4.02871	5.60834e-05	0.000735478
ECI2	827.287	-0.331099	0.114668	2.88745	0.00388374	0.0252761
ADCY3	1180.65	-0.330257	0.102596	3.219	0.00128636	0.0102187
POLR1A	1576.31	-0.330255	0.0903838	3.65392	0.00025827	0.00270092
TNC	5613.8	-0.329878	0.0988826	3.33605	0.000849772	0.00725092
DNAJA2	1976.13	-0.329834	0.0631261	5.225	1.74154e-07	3.99276e-06
IKBKG	2055.31	-0.32974	0.104085	3.16797	0.00153506	0.0118417
AIFM2	888.101	-0.329574	0.115107	2.86319	0.00419399	0.026974
ANKRD10	828.886	-0.329455	0.106408	3.09615	0.00196051	0.0145073
IRF2BPL	1804.61	-0.32912	0.0640616	5.13755	2.78341e-07	6.13157e-06
GTF2H2	1363.52	-0.328642	0.11457	2.86849	0.00412441	0.0266179
ZBTB2	782.37	-0.32805	0.1099	2.98498	0.00283597	0.0196669
NOL6	4763.24	-0.32771	0.0760602	4.30856	1.64322e-05	0.000252038
RPAP3	920.07	-0.327659	0.0932222	3.51482	0.000440057	0.00422158
ADSL	1560.17	-0.327337	0.0740585	4.41998	9.8711e-06	0.000158834
RAB31	1759.87	-0.327298	0.0705204	4.64118	3.46421e-06	6.30968e-05
GTF2H2B	1628.26	-0.326944	0.102842	3.1791	0.00147733	0.0114705
CFL2	1731.08	-0.326461	0.063664	5.12788	2.9302e-07	6.38316e-06
GNAI1	1179.03	-0.325314	0.120382	2.70235	0.00688513	0.0398462
CEBPZ	2704.2	-0.324847	0.0633332	5.12918	2.91007e-07	6.34987e-06
TMEM138	1015.45	-0.324488	0.0861663	3.76584	0.000165991	0.00185418
PM20D2	642.23	-0.324325	0.122871	2.63956	0.00830127	0.0463315
ME2	1635.6	-0.32406	0.0982479	3.29839	0.000972404	0.00813791
BOD1	814.226	-0.323819	0.0931313	3.47701	0.000507035	0.00475626
ANKRD28	1486	-0.323766	0.077939	4.1541	3.26575e-05	0.000463496
KLHL8	686.596	-0.323342	0.101286	3.19237	0.00141113	0.0110218
FBXO30	876.003	-0.323181	0.0951923	3.39503	0.000686213	0.00608451
FASN	11218.7	-0.323149	0.0797374	4.05266	5.06382e-05	0.000676931
PSAT1	1877.3	-0.322505	0.0651308	4.95165	7.35854e-07	1.50546e-05
DHX33	1803.19	-0.322395	0.0834095	3.86521	0.000110996	0.00132327
POLR1B	2255.71	-0.322037	0.0809055	3.98041	6.87974e-05	0.000879018
TPRN	590.905	-0.322027	0.0976197	3.29879	0.000971018	0.0081315
POLR3H	932.171	-0.321685	0.0990627	3.24729	0.00116511	0.00945502
PATZ1	655.252	-0.321456	0.0962244	3.34069	0.000835715	0.00714923
DKC1	3923.7	-0.321096	0.0644768	4.98003	6.35739e-07	1.31197e-05
NAE1	1380.17	-0.321081	0.0811137	3.95841	7.54516e-05	0.000951416
PHACTR2	415.134	-0.320917	0.12248	2.62015	0.00878901	0.0485097
TMEM168	825.397	-0.32061	0.111144	2.88463	0.00391876	0.025456
CLIP1	2352.35	-0.320522	0.0593318	5.40219	6.58317e-08	1.63198e-06
GLS	4069.26	-0.319636	0.0802213	3.98442	6.76444e-05	0.000867144
LSM2	936.654	-0.319617	0.108749	2.93905	0.00329223	0.0222548
CLUH	3932.02	-0.319029	0.0608815	5.24016	1.60438e-07	3.69119e-06
RRP15	1483.63	-0.318911	0.0839094	3.80066	0.00014431	0.00164707
C7orf49	1425.79	-0.318457	0.101554	3.13586	0.00171352	0.0129367
ALDH1B1	1397.14	-0.317694	0.0824985	3.85091	0.000117679	0.00139031
FOPNL	1226.17	-0.317625	0.0731907	4.3397	1.42678e-05	0.000221429
GTF2IRD1	940.601	-0.316639	0.0942992	3.35781	0.000785633	0.00677815
SLC25A22	2817.3	-0.316518	0.0783172	4.04149	5.31125e-05	0.000704977
WDR12	1395.67	-0.316237	0.0884871	3.57382	0.000351809	0.0035305
AIFM1	2442.09	-0.315994	0.0739726	4.27177	1.93926e-05	0.000290979
NOL8	1057.86	-0.315754	0.100456	3.1432	0.00167113	0.0126789
SUPV3L1	798.961	-0.314719	0.088864	3.54158	0.000397743	0.00390127
APBB2	1054.88	-0.314572	0.113997	2.75949	0.00578922	0.03497
SFXN5	459.993	-0.314404	0.120488	2.60942	0.00906947	0.0497228
TRNT1	438.546	-0.313576	0.119575	2.62241	0.008731	0.0482708
TOP1	3599.47	-0.313266	0.0553615	5.65855	1.52653e-08	4.17931e-07
C8orf33	1979.09	-0.312988	0.0661501	4.73149	2.22883e-06	4.23607e-05
CHCHD10	632.201	-0.312822	0.115497	2.70849	0.0067591	0.0393212
TRMT10C	769.19	-0.310537	0.106929	2.90415	0.00368257	0.0242436
CYCS	3353.58	-0.310185	0.0669266	4.63471	3.57441e-06	6.48103e-05
ATP6V1A	1785.1	-0.310069	0.0876215	3.53873	0.000402058	0.00392014
NAA15	3076.58	-0.309571	0.0682534	4.53561	5.74366e-06	9.89782e-05
NOP14	2266.5	-0.309485	0.0670893	4.61303	3.96847e-06	7.11936e-05
STARD7	4145.04	-0.308003	0.0544635	5.65523	1.55638e-08	4.25217e-07
HIP1	1850.58	-0.307477	0.0955202	3.21898	0.00128649	0.0102187
MANEAL	694.685	-0.306376	0.114135	2.68432	0.00726778	0.0414995
DCAF13	2384.44	-0.305971	0.0654095	4.67777	2.90009e-06	5.34906e-05
TAF1A	545.078	-0.305611	0.112874	2.70754	0.00677842	0.0393212
CACYBP	5305.29	-0.305151	0.0762169	4.00372	6.23538e-05	0.000806194
FARSB	1986.99	-0.305032	0.0765633	3.98405	6.77498e-05	0.000867647
NIFK	1263.66	-0.304955	0.0813685	3.74782	0.000178376	0.00196244
POLR3E	1617.82	-0.304705	0.0759777	4.01045	6.06026e-05	0.000789219
ZNF146	1852.46	-0.304623	0.0893154	3.41064	0.000648107	0.00581744
PSMG1	846.954	-0.304278	0.10145	2.99929	0.00270606	0.0189975
NOP56	5218.77	-0.303193	0.0925765	3.27505	0.00105643	0.00872422
AJUBA	2978.47	-0.30294	0.0940775	3.22011	0.00128141	0.0101968
DNAJA3	2552.65	-0.302521	0.0738687	4.09538	4.21468e-05	0.000574545
SURF6	1660.88	-0.302187	0.0699938	4.31734	1.5792e-05	0.000242501
SLC25A32	859.735	-0.302139	0.0895791	3.37288	0.000743869	0.00649906
SPRED2	1094.81	-0.301753	0.0890521	3.3885	0.00070276	0.00620188
EXOSC3	1243.09	-0.30173	0.0795976	3.79069	0.000150228	0.00169835
WDR4	947.426	-0.301604	0.0966405	3.12088	0.0018031	0.0135274
DDX10	1203.77	-0.30112	0.0985651	3.05503	0.00225037	0.0163227
TIMM21	684.224	-0.301113	0.101145	2.97704	0.00291046	0.0200672
TOMM40	4328.71	-0.300891	0.057733	5.21176	1.87057e-07	4.24405e-06
MRRF	686.933	-0.300599	0.106629	2.81911	0.00481564	0.0303017
MRPS26	1594.23	-0.300591	0.0997386	3.01378	0.00258012	0.0182698
GEMIN6	622.193	-0.300336	0.0976871	3.07447	0.00210878	0.0154411
ZMYND8	1479.27	-0.300019	0.105916	2.83262	0.00461684	0.0292914
THAP7	561.991	-0.299593	0.101395	2.9547	0.00312972	0.0213544
MRTO4	3192.12	-0.299127	0.068155	4.38893	1.13911e-05	0.000181748
PARD3	575.524	-0.299049	0.109119	2.74058	0.00613313	0.0365756
NUDT16	1055.16	-0.298216	0.0796451	3.74431	0.00018089	0.0019851
GNL3	3165.84	-0.298209	0.0852069	3.49982	0.000465565	0.00443708
GRHPR	1460.96	-0.298004	0.108695	2.74166	0.00611296	0.0364886
MRPS12	1292.59	-0.297871	0.0813635	3.66099	0.000251245	0.00263797
ABCB6	1350.07	-0.297595	0.080653	3.68982	0.000224414	0.0023849
LRRC58	2159.07	-0.297577	0.0737811	4.03325	5.50116e-05	0.00072432
FAM35A	787.834	-0.297369	0.0980546	3.03269	0.00242384	0.0173506
HEATR3	709.159	-0.295784	0.0939975	3.14672	0.0016511	0.0125655
DNAJA1	8677.01	-0.295238	0.07709	3.82978	0.000128259	0.00149777
TYW3	809.215	-0.294672	0.0901943	3.26708	0.00108663	0.00893698
ZNF593	641.922	-0.294486	0.0982904	2.99608	0.00273472	0.019127
ANAPC1	2521.86	-0.293741	0.0722983	4.0629	4.84659e-05	0.000650544
CISD3	713.819	-0.293722	0.109226	2.68912	0.00716397	0.0411103
DIMT1	705.74	-0.293524	0.112309	2.61354	0.00896098	0.0492586
MRPS28	492.268	-0.29328	0.108171	2.71126	0.00670278	0.0390841
USP28	722.849	-0.292326	0.108719	2.68881	0.00717063	0.0411175
YRDC	1230.6	-0.292019	0.0830345	3.51685	0.000436706	0.00420186
FADS1	1989.29	-0.291926	0.0763933	3.82136	0.000132716	0.00153914
HSP90AA1	33826.9	-0.291769	0.0727906	4.00833	6.11486e-05	0.000793963
NOM1	1483.45	-0.291441	0.103871	2.80579	0.00501936	0.0311813
CHAMP1	1078.99	-0.291109	0.0760904	3.82583	0.000130334	0.00151794
HCCS	2319.1	-0.290399	0.0746809	3.88854	0.00010085	0.00122232
EXOSC7	714.772	-0.29024	0.0941878	3.08151	0.00205957	0.0151312
AGAP3	2422.25	-0.290062	0.0742142	3.90844	9.28939e-05	0.00114279
ARMC6	1966.92	-0.289343	0.0811432	3.56583	0.000362701	0.00362597
SAMM50	2337.42	-0.289248	0.0645759	4.4792	7.4924e-06	0.00012455
WDR3	3967.88	-0.2889	0.0827945	3.48937	0.000484165	0.00456458
MRPL30	1180.49	-0.288442	0.0826073	3.49172	0.000479913	0.00454157
DNAJC21	1018.75	-0.28784	0.0844896	3.40681	0.000657269	0.00588759
CFAP97	1391.71	-0.28782	0.101813	2.82695	0.00469931	0.0296854
TFB2M	2064.54	-0.287466	0.0673203	4.27013	1.9536e-05	0.000292794
ZBTB11	709.225	-0.287264	0.110202	2.6067	0.00914186	0.0499734
BCCIP	989.65	-0.286742	0.0797491	3.59555	0.000323707	0.00330101
WDR61	758.222	-0.286449	0.105247	2.72169	0.00649483	0.038143
LARP4	1885.39	-0.286091	0.0649471	4.40499	1.05788e-05	0.000169183
RDH11	1469.29	-0.28606	0.0733583	3.8995	9.63925e-05	0.00117809
DDX18	3630.17	-0.286059	0.0696322	4.10813	3.98868e-05	0.000549374
SPECC1	1214.33	-0.285934	0.0956364	2.9898	0.00279161	0.0194419
WDR74	1116.85	-0.285734	0.0780845	3.65929	0.000252911	0.00265121
DDX21	11506.5	-0.285575	0.0811711	3.51819	0.000434503	0.00418669
SNHG16	5030.77	-0.284561	0.0961932	2.95822	0.00309419	0.021156
NPM1	35619	-0.284389	0.0704935	4.03426	5.47747e-05	0.00072338
ADAM17	1860.52	-0.282286	0.0740499	3.8121	0.000137792	0.00158648
FBXO45	1207.64	-0.282152	0.0849932	3.31969	0.00090116	0.0076162
RDX	4315.13	-0.281456	0.0658764	4.27249	1.93306e-05	0.00029038
NLE1	695.529	-0.280802	0.102899	2.7289	0.00635463	0.037555
UTP18	2200.28	-0.280628	0.0784015	3.57937	0.000344424	0.00347346
FTH1	51109.5	-0.28045	0.0719114	3.89994	9.62184e-05	0.00117706
LDHB	17593.9	-0.280061	0.0642037	4.36207	1.28839e-05	0.000202589
CDYL	826.078	-0.279933	0.0951854	2.94092	0.00327234	0.0221661
SNHG1	1449.45	-0.279014	0.101504	2.7488	0.00598134	0.0358662
LYAR	1855.02	-0.278518	0.0907822	3.06799	0.00215507	0.0157358
ESF1	1421.51	-0.278325	0.0836354	3.32784	0.000875227	0.00743376
NAMPT	2412.63	-0.278211	0.0945409	2.94276	0.00325298	0.0220463
SIGMAR1	3051.16	-0.278169	0.0703519	3.95397	7.68651e-05	0.000965525
IFRD2	2625.28	-0.277492	0.0828707	3.3485	0.000812516	0.00699628
MTHFD1	3480.26	-0.277365	0.0623056	4.45169	8.51973e-06	0.000138744
PIGM	589.761	-0.277019	0.0988665	2.80195	0.00507946	0.0314802
UTP11L	1505.85	-0.276766	0.0717327	3.85829	0.000114181	0.00135632
ATL2	1344.98	-0.276057	0.0818301	3.37354	0.000742077	0.00648774
PHACTR4	1670.62	-0.275944	0.0687229	4.01531	5.93675e-05	0.000775444
MRPL17	1682.43	-0.27536	0.0742572	3.7082	0.00020874	0.00224562
PSEN2	785.674	-0.274818	0.102611	2.67825	0.00740082	0.0420604
CUL4B	2683.77	-0.274261	0.0748088	3.66616	0.000246224	0.00258732
UTP14A	2514.96	-0.274094	0.0976852	2.80589	0.00501774	0.0311813
MCM2	6136.68	-0.273778	0.06493	4.21651	2.48114e-05	0.000362739
TBL1X	955.447	-0.273043	0.10018	2.72553	0.00641984	0.0378354
UBE2H	3629.35	-0.272914	0.0910241	2.99826	0.00271527	0.0190316
GPN1	1105.49	-0.272701	0.0853674	3.19444	0.00140102	0.010969
LRP12	1665.1	-0.272303	0.0862785	3.15609	0.001599	0.012249
IDH3A	1768.66	-0.272284	0.0713002	3.81884	0.00013408	0.00154919
ALAS1	2478.34	-0.272074	0.0689175	3.94783	7.88636e-05	0.000988736
MTCH2	2407.92	-0.272048	0.0579904	4.69126	2.71525e-06	5.05793e-05
DVL1	2765.33	-0.27136	0.102117	2.65735	0.00787582	0.0443658
RCBTB1	604.237	-0.271258	0.102385	2.64938	0.008064	0.0452768
GRWD1	2989.48	-0.271203	0.0837823	3.23699	0.00120796	0.0097237
MRPL21	1136.03	-0.270717	0.079409	3.40914	0.00065167	0.00584541
AKAP1	2491.6	-0.270525	0.0585325	4.62179	3.80437e-06	6.86252e-05
TKT	21385.2	-0.270321	0.0939579	2.87704	0.00401424	0.0259964
KIF13A	1206.83	-0.270301	0.0923666	2.92639	0.00342923	0.0229514
HEATR1	3722.61	-0.269634	0.0738617	3.65052	0.000261707	0.00272816
TIMM17A	2430.08	-0.269595	0.0693038	3.89005	0.000100223	0.00121696
SLC38A2	2993.41	-0.269411	0.0739097	3.64514	0.000267246	0.00277928
WDR77	1814.22	-0.269133	0.0722598	3.72452	0.000195687	0.00212343
MRPL19	1528.87	-0.269115	0.081196	3.31439	0.000918432	0.00773559
PPM1B	784.064	-0.268502	0.102906	2.60919	0.00907562	0.0497358
PDE12	1176.55	-0.26783	0.0767016	3.49185	0.000479692	0.00454157
COX15	1254	-0.267819	0.101128	2.64833	0.00808908	0.0453722
OSER1	819.843	-0.266856	0.0946846	2.81836	0.00482692	0.0303017
TBC1D5	1847.15	-0.266185	0.0836316	3.18283	0.00145844	0.0113373
DYNLL2	1703.79	-0.265797	0.0745409	3.56579	0.000362763	0.00362597
UHRF1BP1	905.624	-0.265556	0.0848715	3.12892	0.00175448	0.0132079
NSUN5	2254.74	-0.265223	0.0746682	3.55201	0.000382293	0.00377799
WDR75	1868.03	-0.265204	0.0824324	3.21722	0.00129437	0.0102688
COPS2	1733.87	-0.264945	0.0693678	3.81943	0.000133762	0.00154747
PRDX1	14364	-0.264423	0.0429207	6.16072	7.24157e-10	2.42879e-08
YARS	5208.81	-0.264198	0.0525076	5.0316	4.86397e-07	1.02221e-05
DESI1	839.694	-0.264138	0.100607	2.62545	0.00865336	0.0479426
CDC25A	1399.74	-0.263712	0.0839605	3.1409	0.0016843	0.0127455
XPO5	2262.73	-0.2636	0.0659822	3.99502	6.46895e-05	0.000833338
POLR1E	1433.15	-0.263593	0.0964827	2.73202	0.00629465	0.0373014
MAT2A	5609.41	-0.263361	0.0715604	3.68026	0.000232994	0.00246013
RABEP1	1957.58	-0.263123	0.0631861	4.16425	3.12375e-05	0.000447215
TIMM44	1323.16	-0.262777	0.0800901	3.28102	0.00103434	0.00857069
MAP1B	3356.01	-0.262452	0.0904684	2.90104	0.00371931	0.0244244
MYBBP1A	3541.95	-0.26241	0.0811628	3.23314	0.00122439	0.00982656
GAMT	996.818	-0.261938	0.0950772	2.755	0.00586917	0.0353228
SLC25A12	764.353	-0.261833	0.0873041	2.99909	0.00270783	0.0189997
DNAJC2	1542.25	-0.261503	0.0754557	3.46565	0.000528956	0.00492316
FH	3279.58	-0.260957	0.0790833	3.29977	0.000967624	0.00810826
OXA1L	2233.27	-0.260915	0.0803159	3.24861	0.00115972	0.00942287
MLST8	1076.11	-0.260385	0.0815949	3.1912	0.00141684	0.0110598
PSME3	5409.87	-0.260068	0.0566554	4.59035	4.42497e-06	7.86473e-05
ICT1	876.47	-0.259932	0.0809913	3.20938	0.0013302	0.0105023
TWISTNB	975.061	-0.25988	0.0963797	2.69641	0.00700904	0.0404133
TFAM	1642.62	-0.259611	0.0847396	3.06364	0.00218664	0.0159457
CTAG2	2567.01	-0.259547	0.0725499	3.57749	0.000346909	0.00349145
UQCRFS1	2397.02	-0.259504	0.080783	3.21236	0.00131651	0.010413
ZFAND5	2614.8	-0.259396	0.068115	3.80821	0.000139978	0.00161024
DTX2	1258.61	-0.259361	0.0930949	2.78598	0.00533663	0.0327797
TIMMDC1	1593.21	-0.259198	0.0976454	2.65449	0.00794295	0.0447055
GOPC	1204.9	-0.258358	0.0888977	2.90624	0.00365797	0.0241301
B3GALNT2	1155.71	-0.258039	0.0901085	2.86365	0.00418792	0.0269516
NCBP2.AS2	790.496	-0.25767	0.0940363	2.74012	0.00614173	0.0365806
PUM3	2019.24	-0.257314	0.0786567	3.27135	0.00107034	0.00882237
NDC1	1469.34	-0.256788	0.094803	2.70865	0.00675571	0.0393212
GEMIN5	1576.1	-0.256732	0.0809847	3.17013	0.00152372	0.0117749
MTIF2	1204.86	-0.2563	0.0786911	3.25704	0.0011258	0.00920189
LAMB1	11409.3	-0.256295	0.0474927	5.3965	6.79521e-08	1.68137e-06
LARP1	8201.33	-0.254957	0.0611495	4.1694	3.05405e-05	0.000439153
COG2	819.704	-0.25476	0.0971132	2.62333	0.0087074	0.048181
IMP4	1899.19	-0.254644	0.0922485	2.76041	0.00577288	0.0348873
MRPS23	2575.86	-0.254589	0.0604879	4.20892	2.56595e-05	0.000373888
THUMPD3	1257.68	-0.254317	0.0743076	3.42249	0.000620497	0.00561961
RNASEH1	1095.1	-0.253692	0.0909144	2.79044	0.00526357	0.0324525
BAG1	1099.72	-0.25354	0.0765166	3.31352	0.000921286	0.00775465
ADI1	2150.14	-0.25344	0.0924482	2.74142	0.00611737	0.0364982
AHCYL1	2403.94	-0.253179	0.0633371	3.99733	6.40613e-05	0.000826058
ACSL3	1646.85	-0.252696	0.0717907	3.51989	0.000431725	0.0041691
DPM1	982.374	-0.251973	0.0798549	3.15538	0.00160287	0.0122709
EIF5	3961.64	-0.251247	0.0727688	3.45268	0.000555044	0.00514406
TCEB3	3506.44	-0.250685	0.061925	4.0482	5.16124e-05	0.00068855
DHX37	2046.26	-0.250646	0.0663997	3.77481	0.000160128	0.00179942
ARHGAP5	1130.68	-0.25056	0.0947868	2.64341	0.00820759	0.0458799
ADSS	2351	-0.249846	0.0629481	3.96909	7.2149e-05	0.000915936
MRPL42	984.846	-0.249734	0.0851648	2.93236	0.00336396	0.0226347
TMEM33	1446.75	-0.249593	0.0838718	2.97589	0.00292141	0.0201321
C10orf2	1507.55	-0.249463	0.0748751	3.33172	0.000863103	0.00734506
C1orf109	759.14	-0.249003	0.0912547	2.72866	0.0063592	0.0375651
NCL	27876.9	-0.248997	0.0753689	3.30371	0.000954142	0.00800551
CNBP	7234.21	-0.248873	0.0499851	4.97896	6.39276e-07	1.31197e-05
SRSF8	666.197	-0.248829	0.092717	2.68375	0.00728016	0.0415457
DDX19A	3197.41	-0.248784	0.0650228	3.8261	0.000130191	0.00151763
NOL10	1337.06	-0.24876	0.0822673	3.0238	0.00249623	0.0177814
NFE2L2	2516.86	-0.248728	0.0815436	3.05024	0.00228657	0.0165486
MRPL3	3365.56	-0.248265	0.0595156	4.17142	3.02702e-05	0.000435745
CDV3	3881.84	-0.248245	0.0597979	4.1514	3.30442e-05	0.000466963
DLAT	1771.95	-0.248199	0.0781596	3.17554	0.00149557	0.0115847
METTL16	1246.99	-0.247393	0.0776296	3.18683	0.00143839	0.0112013
AATF	2505.53	-0.246522	0.0653154	3.77432	0.000160442	0.00180141
LAS1L	1846.93	-0.246435	0.0674567	3.65323	0.000258964	0.00270602
TIMM10	1242.48	-0.24632	0.0873977	2.81838	0.00482666	0.0303017
STRA13	1362.92	-0.246258	0.0877371	2.80677	0.00500409	0.031116
FAM217B	680.71	-0.246106	0.0914939	2.68986	0.00714812	0.0410422
EIF3J	2254.77	-0.246051	0.080926	3.04044	0.00236234	0.0170218
TXN	7544.15	-0.245742	0.0666583	3.68659	0.000227283	0.00241013
TRMT6	1322.15	-0.245318	0.0746894	3.28451	0.00102158	0.00848618
OSBPL11	895.067	-0.245239	0.0896175	2.7365	0.00620958	0.0369308
BYSL	1635.24	-0.244809	0.081491	3.00413	0.00266344	0.0187585
SPATS2	1195.55	-0.244413	0.0838077	2.91635	0.00354148	0.0235154
EARS2	1269.41	-0.244333	0.0698512	3.49791	0.000468914	0.00445604
SPIN1	1806.86	-0.244275	0.0753239	3.24299	0.00118281	0.00954546
EXOSC2	1191.07	-0.243936	0.0894171	2.72807	0.00637062	0.0376156
PFN2	4298.52	-0.243409	0.081549	2.98483	0.00283741	0.0196669
KIAA0232	1357.01	-0.242969	0.0726695	3.34348	0.000827347	0.00709139
PLEC	18216.6	-0.242924	0.0651809	3.72693	0.000193828	0.00210933
RARS	3802.75	-0.241729	0.0851004	2.84052	0.00450402	0.0287005
TNRC6A	2564.16	-0.241335	0.0615721	3.91956	8.87112e-05	0.00109647
TRIM26	1517.44	-0.240918	0.0732344	3.28969	0.00100298	0.00836706
PDCD11	3847.28	-0.240855	0.0773544	3.11366	0.00184784	0.0137999
OPA1	2152.44	-0.23967	0.0674644	3.55254	0.000381538	0.00377337
IARS	8101.57	-0.239233	0.0441349	5.4205	5.9434e-08	1.48178e-06
ZZZ3	1503.43	-0.238395	0.087243	2.73254	0.00628485	0.0372939
NOP58	3830.77	-0.237714	0.0761158	3.12305	0.00178985	0.0134588
DDX47	2819.19	-0.237294	0.0652335	3.63761	0.000275176	0.00285044
AFG3L2	2517.18	-0.237234	0.0691999	3.42824	0.000607506	0.00553253
AKAP11	1318.01	-0.236849	0.0774285	3.05894	0.00222119	0.0161647
LLPH	1401.39	-0.236777	0.0832495	2.84419	0.00445248	0.0284135
LETM1	3339.73	-0.236654	0.0751045	3.15099	0.00162716	0.0124206
FASTKD2	1373.92	-0.236615	0.0795471	2.97453	0.00293442	0.0201929
UBAC1	1370.07	-0.235895	0.0682151	3.45811	0.000543972	0.00504859
DNTTIP2	2771.5	-0.234709	0.0697989	3.36265	0.000771985	0.00666938
SNX27	1139.28	-0.234373	0.0794187	2.9511	0.00316643	0.0215712
PNN	2442.06	-0.234364	0.0787616	2.97562	0.00292398	0.0201392
XPOT	4549.61	-0.234055	0.0616119	3.79886	0.000145364	0.00165714
MAPK9	1034.27	-0.23393	0.0896328	2.60987	0.00905763	0.0497061
ZSCAN25	1328.18	-0.23383	0.0774394	3.01952	0.00253176	0.0179759
TSR1	4212.08	-0.233598	0.0658579	3.54701	0.000389632	0.00383607
NBN	1503.43	-0.233544	0.069909	3.34068	0.00083573	0.00714923
POLR2K	831.06	-0.231895	0.0860657	2.69439	0.00705166	0.0405802
VMA21	997.117	-0.231884	0.0835981	2.7738	0.00554054	0.0337319
FAM96A	1278.02	-0.231787	0.0725939	3.19293	0.00140839	0.0110135
NUFIP2	2954.05	-0.231769	0.0764721	3.03077	0.00243933	0.0174424
PFDN2	3090.76	-0.231462	0.0671541	3.44673	0.000567417	0.00523285
STIP1	9592.48	-0.231004	0.0724941	3.18652	0.00143994	0.0112068
PA2G4	9082.14	-0.230326	0.0671552	3.42976	0.000604119	0.00551317
DPYSL3	3800.07	-0.230045	0.062993	3.65191	0.000260296	0.00271561
ARHGAP17	1769.61	-0.229811	0.0701527	3.27587	0.00105336	0.00870981
NBEAL2	1262.14	-0.229158	0.0804958	2.84683	0.00441572	0.0282339
SEC23IP	1261.82	-0.22889	0.075967	3.01302	0.00258658	0.0182961
CCDC137	2807	-0.228798	0.0745176	3.07039	0.00213777	0.0156269
CIAPIN1	1657.83	-0.228502	0.0688911	3.31686	0.000910357	0.00767453
ZC3H15	2308.86	-0.227479	0.0752561	3.02274	0.00250501	0.0178254
IVD	1382.99	-0.227424	0.0810849	2.80476	0.00503535	0.0312511
AK2	4852.7	-0.226986	0.0536192	4.2333	2.30285e-05	0.000340469
LASP1	11088.5	-0.22686	0.063754	3.55836	0.000373173	0.0037018
LYRM2	1027.46	-0.226098	0.0827045	2.73381	0.00626058	0.0371667
EIF2B1	2488.74	-0.225712	0.0774572	2.91403	0.003568	0.0236197
RIOK1	1226.3	-0.225691	0.0865481	2.60769	0.00911558	0.0498974
TMEM199	1011.22	-0.225534	0.0816064	2.76369	0.00571524	0.0345869
MRPS10	1460.49	-0.225352	0.080796	2.78915	0.00528465	0.0325066
ERLIN2	1004.4	-0.224547	0.0790367	2.84105	0.00449654	0.0286668
TXLNG	1722.56	-0.224545	0.0751509	2.98793	0.00280876	0.0195199
NOP2	2927.08	-0.224418	0.0776571	2.88985	0.00385423	0.0251215
TRIM14	1531.41	-0.2238	0.0800166	2.79693	0.00515914	0.0318986
MCFD2	4418.29	-0.223712	0.0526944	4.24546	2.18141e-05	0.000323608
MRPL35	1050.37	-0.223617	0.0815195	2.74311	0.00608604	0.036361
GGA2	1805.1	-0.222867	0.0682179	3.26699	0.00108697	0.00893698
LDLR	2143.7	-0.222298	0.0840017	2.64636	0.0081364	0.0455597
ABCE1	3725.13	-0.222202	0.0612432	3.62819	0.000285418	0.00295187
MRPS15	1255.93	-0.22205	0.0743293	2.98738	0.00281381	0.0195446
GOT2	4425.25	-0.221677	0.0507104	4.37143	1.23437e-05	0.000194795
DSTYK	1302.53	-0.221102	0.0702674	3.14659	0.00165189	0.0125655
NGDN	1225.96	-0.219944	0.0811773	2.70943	0.00673999	0.0392836
SBNO1	1497.65	-0.21873	0.0728594	3.00208	0.00268143	0.0188649
PPP1CC	3807.6	-0.218524	0.0573894	3.80774	0.000140241	0.00161185
HIF1A	3519.31	-0.217587	0.074708	2.9125	0.00358551	0.0236998
IGF2BP3	1986.12	-0.216976	0.0764691	2.83743	0.00454781	0.0289374
CBX3	4489.94	-0.216415	0.0602559	3.59159	0.000328662	0.00334374
SNX19	2491.03	-0.21622	0.0576608	3.74985	0.000176939	0.00195317
CIAO1	3012.72	-0.215745	0.0676161	3.19073	0.00141913	0.0110711
RPRD1A	1848.36	-0.21542	0.0673465	3.19868	0.00138056	0.0108476
TCP1	8532.87	-0.215248	0.0459169	4.68777	2.76199e-06	5.13769e-05
MRPL20	2379.47	-0.214932	0.0748746	2.87056	0.0040975	0.0264833
BET1L	2030.53	-0.21418	0.0685917	3.12253	0.00179301	0.0134671
CPSF2	1045.46	-0.213829	0.0792637	2.69769	0.00698234	0.0403376
BAZ1A	2002.76	-0.213773	0.0632139	3.38174	0.000720282	0.00632671
RNF20	1900.21	-0.213364	0.0728097	2.93043	0.00338497	0.0227294
MLH1	1363.86	-0.213249	0.0813788	2.62045	0.00878144	0.0484883
GLRX3	1019.66	-0.212535	0.0806886	2.63402	0.00843817	0.0469139
RNF216	2128.91	-0.212472	0.066472	3.19641	0.0013915	0.0109075
NSMAF	1000.73	-0.212071	0.0797122	2.66046	0.00780351	0.044053
FARSA	5105.11	-0.21161	0.0620256	3.41165	0.000645715	0.00579994
CHCHD3	1939.32	-0.210472	0.0735647	2.86105	0.00422239	0.0271301
VKORC1L1	2499.26	-0.210455	0.0807067	2.60765	0.00911652	0.0498974
GTF3C6	1495.44	-0.210409	0.075835	2.77456	0.00552762	0.0336892
DHX9	9190.09	-0.210401	0.0613434	3.42989	0.000603819	0.00551317
GNPNAT1	1764.18	-0.210177	0.0787848	2.66773	0.00763646	0.0432216
SDAD1	1517.97	-0.208647	0.077019	2.70904	0.00674781	0.0393118
GATAD2A	3018.23	-0.208607	0.0570616	3.65583	0.000256351	0.00268299
VAPA	2938.84	-0.207758	0.0581703	3.57155	0.000354873	0.00355796
METTL13	2400.1	-0.207106	0.0685608	3.02076	0.00252143	0.0179316
POLDIP2	4287.72	-0.207044	0.0545765	3.79365	0.000148451	0.00168553
RNF114	1601.55	-0.2068	0.0652533	3.16918	0.00152869	0.0117995
CNDP2	1892.2	-0.206661	0.0739986	2.79277	0.00522591	0.0322506
PUS7	1134.34	-0.206353	0.0776291	2.65819	0.00785606	0.0442925
ENOPH1	1392.83	-0.205998	0.0702267	2.93333	0.00335353	0.022576
GTF3C3	1614.28	-0.205894	0.0714637	2.8811	0.00396287	0.0257146
TNPO1	5034.04	-0.20555	0.0582599	3.52816	0.000418466	0.00405361
DDX56	3476.49	-0.205246	0.0518763	3.95646	7.60692e-05	0.000957406
ZAK	1675.73	-0.205057	0.0699477	2.93158	0.00337239	0.0226681
UMPS	1783.99	-0.20419	0.0748677	2.72734	0.00638467	0.0376816
SRSF7	4072.97	-0.203664	0.0572105	3.5599	0.000371003	0.00368586
LSM12	1446.62	-0.202988	0.0729033	2.78434	0.0053637	0.0328997
RAE1	1737.35	-0.202415	0.0641265	3.1565	0.00159673	0.0122454
ZFP91	1938.28	-0.20172	0.0671924	3.00213	0.00268097	0.0188649
QSOX2	2135.09	-0.201655	0.0675694	2.98441	0.00284125	0.0196831
MRPL12	4600.82	-0.201429	0.0568115	3.54558	0.000391755	0.00385407
SART3	2315.97	-0.199682	0.0763436	2.61557	0.00890784	0.0490006
GTPBP6	1432.91	-0.199125	0.0742377	2.68226	0.00731266	0.0416768
TBK1	1066.03	-0.198841	0.0755184	2.63301	0.00846326	0.0470085
GTPBP6.1	1432.71	-0.19877	0.0742858	2.67575	0.00745623	0.0423382
SRP72	3506.4	-0.19868	0.0637202	3.11801	0.00182079	0.0136445
UTP4	2410.86	-0.198138	0.0652043	3.03872	0.00237582	0.0171001
DNAJC11	1605.19	-0.197577	0.072335	2.73142	0.00630629	0.0373198
AURKAIP1	3720.8	-0.197458	0.0702066	2.81253	0.00491537	0.0307246
TOMM6	3246.1	-0.196908	0.0694417	2.83559	0.00457412	0.0290636
LONP1	4224.09	-0.196816	0.0610533	3.22368	0.00126555	0.0101136
CLINT1	3392.52	-0.196556	0.0691127	2.844	0.00445515	0.0284167
ABCD3	1288.19	-0.196127	0.0728771	2.6912	0.00711951	0.0409138
ABCC1	2488.03	-0.195191	0.0694391	2.81097	0.00493922	0.0307924
ELOVL5	2376.59	-0.19518	0.0648233	3.01096	0.00260424	0.0184009
GART	4078.06	-0.194413	0.0574849	3.38198	0.000719654	0.00632543
USP24	2148.69	-0.193719	0.0687281	2.81863	0.00482287	0.0303017
SH3KBP1	4713.09	-0.193235	0.0681218	2.83661	0.00455949	0.0289977
AVL9	1336.56	-0.192978	0.0732688	2.63384	0.00844263	0.0469139
EPB41L2	4331.78	-0.190889	0.0689865	2.76705	0.00565659	0.0343269
HSP90AB1	90348.7	-0.190685	0.0512087	3.72368	0.000196337	0.00212791
FAM208B	3925.7	-0.190629	0.0628311	3.03399	0.00241339	0.0173041
UQCRC2	2797.04	-0.188796	0.0647355	2.91643	0.00354062	0.0235154
MCM3AP	3182.6	-0.188796	0.0647531	2.91563	0.00354967	0.0235579
ARIH2	3152.41	-0.188592	0.0617873	3.05227	0.00227115	0.0164551
CCT3	16288.9	-0.188242	0.052861	3.56107	0.000369347	0.00367498
LBR	3096.31	-0.188137	0.056376	3.33717	0.000846355	0.00723068
RAN	13471.1	-0.186551	0.0541092	3.44768	0.000565415	0.00522123
DLD	3189.1	-0.186282	0.0686295	2.71432	0.00664116	0.0388284
GHITM	5780.51	-0.186135	0.0456395	4.07837	4.53531e-05	0.000612523
BCLAF1	4926.08	-0.186067	0.0577962	3.21937	0.00128471	0.0102169
RBM25	3218.89	-0.185975	0.0622652	2.98683	0.00281888	0.0195695
INTS7	1520.93	-0.185815	0.0683657	2.71796	0.00656851	0.0384723
NPC1	1767.1	-0.18574	0.0684276	2.7144	0.00663951	0.0388284
ADH5	2843.51	-0.185248	0.0597611	3.0998	0.0019365	0.0143719
RANBP1	5513.11	-0.184047	0.0630117	2.92083	0.003491	0.0232745
TMX2	2452.31	-0.181813	0.0662945	2.7425	0.00609735	0.036412
SRSF1	9138.52	-0.18171	0.0598963	3.03375	0.00241536	0.0173088
TSN	1877.63	-0.181482	0.0672998	2.69662	0.00700469	0.0404133
MAGEA3	8700.37	-0.181109	0.0545823	3.31809	0.000906349	0.00765223
ILF2	7928.24	-0.181027	0.0653613	2.76964	0.0056118	0.0341341
DCBLD2	9044.17	-0.180582	0.0531167	3.39971	0.000674565	0.00601376
C1QBP	8520.28	-0.179841	0.0543301	3.31015	0.000932471	0.00784376
AHSA1	6711.68	-0.179509	0.0572173	3.13732	0.00170501	0.0128799
GTPBP4	3892.24	-0.178799	0.0575982	3.10425	0.0019076	0.0141884
EHMT2	1964.07	-0.177955	0.0646038	2.75456	0.00587716	0.0353384
NARS	6193.37	-0.176186	0.0513906	3.42837	0.000607212	0.00553253
MBNL1	3030.87	-0.175981	0.0560389	3.14034	0.00168751	0.0127624
PHB2	5671.98	-0.174835	0.0621246	2.81426	0.0048889	0.0306029
CDK4	6148.17	-0.173982	0.0586474	2.96658	0.00301131	0.0206324
MCM3	5690.84	-0.173588	0.0590553	2.93941	0.00328836	0.0222548
YWHAG	14743.8	-0.173436	0.0511473	3.39092	0.000696582	0.0061598
SRRM1	2623.94	-0.172486	0.0596052	2.89381	0.00380604	0.0248568
CCT5	6444.36	-0.172393	0.0630023	2.73629	0.00621364	0.0369382
PSMA5	3152.7	-0.171	0.0580634	2.94505	0.003229	0.0219405
PSMD11	5223.83	-0.170946	0.0622734	2.74509	0.00604935	0.0361747
PPM1G	6842.96	-0.170667	0.0541736	3.15038	0.00163057	0.0124394
AREL1	1919.53	-0.170446	0.0645042	2.64239	0.00823222	0.0459784
PRDX6	8638.5	-0.170045	0.0588959	2.88722	0.00388662	0.0252823
SSB	3731.99	-0.169889	0.0559035	3.03896	0.00237393	0.017096
ERH	3543.02	-0.169727	0.0585056	2.90103	0.00371935	0.0244244
TRA2B	4076.38	-0.169684	0.0565303	3.00164	0.0026853	0.0188821
NBPF1	3821.01	-0.169385	0.0595333	2.84522	0.00443809	0.0283493
HECTD1	3468.16	-0.166333	0.0538521	3.08869	0.0020104	0.0148448
MAGEA6	8494.97	-0.165394	0.0489596	3.37817	0.000729706	0.00640092
DDX27	2867.51	-0.164875	0.0632444	2.60695	0.00913521	0.049958
MRPS16	2108.58	-0.164223	0.06154	2.66855	0.00761791	0.0431539
COASY	3466.13	-0.163899	0.0601968	2.72272	0.00647478	0.0380496
PSMA3	2379.68	-0.162562	0.060538	2.6853	0.00724654	0.0414451
CAPRIN1	7345.73	-0.161632	0.0571261	2.82939	0.0046637	0.029503
SUB1	2468.12	-0.161233	0.0586385	2.74962	0.00596652	0.0357937
PSME4	2688.29	-0.161211	0.0559914	2.87922	0.00398661	0.0258558
ANP32B	6151.59	-0.159696	0.0612127	2.60887	0.00908426	0.0497623
KPNA6	2589.99	-0.158393	0.0606967	2.60958	0.00906524	0.0497204
PTGES3	7862.51	-0.158067	0.0524379	3.01437	0.00257513	0.0182443
DDX3X	11664.6	-0.15804	0.0484532	3.2617	0.00110745	0.00907694
WNK1	4864.66	-0.156649	0.0535797	2.92366	0.00345947	0.0230928
MATR3	6220.43	-0.153244	0.0491583	3.11736	0.00182481	0.0136668
PLEKHB2	4874.13	-0.153041	0.0576277	2.65568	0.00791492	0.0445669
PRPF19	6623.77	-0.152719	0.0525964	2.9036	0.00368893	0.0242733
ETF1	5665.14	-0.151673	0.0476124	3.18557	0.0014447	0.0112371
SERBP1	13096.2	-0.147862	0.0514222	2.87544	0.0040346	0.0261025
CENPB	3016.19	-0.146656	0.0530599	2.76397	0.00571036	0.0345733
HNRNPF	7412.05	-0.144435	0.0512418	2.81869	0.00482195	0.0303017
EIF3I	9724.71	-0.138878	0.0472626	2.93843	0.00329877	0.0222761
FAM168B	4834.33	-0.132521	0.0504399	2.6273	0.00860652	0.0477436
CCT8	7977.01	-0.128168	0.0471384	2.71896	0.00654869	0.0383905
