# Supplementary material for: HIF2α negatively regulates MYCN protein levels and promotes a low-risk noradrenergic phenotype in neuroblastoma
Source: Proc Natl Acad Sci U S A. 2025 Oct 21;122(43):e2516922122. doi: 10.1073/pnas.2516922122 (PMC12582314; doi:10.1073/pnas.2516922122)
Supplement: Supplementary file 9 — Dataset S08 (XLSX) [file pnas.2516922122.sd08.xlsx]

## Sheet: Dataset S8
	baseMean	log2FoldChange	lfcSE	stat	pvalue	padj
IGFBP3	15669.8	9.22617	0.193844	-47.5959	0	0
NDRG1	37041.3	7.43988	0.122019	-60.9731	0	0
HILPDA	4890.94	6.58374	0.0906987	-72.5892	0	0
C10orf10	1943.46	6.17523	0.127873	-48.2919	0	0
THBS2	9421.76	4.23494	0.11117	-38.0944	0	0
EPAS1	19957.9	7.23033	0.192778	-37.506	7.36091e-308	1.65167e-304
TMEM45A	737.289	4.66101	0.129515	-35.9882	1.28051e-283	2.46279e-280
ADM	2908.18	3.14818	0.0928134	-33.9195	3.43713e-252	5.78426e-249
IGFBP5	1192.25	8.29676	0.253461	-32.7339	5.14357e-235	7.69422e-232
EGLN3	1424.99	5.79482	0.182632	-31.7296	6.0793e-221	8.18456e-218
SNX33	1913.58	3.60203	0.117663	-30.6132	8.17e-206	9.99933e-203
PGF	7693.28	4.95621	0.16208	-30.5788	2.3412e-205	2.62663e-202
ITPR1	1484.74	3.86359	0.128561	-30.0525	2.02332e-198	2.09539e-195
SLC2A1	7821.4	2.4291	0.0825227	-29.4356	1.92616e-190	1.85228e-187
BHLHE40	3605.87	3.45827	0.121435	-28.4784	2.16859e-178	1.94638e-175
IRS2	3464.93	4.43954	0.159604	-27.816	2.78071e-170	2.33979e-167
P4HA1	1308.61	2.65678	0.0961775	-27.6238	5.77003e-168	4.56952e-165
ANGPTL4	4058.51	9.26197	0.346386	-26.7389	1.66266e-157	1.17812e-154
ARRDC3	1671.12	3.9126	0.147117	-26.5951	7.73457e-156	5.20653e-153
SERPINE1	52858.9	4.51897	0.172635	-26.1765	4.9218e-151	3.15535e-148
COL5A1	11981.5	3.06479	0.117713	-26.0361	1.934e-149	1.18352e-146
RARA	763.151	2.54932	0.108555	-23.4842	5.9182e-122	3.46421e-119
NFIL3	890.678	3.09268	0.131734	-23.4767	7.0609e-122	3.96087e-119
STC1	8733.19	4.60959	0.197438	-23.3471	1.47657e-120	7.9516e-118
KLF7	626.98	2.89432	0.132487	-21.8461	8.45907e-106	4.38017e-103
FAM107B	1350.14	2.81779	0.134116	-21.0102	5.2914e-98	2.63845e-95
ECE1	12072.3	2.25915	0.108645	-20.7939	4.9149e-96	2.36319e-93
ERRFI1	12401.2	3.13292	0.150884	-20.7638	9.19818e-96	4.27017e-93
RPTOR	2329.8	1.94439	0.094336	-20.6113	2.17311e-94	9.75217e-92
PAG1	280.393	3.43261	0.166629	-20.6003	2.72621e-94	1.18397e-91
SYDE1	2047.7	1.92833	0.0940246	-20.5087	1.79925e-93	7.34039e-91
CA9	370.631	3.74243	0.184459	-20.2887	1.6185e-91	6.40878e-89
SLC6A8	4378.57	2.99355	0.150395	-19.9046	3.71123e-88	1.3879e-85
SHB	1502.8	2.10581	0.106262	-19.8171	2.12061e-87	7.71616e-85
LOXL2	5176.75	1.93016	0.0992211	-19.4531	2.74221e-84	9.71535e-82
MLLT4	1660.05	1.78098	0.0951595	-18.7157	3.6871e-78	1.2728e-75
PRKAG2	1075.51	2.5812	0.138412	-18.6487	1.2928e-77	4.35124e-75
F3	762.416	4.28542	0.232253	-18.4515	5.06846e-76	1.62468e-73
PLIN2	2074.33	2.76993	0.151207	-18.3188	5.85446e-75	1.83299e-72
TCAF2	176.404	4.33348	0.237104	-18.2767	1.26815e-74	3.88025e-72
TGFA	2017.29	3.30656	0.181596	-18.2083	4.43269e-74	1.32616e-71
SH3BP5	503.527	2.13432	0.118541	-18.0049	1.78182e-72	5.21494e-70
GAL3ST1	487.026	4.20137	0.234821	-17.8918	1.3669e-71	3.91543e-69
MXI1	299.42	2.70164	0.15157	-17.8244	4.57287e-71	1.2826e-68
CYP11A1	199.444	8.10376	0.454714	-17.8217	4.79796e-71	1.31826e-68
QSOX1	11971.8	1.95941	0.110102	-17.7963	7.54384e-71	2.03126e-68
TMEM158	2007.77	1.93567	0.108919	-17.7715	1.17462e-70	3.10076e-68
SEMA4B	3305.79	2.37023	0.133844	-17.7089	3.58068e-70	9.27053e-68
PAM	4701.57	1.51805	0.0873076	-17.3874	1.0286e-67	2.61283e-65
CD68	912.098	2.16113	0.125013	-17.2872	5.87027e-67	1.46355e-64
SYTL3	210.364	3.33851	0.193217	-17.2785	6.82808e-67	1.67139e-64
SH3PXD2A	334.904	2.93912	0.170489	-17.2394	1.34475e-66	3.23292e-64
ENO2	1048.75	2.43542	0.141879	-17.1654	4.82256e-66	1.13905e-63
CDKN2C	2628.09	2.48282	0.145591	-17.0534	3.29848e-65	7.65644e-63
FKBP9P1	553.976	2.42824	0.142478	-17.0429	3.94757e-65	9.00782e-63
PLXNA2	392.978	4.72445	0.278245	-16.9795	1.16545e-64	2.61507e-62
MCF2L	143.97	6.11256	0.365604	-16.7191	9.52129e-63	2.10139e-60
CERCAM	1156.59	1.90672	0.114991	-16.5815	9.48188e-62	2.05894e-59
FSTL3	2938.03	3.18736	0.193788	-16.4477	8.71114e-61	1.86156e-58
TGFB1I1	674.027	1.9728	0.120113	-16.4245	1.27802e-60	2.68843e-58
LOC154761	116.685	4.20114	0.255856	-16.4199	1.37736e-60	2.85282e-58
SETBP1	152.528	3.69245	0.227681	-16.2177	3.78142e-59	7.71353e-57
ERO1A	1878.92	1.43117	0.0888229	-16.1126	2.07985e-58	4.17925e-56
PDE2A	792.251	7.40469	0.467693	-15.8324	1.86067e-56	3.57813e-54
DEGS1	2365.7	1.45647	0.091998	-15.8315	1.887e-56	3.57813e-54
ZNF395	952.795	1.67404	0.105837	-15.8172	2.36958e-56	4.43079e-54
IPO13	863.244	2.01016	0.128832	-15.6029	6.95829e-55	1.28328e-52
ICAM5	366.563	2.94197	0.189094	-15.5582	1.39953e-54	2.5462e-52
PNCK	194.788	7.93786	0.511511	-15.5185	2.60245e-54	4.67158e-52
SLC2A14	453.158	3.79517	0.244699	-15.5096	2.98928e-54	5.29534e-52
ALDOC	532.076	2.5415	0.16404	-15.4932	3.85828e-54	6.74598e-52
IMPDH1	1874.77	2.21462	0.143475	-15.4356	9.43813e-54	1.62904e-51
IL1RAP	432.416	2.35014	0.152525	-15.4083	1.44019e-53	2.45434e-51
SFXN3	1319.09	1.42413	0.094545	-15.063	2.83536e-51	4.65518e-49
LIMCH1	3223.15	1.86272	0.12382	-15.0437	3.79474e-51	6.15524e-49
GCLC	1364.62	2.59256	0.173629	-14.9316	2.05344e-50	3.29113e-48
MAFK	2343.7	2.24276	0.150634	-14.8888	3.89656e-50	6.17169e-48
TACC1	821.267	1.60127	0.107945	-14.8341	8.81751e-50	1.38035e-47
EGLN1	1531.46	1.92403	0.129785	-14.8247	1.01399e-49	1.56912e-47
PLXNA3	574.88	2.12311	0.144366	-14.7065	5.85759e-49	8.96144e-47
MAGED2	1325.66	1.60914	0.109648	-14.6755	9.25123e-49	1.39943e-46
TCAF2P1.1	87.3179	4.32564	0.295165	-14.655	1.25216e-48	1.87309e-46
TMCO3	2071.68	1.57196	0.107736	-14.5909	3.20994e-48	4.74894e-46
LOX	659.308	6.34862	0.435948	-14.5628	4.84341e-48	7.08769e-46
METRNL	1423.2	2.27885	0.158217	-14.4033	4.93132e-47	7.13874e-45
LINC01116	281.787	2.08722	0.145336	-14.3613	9.0483e-47	1.29593e-44
NR2F2	2004.25	2.20561	0.15529	-14.2032	8.75672e-46	1.22804e-43
TLE3	841.414	1.68328	0.119443	-14.0927	4.21034e-45	5.78406e-43
RFPL4A	263.775	9.08005	0.64482	-14.0815	4.93354e-45	6.70911e-43
HES1	253.421	2.96962	0.211014	-14.0731	5.55973e-45	7.48507e-43
MT1X	632.569	2.135	0.151761	-14.0682	5.96057e-45	7.94526e-43
TGFBI	15710	2.43765	0.174111	-14.0005	1.54708e-44	2.04199e-42
FKBP9	2202.02	1.27948	0.091528	-13.9791	2.08984e-44	2.7316e-42
PLXNB3	444.003	2.05811	0.148123	-13.8945	6.83556e-44	8.7645e-42
SEPW1	407.668	1.79925	0.129637	-13.8791	8.4817e-44	1.07726e-41
LDHA	13227.9	1.08375	0.0782143	-13.8561	1.16827e-43	1.46995e-41
PGK1	7136.72	1.16886	0.0844082	-13.8478	1.31247e-43	1.63608e-41
TIE1	159.094	4.09141	0.296019	-13.8214	1.89236e-43	2.33733e-41
LPCAT1	302.084	2.02614	0.1473	-13.7552	4.74056e-43	5.80201e-41
ETS1	2229.88	1.76455	0.128862	-13.6933	1.11273e-42	1.33756e-40
TRIM11	868.876	1.44397	0.106361	-13.5761	5.54742e-42	6.55131e-40
COL18A1	4184.56	1.80875	0.134233	-13.4747	2.20407e-41	2.58029e-39
PTPN9	1054.13	1.30643	0.0972267	-13.437	3.6725e-41	4.22588e-39
NOL3	434.284	1.82791	0.136093	-13.4313	3.96268e-41	4.52115e-39
JUN	1173.03	2.02183	0.150719	-13.4145	4.9714e-41	5.62436e-39
TRAM2	2915.7	1.10517	0.0826408	-13.3731	8.67992e-41	9.73815e-39
ZEB2	444.181	1.69814	0.12753	-13.3156	1.87855e-40	2.09016e-38
COL6A2	3614	1.88168	0.141654	-13.2837	2.87982e-40	3.17795e-38
FAT4	379.672	2.39805	0.180728	-13.2688	3.50945e-40	3.84128e-38
ADAM8	232.63	3.12514	0.235754	-13.2559	4.16817e-40	4.52548e-38
PXN	5076.11	0.95867	0.0725649	-13.2112	7.55949e-40	8.14187e-38
FLJ23867	321.978	2.24448	0.170326	-13.1776	1.18133e-39	1.26224e-37
HRH1	463.214	1.8102	0.138013	-13.1162	2.6608e-39	2.82066e-37
PCBP3	463.504	3.41793	0.261208	-13.0851	4.00827e-39	4.21588e-37
GPR176	1162.77	1.90265	0.146124	-13.0208	9.32435e-39	9.65644e-37
NRBP2	324.597	2.15302	0.16574	-12.9904	1.38751e-38	1.42596e-36
FN1	9348.53	4.07341	0.313744	-12.9832	1.52351e-38	1.55387e-36
GRN	3962.73	1.28239	0.0989067	-12.9657	1.91569e-38	1.93916e-36
OBSCN	601.144	2.2992	0.177808	-12.9308	3.01732e-38	3.03151e-36
RHOB	1048.57	2.64893	0.205866	-12.8672	6.8826e-38	6.86373e-36
TUBGCP2	2892.84	2.01722	0.156792	-12.8656	7.02726e-38	6.95647e-36
CORO2B	163.867	3.13011	0.244022	-12.8271	1.15537e-37	1.13538e-35
MIR210HG	73.8371	3.92473	0.307271	-12.7729	2.32417e-37	2.26741e-35
LCP1	874.718	3.0677	0.240478	-12.7567	2.86068e-37	2.77074e-35
LINC01615	80.3491	3.76325	0.295336	-12.7422	3.44394e-37	3.28835e-35
OS9	3460.72	0.986052	0.0775124	-12.7212	4.50844e-37	4.27445e-35
EHD2	2262.65	1.53049	0.120574	-12.6933	6.43729e-37	6.01842e-35
LAMB2	2770.9	1.49517	0.119095	-12.5545	3.75652e-36	3.48786e-34
LGALS3	1374.93	2.68924	0.214683	-12.5266	5.34214e-36	4.92611e-34
TPM1	4673.24	1.78778	0.143172	-12.4869	8.80089e-36	8.0603e-34
X03.mar	145.204	3.61157	0.289596	-12.4711	1.0739e-35	9.76885e-34
DUSP1	1282.1	2.79183	0.22416	-12.4546	1.31991e-35	1.19261e-33
ADAMTS9	1300.44	8.56601	0.690194	-12.411	2.27732e-35	2.04397e-33
SMIM3	709.299	2.08459	0.168121	-12.3993	2.63468e-35	2.34905e-33
CALCOCO1	669.422	1.42893	0.115474	-12.3745	3.59101e-35	3.18064e-33
EVA1B	390.333	1.95562	0.158196	-12.362	4.19712e-35	3.69319e-33
ZFYVE28	504.774	2.02193	0.164651	-12.2801	1.15789e-34	1.00572e-32
AFF3	88.792	3.87277	0.317504	-12.1975	3.20324e-34	2.74683e-32
CSRNP1	585.676	2.22274	0.183491	-12.1136	8.95138e-34	7.53202e-32
HPCAL1	4052.92	1.47215	0.12199	-12.0678	1.56296e-33	1.30697e-31
PTPRB	162.29	2.41418	0.200145	-12.0622	1.6734e-33	1.39068e-31
TP53BP2	1239.36	1.29189	0.107341	-12.0354	2.31562e-33	1.87802e-31
TFPI2	1017.4	5.61423	0.466884	-12.0249	2.62915e-33	2.11954e-31
ID2	150.794	2.36983	0.197333	-12.0093	3.17513e-33	2.54445e-31
TUBB6	2825.97	2.00593	0.167145	-12.0011	3.50675e-33	2.79357e-31
SEZ6L2	814.221	2.25717	0.188122	-11.9984	3.6208e-33	2.86746e-31
HIST1H4H	107.292	3.82111	0.319257	-11.9688	5.17988e-33	4.07817e-31
FGF1	181.904	4.03043	0.336773	-11.9678	5.23912e-33	4.10083e-31
MOB3A	952.942	1.27948	0.107516	-11.9004	1.17741e-32	9.11005e-31
RFPL4AL1	225.339	9.85594	0.83659	-11.7811	4.88539e-32	3.73705e-30
SERINC1	1918.75	1.02191	0.0868773	-11.7627	6.07478e-32	4.62061e-30
IFFO1	243.816	1.86147	0.158627	-11.7349	8.44504e-32	6.38739e-30
TRIML2	240.982	2.52363	0.215642	-11.7029	1.23211e-31	9.267e-30
ADAM19	751.809	1.62427	0.13891	-11.6929	1.38526e-31	1.0361e-29
EFEMP2	822.562	1.38645	0.118807	-11.6697	1.82034e-31	1.35399e-29
PPP1R13L	898.735	1.75674	0.151182	-11.62	3.25997e-31	2.3983e-29
BTG1	755.112	1.4771	0.127529	-11.5824	5.06063e-31	3.68277e-29
TNFAIP1	1418.26	1.3011	0.112437	-11.5718	5.72625e-31	4.14476e-29
LOC730101	358.629	1.75185	0.151443	-11.5677	6.00533e-31	4.32352e-29
RAB3B	505.196	2.0703	0.179155	-11.5559	6.8896e-31	4.93376e-29
SLC39A13	820.817	1.31199	0.113679	-11.5412	8.18057e-31	5.82725e-29
PTPRN	173.412	4.55035	0.394306	-11.5401	8.27992e-31	5.86697e-29
PVRL1	607.155	2.42387	0.210166	-11.5331	8.98479e-31	6.3331e-29
SERPINB8	413.578	1.56077	0.135394	-11.5276	9.57562e-31	6.7144e-29
SAP30	533.369	2.19725	0.191176	-11.4934	1.42466e-30	9.93794e-29
FAM83A	157.98	4.51819	0.393621	-11.4785	1.69141e-30	1.17379e-28
COL8A1	449.291	2.75963	0.242041	-11.4015	4.11084e-30	2.83816e-28
PLS3	4486.5	1.15442	0.101271	-11.3994	4.21043e-30	2.8921e-28
CD59	3877.56	0.896357	0.0786551	-11.396	4.37525e-30	2.99005e-28
PGRMC2	855.921	1.37276	0.120909	-11.3537	7.10849e-30	4.83341e-28
MYCL	94.2579	3.50438	0.311139	-11.2631	1.99627e-29	1.3371e-27
PTRF	5611.05	1.23349	0.109956	-11.218	3.32572e-29	2.20562e-27
CAV1	9252.96	1.71031	0.152613	-11.2068	3.77468e-29	2.4911e-27
INHBA	89.3982	3.226	0.289432	-11.146	7.49242e-29	4.87297e-27
RASSF4	192.8	2.68846	0.24174	-11.1213	9.88034e-29	6.39514e-27
TLE2	53.5089	4.27022	0.384798	-11.0973	1.29303e-28	8.32919e-27
TMEM87B	308.21	1.57436	0.141953	-11.0907	1.39198e-28	8.92392e-27
RASA4B.1	738.953	1.96345	0.177473	-11.0634	1.88869e-28	1.19378e-26
NAV1	2443.32	1.54668	0.139882	-11.057	2.02763e-28	1.27561e-26
LOC100129034	811.532	1.12376	0.101805	-11.0384	2.49531e-28	1.5553e-26
ROR2	327.436	3.33798	0.304548	-10.9605	5.92041e-28	3.65626e-26
MYADM	2298.89	1.05357	0.0962251	-10.949	6.71559e-28	4.1284e-26
LOC101928841	260.84	3.47908	0.318711	-10.9161	9.65634e-28	5.90924e-26
ZNF175	923.194	4.32986	0.396722	-10.9141	9.87171e-28	6.0137e-26
MTMR11	383.899	1.45554	0.133715	-10.8854	1.35364e-27	8.20901e-26
SPHK1	733.029	2.56085	0.236002	-10.8509	1.97399e-27	1.19174e-25
RASSF7	258.523	1.79547	0.165527	-10.847	2.06133e-27	1.23892e-25
SLC2A3	3623	3.828	0.353053	-10.8426	2.16295e-27	1.29421e-25
PFKP	4958.79	1.28369	0.118719	-10.8128	2.99328e-27	1.75211e-25
FER1L4	188.071	3.14805	0.291687	-10.7925	3.73318e-27	2.17575e-25
ABCA3	263.588	2.14908	0.199393	-10.7781	4.36651e-27	2.52302e-25
INHBB	58.7033	7.61602	0.707376	-10.7666	4.95086e-27	2.83632e-25
CRABP2	112.939	2.55685	0.239693	-10.6672	1.44925e-26	8.23257e-25
TRPM4	237.925	1.82906	0.171606	-10.6585	1.5915e-26	9.00269e-25
P3H1	1417.58	1.24108	0.116661	-10.6384	1.97454e-26	1.10764e-24
CD151	3869.85	0.982792	0.0924031	-10.6359	2.02801e-26	1.13291e-24
CD99.1	5070.27	0.753449	0.0710574	-10.6034	2.87406e-26	1.59891e-24
CD99	5069.43	0.753125	0.0711313	-10.5878	3.39447e-26	1.87294e-24
RAB11B	1041.1	1.0593	0.100119	-10.5804	3.6741e-26	2.01896e-24
PPARD	777.538	1.30476	0.124428	-10.4861	1.00091e-25	5.43359e-24
SERINC3	1426.6	0.879198	0.0843121	-10.4279	1.84933e-25	9.95903e-24
IL27RA	583.293	1.66991	0.160669	-10.3935	2.65481e-25	1.42397e-23
TNS1	593.176	5.2794	0.508414	-10.3841	2.93072e-25	1.56573e-23
CMIP	1528.95	2.11642	0.203978	-10.3757	3.19697e-25	1.70122e-23
MYL6	7287.4	1.1339	0.109543	-10.3512	4.13337e-25	2.18226e-23
ATP6V0B	1202.52	1.14427	0.110875	-10.3204	5.69978e-25	2.98584e-23
BASP1	1003.53	1.41865	0.137553	-10.3135	6.12097e-25	3.19405e-23
PLEKHG4B	57.948	5.36704	0.521766	-10.2863	8.12458e-25	4.20697e-23
CCNDBP1	725.613	1.14912	0.111915	-10.2678	9.84386e-25	5.0777e-23
SLC6A6	2528.77	1.66957	0.162649	-10.2648	1.01482e-24	5.21472e-23
LUCAT1	92.523	3.00933	0.293875	-10.2402	1.30976e-24	6.67926e-23
HIST3H2A	272.906	2.2128	0.216811	-10.2061	1.86158e-24	9.42197e-23
ACADVL	4280.61	0.82159	0.080504	-10.2056	1.8719e-24	9.43871e-23
SLC12A4	675.301	1.13988	0.111929	-10.1839	2.33931e-24	1.17516e-22
MAP2K1	1257.28	1.50214	0.147608	-10.1766	2.52309e-24	1.25809e-22
SEMA6C	178.542	2.1781	0.214081	-10.1742	2.5855e-24	1.28445e-22
ZP1	66.8127	4.13621	0.406622	-10.1721	2.64046e-24	1.30693e-22
SPN	210.088	2.8881	0.284204	-10.162	2.92858e-24	1.44423e-22
TLE4	724.175	1.53633	0.15132	-10.1529	3.21821e-24	1.58127e-22
SLC43A3	69.1884	2.86997	0.283197	-10.1342	3.89622e-24	1.90745e-22
DKK3	1702.86	0.941899	0.0929863	-10.1294	4.08994e-24	1.99503e-22
GNAS	6923	0.722989	0.0714794	-10.1146	4.75729e-24	2.31218e-22
ADAM12	376.984	1.55687	0.153954	-10.1126	4.85812e-24	2.35269e-22
HYAL3	138.628	2.21625	0.220056	-10.0713	7.40022e-24	3.54552e-22
EIF2B2	1168	1.6947	0.168507	-10.0571	8.54477e-24	4.03643e-22
RASA4	168.553	2.07589	0.206593	-10.0482	9.35596e-24	4.40417e-22
ARSA	581.133	1.14363	0.114104	-10.0227	1.21144e-23	5.6828e-22
MFSD10	1243.73	0.98986	0.0988345	-10.0153	1.30528e-23	6.10174e-22
TPSD1	44.795	4.87987	0.488645	-9.98653	1.74581e-23	8.07691e-22
DNAJB4	326.355	1.71372	0.171891	-9.96981	2.06622e-23	9.49402e-22
MMP19	134.008	2.15206	0.215909	-9.96747	2.1155e-23	9.68741e-22
SPAG4	96.9883	2.47679	0.249168	-9.94023	2.78192e-23	1.2653e-21
LOC100130238	110.005	3.31374	0.333498	-9.93632	2.89322e-23	1.3115e-21
N4BP3	35.2286	5.4195	0.549002	-9.87154	5.53091e-23	2.49875e-21
FSTL1	3133.97	1.37809	0.140187	-9.83036	8.33197e-23	3.71435e-21
TPP1	1132.76	0.939038	0.0961987	-9.76144	1.64802e-22	7.27451e-21
RTN4RL2	391.185	2.46642	0.253129	-9.74375	1.96181e-22	8.63132e-21
INSIG1	1212.9	1.35052	0.139043	-9.71292	2.65609e-22	1.161e-20
EFNB3	211.57	1.66393	0.171465	-9.70423	2.89247e-22	1.26024e-20
SPRED3	302.642	1.49438	0.154158	-9.69385	3.2021e-22	1.38172e-20
YIPF3	1185.31	0.865519	0.0893474	-9.68713	3.4202e-22	1.47112e-20
BMPR2	645.798	1.19483	0.123355	-9.68608	3.45536e-22	1.48151e-20
KIFC2	440.277	1.48709	0.153839	-9.66656	4.18196e-22	1.77608e-20
RABAC1	386.596	1.36585	0.141433	-9.65727	4.5791e-22	1.93863e-20
REV3L	540.656	1.16485	0.120811	-9.64199	5.31484e-22	2.24306e-20
FCGRT	491.024	1.61597	0.167892	-9.62506	6.26708e-22	2.62847e-20
X09.sep	7074.58	0.787609	0.0818454	-9.62313	6.3855e-22	2.66982e-20
KLF5	76.2869	2.60134	0.270453	-9.61845	6.68323e-22	2.78564e-20
ABTB1	306.395	1.51543	0.157579	-9.61698	6.77942e-22	2.81702e-20
LOC100287036	49.7408	3.17237	0.330975	-9.58492	9.25313e-22	3.83308e-20
FCHSD1	439.955	1.32649	0.138405	-9.58414	9.32308e-22	3.8502e-20
CRIP2	94.2046	2.41892	0.253008	-9.56066	1.17013e-21	4.78827e-20
LAMB3	7403.18	1.42456	0.149093	-9.55483	1.23782e-21	5.04994e-20
CAV2	1222.48	1.19228	0.124816	-9.55231	1.26841e-21	5.15909e-20
TM4SF1	1043.43	1.52227	0.160019	-9.51308	1.85091e-21	7.43846e-20
LRP1	2380.2	1.8498	0.194477	-9.51169	1.87593e-21	7.51654e-20
SLC8B1	384.413	1.34325	0.141313	-9.5055	1.99088e-21	7.95348e-20
TBC1D22A	768.194	0.980334	0.103557	-9.46658	2.89162e-21	1.14837e-19
SBDS	1327.23	0.917723	0.096957	-9.46526	2.92841e-21	1.15956e-19
SGK223	234.098	1.48224	0.156688	-9.45979	3.08557e-21	1.21465e-19
LINC00473	60.7818	4.0284	0.426069	-9.45479	3.23677e-21	1.27046e-19
TPI1	9567.19	0.731728	0.0776997	-9.41739	4.62429e-21	1.79933e-19
EPHA8	72.4086	8.61033	0.914392	-9.41645	4.66582e-21	1.81026e-19
LIMD2	211.543	2.03521	0.21618	-9.41438	4.7588e-21	1.84103e-19
GPR155	113.862	2.05779	0.219957	-9.35541	8.32731e-21	3.20316e-19
SEC24D	791.929	0.948194	0.101868	-9.30806	1.30194e-20	4.96543e-19
ARHGEF16	45.0751	3.94991	0.424491	-9.30505	1.33928e-20	5.09344e-19
UBC	66871.2	0.829551	0.0891617	-9.30389	1.35402e-20	5.13499e-19
ALPP	184.473	6.67452	0.717448	-9.30314	1.36359e-20	5.15673e-19
CACNB3	273.751	1.43267	0.154115	-9.29606	1.45742e-20	5.49617e-19
MATN2	79.7395	2.47456	0.266383	-9.28946	1.5508e-20	5.79956e-19
TMEM132A	1263.01	2.04911	0.22085	-9.2783	1.72211e-20	6.42238e-19
LRG1	123.068	1.94285	0.209851	-9.25823	2.07848e-20	7.68751e-19
GDI1	1498.97	0.904276	0.0977336	-9.25245	2.19401e-20	8.09259e-19
SH3BP5L	1591.32	1.01169	0.109623	-9.22879	2.73703e-20	1.00405e-18
KISS1R	76.0934	11.1416	1.20879	-9.21714	3.05139e-20	1.11633e-18
IMP3	981.017	1.49766	0.162754	-9.20197	3.51431e-20	1.27874e-18
BCOR	625.932	1.08435	0.117976	-9.19121	3.88457e-20	1.40586e-18
GPR161	487.846	1.55892	0.169931	-9.17383	4.56525e-20	1.64777e-18
RUNX1	640.523	1.14736	0.125772	-9.1226	7.33437e-20	2.62613e-18
RHBDF2	1537.1	1.60733	0.176511	-9.10609	8.54033e-20	3.04176e-18
ACKR3	73.4027	4.24955	0.466994	-9.09979	9.05045e-20	3.19806e-18
SGCB	659.245	1.32288	0.145468	-9.094	9.54609e-20	3.36437e-18
FNBP1	1192.4	1.54412	0.170188	-9.07306	1.15723e-19	4.04669e-18
STX11	155.651	2.06807	0.227967	-9.07178	1.17087e-19	4.0838e-18
PLA2G15	439.987	1.11303	0.123164	-9.03698	1.61057e-19	5.57406e-18
MS4A10	74.1578	11.0753	1.22597	-9.03392	1.65625e-19	5.71747e-18
HK2	754.977	1.59929	0.177516	-9.00928	2.07421e-19	7.12374e-18
PORCN	201.765	1.95325	0.21704	-8.99948	2.26796e-19	7.76936e-18
AKAP12	9612.12	3.46142	0.385043	-8.98969	2.47922e-19	8.45005e-18
TPRG1L	376.091	1.15804	0.128891	-8.98468	2.59491e-19	8.82204e-18
EDEM1	1318.19	0.826649	0.0920857	-8.97694	2.7839e-19	9.44073e-18
TRIM17	87.371	3.1229	0.348258	-8.96721	3.04121e-19	1.02874e-17
NECAP2	1014.69	0.899332	0.100677	-8.93286	4.15143e-19	1.39378e-17
SEMA5B	79.4047	9.40089	1.05243	-8.93254	4.16326e-19	1.39428e-17
DENND2A	939.763	1.9924	0.223085	-8.93114	4.21654e-19	1.40862e-17
KDM3A	571.938	1.24027	0.139251	-8.90674	5.25565e-19	1.75141e-17
ARL4C	1582.58	1.84879	0.207583	-8.90626	5.27808e-19	1.75454e-17
FAM114A1	702.956	1.06162	0.119262	-8.90161	5.50424e-19	1.82073e-17
KREMEN1	404.603	1.2637	0.142023	-8.8979	5.69134e-19	1.878e-17
SERTAD1	245.068	2.04977	0.230424	-8.89563	5.80903e-19	1.91215e-17
KCNMB4	34.4783	3.74781	0.421848	-8.88426	6.43479e-19	2.11297e-17
ADAM9	3054.72	0.915502	0.103275	-8.86467	7.67335e-19	2.51354e-17
PLOD1	4624.79	0.999804	0.112856	-8.85915	8.06293e-19	2.63474e-17
FKBP10	4642	0.748451	0.0847121	-8.83523	9.9891e-19	3.25625e-17
AOX1	282.752	2.17009	0.246041	-8.82006	1.14396e-18	3.69333e-17
GBE1	797.709	0.845117	0.0959037	-8.81214	1.22776e-18	3.94495e-17
BAIAP3	167.291	2.67438	0.30411	-8.79411	1.44187e-18	4.6109e-17
SH3GL1	2588.09	1.42512	0.162227	-8.78473	1.56742e-18	5.00052e-17
LMF2	1047.37	0.777948	0.0885601	-8.7844	1.572e-18	5.00328e-17
LHFP	107.285	2.36039	0.268731	-8.78346	1.58525e-18	5.03354e-17
NGLY1	522.143	1.30093	0.148517	-8.75952	1.96085e-18	6.18243e-17
LINC01125	37.7604	4.97065	0.567561	-8.75791	1.98896e-18	6.25641e-17
PTGS2	50.8042	3.03573	0.347113	-8.74566	2.2171e-18	6.94158e-17
NR4A2	127.557	2.58013	0.295198	-8.74033	2.32439e-18	7.26061e-17
X04.mar	156.07	2.03713	0.233243	-8.73392	2.46004e-18	7.66654e-17
SERPINB7	79.1427	3.18905	0.36547	-8.72587	2.6413e-18	8.21244e-17
ALDOA	15178.3	0.676417	0.0780673	-8.66453	4.53372e-18	1.40316e-16
NIPAL3	845.306	1.0947	0.126686	-8.64104	5.57021e-18	1.71606e-16
KIAA1161	165.12	1.58073	0.183483	-8.61513	6.98616e-18	2.13761e-16
MEGF6	1609.22	6.43511	0.75019	-8.57797	9.65597e-18	2.92789e-16
FAM214B	488.782	1.05359	0.122825	-8.57798	9.65525e-18	2.92789e-16
H19	50.061	6.31901	0.737298	-8.57049	1.0305e-17	3.11767e-16
TMEM59	1974.68	0.787452	0.0919212	-8.56661	1.06579e-17	3.21001e-16
CLSTN1	4320.9	0.752669	0.0879116	-8.56165	1.11263e-17	3.3436e-16
CHPF	3104.84	1.09568	0.127998	-8.56012	1.12746e-17	3.38063e-16
C1QL1	287.121	1.70265	0.199271	-8.54443	1.29176e-17	3.85608e-16
MEIS2	707.784	1.39861	0.16372	-8.54269	1.31136e-17	3.90594e-16
CTSF	723.912	0.891445	0.104426	-8.53663	1.38196e-17	4.09808e-16
AES	2878.34	0.71755	0.0840963	-8.53248	1.43245e-17	4.23847e-16
NDEL1	522.948	0.959108	0.112602	-8.51771	1.62743e-17	4.79433e-16
MICAL1	706.865	0.952452	0.112075	-8.49831	1.92373e-17	5.65485e-16
SELM	599.703	1.49033	0.175447	-8.49446	1.98857e-17	5.82493e-16
TOR1AIP1	1009.25	0.961066	0.113142	-8.49436	1.99025e-17	5.82493e-16
EFNB2	315.513	1.41656	0.166804	-8.49235	2.025e-17	5.91378e-16
GOLGA3	901.991	0.934558	0.110149	-8.48452	2.16613e-17	6.31225e-16
TM2D2	207.378	1.73606	0.205032	-8.46723	2.51297e-17	7.27571e-16
SCN5A	126.782	7.12855	0.843133	-8.45483	2.79491e-17	8.05736e-16
UGCG	1291.31	1.47214	0.175008	-8.41186	4.0357e-17	1.15601e-15
MAP3K6	293.319	1.23509	0.1469	-8.40769	4.18166e-17	1.19528e-15
FTSJ1	550.157	0.997796	0.118724	-8.40432	4.30359e-17	1.22753e-15
RTL1	88.2088	9.49923	1.13315	-8.38303	5.15837e-17	1.46205e-15
TUSC3	810.767	0.88372	0.105436	-8.38159	5.22185e-17	1.47693e-15
VIMP	459.636	1.16481	0.139236	-8.36575	5.97322e-17	1.6859e-15
SLCO4A1	775.945	1.44584	0.173344	-8.34085	7.37579e-17	2.06445e-15
KLF10	508.6	1.78628	0.214305	-8.33524	7.73429e-17	2.16031e-15
MGEA5	1307.54	0.775721	0.0931602	-8.32674	8.30989e-17	2.31149e-15
CASP14	318.352	12.2738	1.47407	-8.32644	8.33115e-17	2.31262e-15
IL11	283.454	2.13821	0.256861	-8.32436	8.47886e-17	2.34878e-15
EPS8L1	230.425	1.43737	0.172891	-8.31378	9.27017e-17	2.56272e-15
VSIG10	229.877	1.36978	0.164841	-8.30971	9.59396e-17	2.64138e-15
ARHGAP35	1883.01	0.853586	0.102906	-8.29483	1.08743e-16	2.97562e-15
LIMD1	592.374	1.33504	0.161153	-8.28429	1.18816e-16	3.23157e-15
SYNJ2	1439.56	1.19181	0.143943	-8.27976	1.23421e-16	3.35003e-15
TXNIP	2007.48	1.62241	0.196517	-8.25586	1.50814e-16	4.08534e-15
GPSM3	183.731	1.64629	0.199549	-8.25007	1.58299e-16	4.26774e-15
TPBG	1123.7	1.41326	0.171306	-8.24992	1.58499e-16	4.26774e-15
PLEKHA2	707.984	0.896428	0.108653	-8.25034	1.57944e-16	4.26774e-15
ST6GALNAC6	621.806	1.01813	0.123757	-8.22685	1.92204e-16	5.14441e-15
FPR3	485.941	6.29091	0.767659	-8.19493	2.50749e-16	6.68481e-15
PNMA1	992.66	0.9784	0.119545	-8.18436	2.73752e-16	7.26927e-15
PERM1	24.5468	5.28203	0.645454	-8.18343	2.75868e-16	7.31105e-15
ENPEP	62.6579	5.60291	0.685365	-8.17507	2.95696e-16	7.82114e-15
TRADD	324.394	1.22832	0.150973	-8.136	4.08568e-16	1.07015e-14
LTBP3	4306.9	1.43561	0.176803	-8.11983	4.66845e-16	1.21569e-14
KMT2E	893.472	0.864064	0.106619	-8.10423	5.30786e-16	1.37953e-14
DNASE1L1	273.499	1.24501	0.153792	-8.09545	5.7055e-16	1.48002e-14
PSEN1	747.5	0.835995	0.103406	-8.08457	6.23818e-16	1.60582e-14
ARID4B	688.077	0.886284	0.109755	-8.0751	6.74226e-16	1.72569e-14
TCAF2P1	31.8345	4.1087	0.509995	-8.05636	7.86003e-16	2.00037e-14
AK4	255.794	2.85365	0.354613	-8.04721	8.47014e-16	2.15158e-14
P4HA2	537.013	1.08985	0.135455	-8.04589	8.56225e-16	2.17088e-14
WDR44	265.665	1.30157	0.162683	-8.00062	1.23798e-15	3.12115e-14
ALPPL2	692.688	8.80657	1.10225	-7.9896	1.35376e-15	3.40667e-14
SPCS3	842.357	0.799785	0.100163	-7.9848	1.40752e-15	3.53535e-14
ATL1	47.0122	3.84908	0.482098	-7.98401	1.41657e-15	3.55144e-14
GATA3	305.226	1.44575	0.181104	-7.98299	1.42832e-15	3.57425e-14
IGSF8	822.283	1.29133	0.161953	-7.97345	1.54301e-15	3.85408e-14
MYO7B	52.107	4.12966	0.518013	-7.97212	1.55981e-15	3.88883e-14
IKBIP	285.067	1.14003	0.143132	-7.96487	1.65401e-15	4.11608e-14
COPA	3901.56	0.557687	0.0700507	-7.96118	1.704e-15	4.22588e-14
FBXL3	365.958	1.01406	0.127407	-7.95923	1.7312e-15	4.28441e-14
DGKA	435.773	1.01847	0.128189	-7.94506	1.94099e-15	4.786e-14
COL4A3BP	314.693	1.28083	0.161226	-7.94434	1.95226e-15	4.80068e-14
BMPER	31.3781	3.90901	0.492593	-7.93558	2.0952e-15	5.12866e-14
ITGA5	6690.77	0.838547	0.105669	-7.93558	2.09511e-15	5.12866e-14
KIF5C	133.048	1.87718	0.236808	-7.92703	2.24452e-15	5.47428e-14
SMPDL3B	148.538	1.67321	0.21127	-7.91981	2.37871e-15	5.77019e-14
ILK	1397.43	1.02479	0.129403	-7.9194	2.38655e-15	5.7788e-14
PMEPA1	263.922	1.43634	0.181565	-7.91085	2.55628e-15	6.17867e-14
UBXN4	994.672	0.717963	0.0907843	-7.90846	2.606e-15	6.28755e-14
ADAMTSL4	113.752	2.34356	0.296424	-7.90612	2.65545e-15	6.3954e-14
LRRC8C	79.0218	2.13086	0.26954	-7.90555	2.66763e-15	6.41326e-14
PPP1R3C	85.5465	2.42885	0.307664	-7.8945	2.91484e-15	6.9951e-14
ITIH3	27.9789	6.76519	0.85714	-7.89275	2.956e-15	7.08126e-14
MSRB3	762.142	0.939152	0.11904	-7.88937	3.03708e-15	7.26256e-14
IRF7	208.166	1.38422	0.175696	-7.87849	3.31362e-15	7.8958e-14
IRF2BP2	1535.17	0.937714	0.119081	-7.87457	3.41905e-15	8.13264e-14
FLT4	64.0223	9.88662	1.25911	-7.85204	4.09316e-15	9.68476e-14
IDS	2091.66	0.724488	0.0923349	-7.84631	4.28449e-15	1.01197e-13
MAP1LC3A	222.829	1.49561	0.19098	-7.83125	4.83053e-15	1.13894e-13
FAM13A	187.638	1.53781	0.196688	-7.81857	5.34279e-15	1.25532e-13
DLL1	41.1692	8.47077	1.08372	-7.81639	5.43609e-15	1.27502e-13
GGT7	431.242	1.17088	0.150076	-7.80186	6.10004e-15	1.42578e-13
MAN2B2	1076.64	0.925644	0.118796	-7.79188	6.60179e-15	1.53506e-13
TENM3	1570.34	0.6938	0.0893738	-7.7629	8.30114e-15	1.92355e-13
IMPAD1	1367.58	0.797659	0.102817	-7.75802	8.6265e-15	1.99551e-13
BNIP3L	310.32	1.08074	0.139586	-7.74243	9.75328e-15	2.24459e-13
ANXA5	4301.3	1.00124	0.129323	-7.74214	9.77598e-15	2.24597e-13
PPP1R3B	239.822	2.08458	0.270082	-7.71831	1.17883e-14	2.6945e-13
TNNT1	803.352	1.33777	0.173357	-7.71689	1.19202e-14	2.72002e-13
EXOC7	2064.4	0.671649	0.0871121	-7.71017	1.25654e-14	2.85757e-13
TMED9	1935.02	0.785651	0.101901	-7.70994	1.25877e-14	2.8578e-13
SMPD1	1037.51	0.846675	0.110059	-7.69289	1.43845e-14	3.25477e-13
CERS5	506.08	1.17356	0.152601	-7.69037	1.46716e-14	3.31132e-13
GOLGA2	1159.4	0.76337	0.0994377	-7.67686	1.6303e-14	3.67037e-13
ZHX2	135.85	2.53396	0.331121	-7.65268	1.96838e-14	4.40938e-13
C4orf3	565.42	1.00836	0.132007	-7.6387	2.19419e-14	4.87464e-13
SLC38A10	2248.27	0.81501	0.106693	-7.63886	2.19149e-14	4.87464e-13
ASPHD1	158.977	1.85342	0.243382	-7.61529	2.63109e-14	5.78796e-13
PEA15	3080.69	1.16589	0.153212	-7.60969	2.74751e-14	6.03421e-13
FUT11	162.896	2.03611	0.267888	-7.6006	2.94764e-14	6.44221e-13
MBOAT7	1878.24	1.0007	0.131788	-7.59325	3.11987e-14	6.80758e-13
PTPRF	5224.63	1.16625	0.153786	-7.58355	3.36224e-14	7.31273e-13
KIFAP3	379.978	1.22017	0.161576	-7.5517	4.29616e-14	9.28397e-13
ATG16L2	165.223	1.67216	0.22173	-7.54142	4.64885e-14	1.003e-12
SH3GLB1	866.547	0.726834	0.0964293	-7.53749	4.79114e-14	1.03205e-12
CHD2	1010.33	0.712442	0.0945311	-7.53659	4.82426e-14	1.03752e-12
HSF4	93.4328	1.94118	0.257804	-7.5297	5.08577e-14	1.09202e-12
SLK	1116.44	0.720934	0.0957996	-7.52544	5.25436e-14	1.12463e-12
BSDC1	1044.62	0.80665	0.10735	-7.51419	5.72631e-14	1.2179e-12
SCARB1	2544.03	1.56275	0.208388	-7.49922	6.42e-14	1.36114e-12
GPR4	50.1341	2.82437	0.37707	-7.49031	6.87114e-14	1.4545e-12
RRAS	557.359	1.05036	0.140313	-7.48587	7.10768e-14	1.50221e-12
FAM196B	105.005	1.86863	0.249729	-7.48264	7.28419e-14	1.5369e-12
GOLGB1	1017.01	0.712562	0.0952311	-7.48246	7.29466e-14	1.5369e-12
HIPK3	481.498	0.866215	0.115919	-7.4726	7.86266e-14	1.65398e-12
OSMR	2534.37	1.37705	0.184503	-7.46356	8.42124e-14	1.76597e-12
ANKRD37	70.3819	2.65543	0.355863	-7.46195	8.52539e-14	1.78209e-12
NCSTN	2972.47	0.641121	0.085921	-7.46175	8.53782e-14	1.78209e-12
SP3	1215.18	1.15796	0.155393	-7.4518	9.20734e-14	1.9159e-12
ZDHHC9	586.989	0.941403	0.126594	-7.4364	1.03468e-13	2.14306e-12
SH3BP2	1787.15	1.00245	0.135219	-7.4135	1.23006e-13	2.53993e-12
CHPF2	2662.59	1.1765	0.158772	-7.41002	1.26284e-13	2.60362e-12
MYL12B	3242.36	0.604749	0.0816741	-7.40441	1.31734e-13	2.71183e-12
TREM1	24.4484	9.51482	1.28626	-7.39727	1.3901e-13	2.85724e-12
PDE8A	387.885	1.03639	0.140296	-7.3872	1.49953e-13	3.06812e-12
ESYT2	1660.54	0.75889	0.102798	-7.38232	1.55558e-13	3.17315e-12
F2RL1	2114.54	1.16084	0.157251	-7.38207	1.55852e-13	3.17433e-12
PGM3	576.221	0.846534	0.114724	-7.37887	1.59638e-13	3.24653e-12
APCDD1L	307.897	1.68963	0.229029	-7.37735	1.61477e-13	3.27122e-12
TMSB10	11061.2	0.664871	0.0901243	-7.37726	1.6158e-13	3.27122e-12
WNT10A	77.222	2.89111	0.393616	-7.34499	2.0578e-13	4.12264e-12
NAB2	389.076	1.38972	0.189361	-7.33897	2.15238e-13	4.30573e-12
P4HB	12679.1	0.500822	0.0682849	-7.3343	2.2288e-13	4.45197e-12
KCNMA1	102.138	2.17846	0.298141	-7.30681	2.73568e-13	5.43222e-12
SLC29A4	61.0731	2.26924	0.310628	-7.30533	2.76577e-13	5.48388e-12
PFKL	1532.21	0.589	0.0806547	-7.30274	2.81966e-13	5.58251e-12
KDM7A	174.635	1.58823	0.217593	-7.29908	2.89748e-13	5.72815e-12
GALNT9	29.3135	4.36292	0.598307	-7.29211	3.05144e-13	6.02368e-12
TRIM21	235.766	1.18543	0.162621	-7.28954	3.11012e-13	6.13054e-12
PFKFB4	392.093	1.42797	0.196229	-7.27705	3.41191e-13	6.68624e-12
OGT	1243.05	0.767149	0.105427	-7.27658	3.42397e-13	6.70012e-12
RAB6A	919.464	0.670741	0.0924283	-7.25688	3.96125e-13	7.72902e-12
CDC42SE1	1744.13	0.643611	0.0887359	-7.25311	4.07308e-13	7.92426e-12
C12orf57	892.988	0.822535	0.113589	-7.24131	4.44372e-13	8.62043e-12
TGFB1	2947.24	1.1806	0.163064	-7.24007	4.48438e-13	8.6868e-12
SPEN	1151.43	0.768077	0.106124	-7.23756	4.56834e-13	8.83672e-12
RBM5	847.422	0.83407	0.11533	-7.23201	4.75903e-13	9.17919e-12
MERTK	86.5001	1.93115	0.267419	-7.22144	5.14415e-13	9.90782e-12
CCNG2	223.387	1.43613	0.199429	-7.2012	5.9684e-13	1.14462e-11
EVA1A	131.735	1.84749	0.256642	-7.19872	6.07782e-13	1.1623e-11
LTBP4	565.697	1.04653	0.145376	-7.19883	6.07315e-13	1.1623e-11
CST3	1715.54	0.625452	0.0869777	-7.19095	6.43419e-13	1.22696e-11
X02.mar	118.812	1.52152	0.211639	-7.18922	6.51602e-13	1.24037e-11
KLF13	363.882	1.47935	0.205788	-7.1887	6.54096e-13	1.24205e-11
SGCE	659.458	0.841947	0.1172	-7.18382	6.7791e-13	1.28364e-11
GBP3	262.461	1.20683	0.168085	-7.17984	6.9795e-13	1.31797e-11
PLD2	326.814	1.0181	0.1418	-7.17983	6.97998e-13	1.31797e-11
TINF2	428.588	0.876583	0.122147	-7.17647	7.15355e-13	1.34885e-11
IL10RB	464.435	0.942247	0.131308	-7.17585	7.18577e-13	1.35304e-11
TMF1	632.435	0.809018	0.112805	-7.1718	7.4016e-13	1.39173e-11
VEGFA	1968.17	2.50517	0.349811	-7.1615	7.97979e-13	1.49835e-11
MAFF	349.786	1.52314	0.212868	-7.15534	8.34663e-13	1.56505e-11
TUBB2A	843.323	1.32903	0.185864	-7.15057	8.64177e-13	1.61814e-11
WNT1	19.9076	9.18784	1.28505	-7.14977	8.69227e-13	1.62308e-11
PCED1A	482.774	0.835691	0.117018	-7.14158	9.22635e-13	1.71804e-11
TMTC1	408.917	1.11833	0.156659	-7.13865	9.42544e-13	1.74786e-11
ZNF432	62.129	2.1941	0.307366	-7.1384	9.44251e-13	1.74862e-11
SEC31A	1896.02	0.628835	0.0881291	-7.13539	9.65149e-13	1.78241e-11
IRF9	265.881	1.08469	0.152037	-7.13434	9.72511e-13	1.79355e-11
RASA3	936.364	0.774742	0.108773	-7.12254	1.05957e-12	1.94877e-11
TNFRSF11A	125.543	1.44601	0.203052	-7.12134	1.0688e-12	1.95772e-11
FERMT2	734.519	0.798515	0.112575	-7.0932	1.31043e-12	2.38088e-11
HBEGF	583.06	1.4023	0.19771	-7.09272	1.31504e-12	2.38603e-11
TCP11L1	252.906	1.03817	0.146519	-7.08553	1.38511e-12	2.50306e-11
PTGIR	73.8996	1.78732	0.252325	-7.08341	1.40652e-12	2.53834e-11
FLOT1	1748.82	0.769369	0.108757	-7.0742	1.50317e-12	2.70551e-11
RRAGA	1039.71	0.654009	0.0925643	-7.06546	1.60086e-12	2.86983e-11
PTDSS1	1227.13	0.980212	0.138853	-7.05934	1.67294e-12	2.99505e-11
PGRMC1	1190.35	0.832443	0.117935	-7.0585	1.68306e-12	3.0012e-11
KIAA1324L	435.461	1.17531	0.166749	-7.04842	1.80956e-12	3.21825e-11
MAN1B1	1107.17	0.626166	0.0890537	-7.03133	2.0457e-12	3.61433e-11
SLC38A5	20.0574	6.04365	0.860161	-7.02618	2.12257e-12	3.74524e-11
ADSSL1	39.6851	2.82346	0.402139	-7.02111	2.20115e-12	3.87374e-11
LRRC15	171.563	7.294	1.039	-7.02021	2.21541e-12	3.89375e-11
ECSCR	34.8585	3.73639	0.532898	-7.01145	2.35856e-12	4.13455e-11
NOG	42.1665	3.06216	0.437611	-6.99743	2.60697e-12	4.55813e-11
SASH1	441.961	1.01528	0.145091	-6.99754	2.60488e-12	4.55813e-11
VGLL3	137.898	1.48665	0.212622	-6.99196	2.7108e-12	4.72739e-11
ATP7A	386.568	1.11545	0.159529	-6.99211	2.70784e-12	4.72739e-11
GPC1	992.894	1.07926	0.154378	-6.99104	2.72848e-12	4.75208e-11
SUMF1	426.119	0.878097	0.125708	-6.98523	2.84386e-12	4.94663e-11
NOX5	110.39	2.77256	0.397259	-6.97924	2.96788e-12	5.14904e-11
MPP4	164.29	2.34439	0.336087	-6.97554	3.04707e-12	5.27963e-11
UCN2	83.6448	2.09968	0.301127	-6.97272	3.10862e-12	5.37935e-11
ZNF185	842.539	1.56083	0.223967	-6.96904	3.19121e-12	5.51397e-11
KCTD11	254.298	1.08462	0.155745	-6.96408	3.30563e-12	5.69829e-11
SNTA1	151.412	1.58624	0.227909	-6.95996	3.40367e-12	5.85979e-11
RASA4CP	128.21	1.82278	0.262129	-6.95375	3.55712e-12	6.10835e-11
CENPT	426.943	1.04896	0.150873	-6.95262	3.58556e-12	6.14934e-11
EFTUD1	512.174	0.938211	0.135008	-6.9493	3.67094e-12	6.28778e-11
CD46	2196.06	0.655522	0.0943738	-6.94602	3.75744e-12	6.42775e-11
SDCBP	1497.28	0.683974	0.0984927	-6.94441	3.80053e-12	6.49322e-11
TTC17	1034.14	0.652011	0.0939673	-6.9387	3.95732e-12	6.75253e-11
RABGEF1	621.515	0.760054	0.109587	-6.93562	4.04441e-12	6.89239e-11
COL4A4	32.7693	3.89251	0.563164	-6.91185	4.78382e-12	8.13189e-11
CAP1	4487.06	0.533547	0.0773862	-6.8946	5.40178e-12	9.1362e-11
PLBD2	878.09	0.707608	0.102731	-6.88795	5.66033e-12	9.53036e-11
RAB13	1457.36	0.608109	0.0882869	-6.88788	5.66314e-12	9.53036e-11
RINL	162.635	1.87414	0.272197	-6.88525	5.76878e-12	9.68393e-11
C11orf95	295.995	1.34312	0.19513	-6.88322	5.85147e-12	9.8105e-11
SATB1	173.103	1.26776	0.184422	-6.87424	6.23214e-12	1.04357e-10
PFDN5	1278.6	0.685543	0.0998319	-6.86698	6.55747e-12	1.09532e-10
BCORL1	568.044	0.804534	0.117206	-6.8643	6.68178e-12	1.11471e-10
HCN2	745.054	1.48359	0.216319	-6.85837	6.96521e-12	1.15626e-10
MXD1	126.072	1.43007	0.208592	-6.85583	7.09018e-12	1.17411e-10
EPB41L5	167.788	1.27799	0.186782	-6.84215	7.80111e-12	1.28394e-10
PLAGL1	335.576	0.988778	0.144582	-6.83885	7.98296e-12	1.31227e-10
FAM179B	104.243	1.53329	0.224321	-6.83524	8.18665e-12	1.34411e-10
FGF5	229.505	1.72044	0.251812	-6.83224	8.36008e-12	1.37091e-10
FAM83G	559.778	1.30689	0.191292	-6.8319	8.37977e-12	1.37247e-10
CRY2	144.392	1.36087	0.199411	-6.82447	8.82499e-12	1.44188e-10
CIB1	837.792	0.788381	0.115554	-6.8226	8.94073e-12	1.45902e-10
GOLGA7B	49.3028	2.70836	0.397122	-6.81997	9.10588e-12	1.48417e-10
TM2D1	187.534	1.16287	0.170529	-6.81921	9.15428e-12	1.49025e-10
RNF19A	266.877	1.09464	0.160579	-6.81684	9.30634e-12	1.51318e-10
UBE2O	1366.58	1.03414	0.152115	-6.79841	1.05779e-11	1.71372e-10
LINC00887	16.9216	4.73972	0.697454	-6.79576	1.07747e-11	1.7435e-10
TSPAN31	280.428	1.05618	0.155635	-6.78628	1.15062e-11	1.85741e-10
MAN2B1	1566.91	0.735105	0.108355	-6.7842	1.16729e-11	1.88206e-10
HLA.E	1910.12	0.64965	0.0958574	-6.77725	1.22482e-11	1.97245e-10
MRC2	5675.42	1.30551	0.192969	-6.76541	1.32929e-11	2.13304e-10
ATF3	206.229	1.47879	0.219077	-6.7501	1.47747e-11	2.36237e-10
CTSS	327.41	1.2026	0.178338	-6.74335	1.54773e-11	2.46885e-10
FAM120AOS	280.783	0.968603	0.143824	-6.73466	1.64314e-11	2.61177e-10
WBP1L	679.711	0.803718	0.119649	-6.71732	1.85102e-11	2.93525e-10
PDIA5	349.389	0.955401	0.14234	-6.7121	1.91847e-11	3.03863e-10
ELMSAN1	1023.09	0.81711	0.12189	-6.70366	2.03257e-11	3.2118e-10
SEMA4G	89.5593	1.6158	0.241069	-6.70263	2.04704e-11	3.22709e-10
ARHGDIB	297.794	1.91797	0.286627	-6.69152	2.20872e-11	3.47383e-10
NEDD4	613.431	0.877446	0.131335	-6.68097	2.3737e-11	3.72027e-10
FEZ2	444.167	0.822083	0.123096	-6.6784	2.4157e-11	3.78169e-10
KCMF1	821.158	0.708303	0.106074	-6.67746	2.43111e-11	3.8014e-10
ATP11B	954.757	0.74806	0.112095	-6.67347	2.49829e-11	3.90191e-10
BSG	10258.9	0.909851	0.136378	-6.67153	2.53147e-11	3.94916e-10
LRP10	3572.65	0.617854	0.0926378	-6.66957	2.56547e-11	3.99756e-10
PICALM	1840.47	0.546408	0.0819344	-6.66884	2.57828e-11	4.01287e-10
TMEM92	217.635	1.43714	0.215602	-6.66574	2.63343e-11	4.09398e-10
CSPG5	54.9531	2.82275	0.423545	-6.66458	2.65422e-11	4.12154e-10
TMEM44	217.773	1.19516	0.179595	-6.65477	2.83734e-11	4.38566e-10
CMTM3	539.451	0.872323	0.131082	-6.65482	2.83656e-11	4.38566e-10
ATP6V0A4	59.5928	2.41724	0.363417	-6.65142	2.90282e-11	4.48172e-10
YPEL5	521.066	0.797346	0.11988	-6.65121	2.90703e-11	4.48309e-10
LINC00839	209.718	1.03935	0.156572	-6.63819	3.17552e-11	4.89153e-10
C14orf132	87.2834	3.41028	0.514393	-6.62971	3.3635e-11	5.16926e-10
GAS6	1130.31	0.626279	0.0944864	-6.62824	3.39705e-11	5.21488e-10
FNDC4	100.022	1.8454	0.278453	-6.62735	3.41776e-11	5.2407e-10
UBL3	476.786	1.06252	0.160372	-6.62538	3.46366e-11	5.30504e-10
MGAT1	1562.55	0.752909	0.1137	-6.62187	3.54672e-11	5.42607e-10
CFLAR	583.762	0.951162	0.143944	-6.60784	3.89961e-11	5.95244e-10
WBP5	351.199	0.898845	0.13605	-6.60675	3.92861e-11	5.98991e-10
PDE10A	215.105	1.41121	0.213999	-6.59445	4.26831e-11	6.50048e-10
APLN	15.374	4.57789	0.694248	-6.59402	4.28078e-11	6.5121e-10
AUH	215.581	1.14587	0.173823	-6.59215	4.33509e-11	6.58728e-10
SCARF2	561.047	1.11831	0.169844	-6.58434	4.56912e-11	6.93506e-10
CALU	6201.58	0.576838	0.0876983	-6.57752	4.78356e-11	7.25237e-10
LINC01530	26.4897	3.62764	0.55165	-6.57599	4.83309e-11	7.31922e-10
PRCP	937.709	0.733361	0.111629	-6.56962	5.04444e-11	7.60507e-10
MMP14	3534.54	0.727188	0.110757	-6.56564	5.18109e-11	7.80235e-10
GLIPR1	657.446	1.28743	0.196323	-6.55771	5.46421e-11	8.21951e-10
LBH	27.7337	4.0466	0.617285	-6.55548	5.54645e-11	8.33391e-10
BECN1	584.4	0.785112	0.119965	-6.54451	5.96923e-11	8.95916e-10
SMAGP	175.721	1.12683	0.172401	-6.53611	6.31399e-11	9.44503e-10
CEP112	228.21	1.17729	0.180177	-6.53408	6.40015e-11	9.56329e-10
PTPRA	1060.04	0.59796	0.091611	-6.52717	6.70248e-11	9.99286e-10
SPATA2L	204.621	1.22071	0.187188	-6.5213	6.97017e-11	1.03575e-09
TRIO	2660.93	0.621618	0.0955408	-6.5063	7.70229e-11	1.14077e-09
SECISBP2L	569.837	0.75919	0.117029	-6.48722	8.74351e-11	1.2879e-09
CYTH1	649.12	0.811484	0.125134	-6.48492	8.87784e-11	1.30625e-09
HOXD8	200.613	1.11662	0.172228	-6.48339	8.96843e-11	1.31814e-09
PLAUR	1560.65	1.19892	0.185111	-6.47675	9.3721e-11	1.37447e-09
F11R	520.34	0.884996	0.136745	-6.47187	9.67995e-11	1.41653e-09
MIRLET7BHG	112.151	1.78728	0.276379	-6.46675	1.0013e-10	1.46368e-09
CLCN2	148.491	1.23469	0.19098	-6.46498	1.0131e-10	1.47932e-09
SUMF2	2024.7	0.60582	0.0938121	-6.4578	1.06233e-10	1.54953e-09
ECM1	849.817	1.14246	0.176992	-6.45488	1.08306e-10	1.57465e-09
BLZF1	481.16	0.822016	0.127462	-6.4491	1.12514e-10	1.63407e-09
SLC7A5	7553.75	1.25676	0.195042	-6.44355	1.16708e-10	1.69132e-09
OSCAR	53.3472	3.49955	0.543792	-6.43546	1.23104e-10	1.78017e-09
MPZL2	104.944	1.94009	0.301483	-6.43517	1.23335e-10	1.78161e-09
MYDGF	1258.47	0.597618	0.0929888	-6.42678	1.30336e-10	1.87669e-09
IFITM10	116.941	2.16931	0.337561	-6.42641	1.30653e-10	1.87926e-09
GRAP	17.1369	4.37234	0.680696	-6.42334	1.33317e-10	1.91552e-09
CARD6	82.1062	1.75452	0.273279	-6.42024	1.36063e-10	1.9529e-09
WDR47	225.296	1.08805	0.169532	-6.41794	1.38131e-10	1.98047e-09
LMAN1	2262.64	0.70083	0.109209	-6.41731	1.38699e-10	1.98526e-09
DR1	925.046	0.759315	0.118491	-6.40821	1.47241e-10	2.10212e-09
TUBB2B	507.581	1.16599	0.182022	-6.40577	1.49608e-10	2.13366e-09
FGFR1OP2	208.726	1.00397	0.156756	-6.40467	1.50698e-10	2.14693e-09
DYRK1B	223.035	1.029	0.160775	-6.40026	1.5511e-10	2.20511e-09
ZNF841	118.303	1.43727	0.224958	-6.38909	1.66879e-10	2.3575e-09
C20orf194	185.434	1.20413	0.188494	-6.38819	1.67865e-10	2.36894e-09
CPLX3	15.1896	5.96895	0.934775	-6.38544	1.70906e-10	2.40932e-09
ANKLE2	876.175	0.652225	0.10239	-6.36998	1.8905e-10	2.65677e-09
FLJ26245	304.219	1.70474	0.267817	-6.3653	1.94905e-10	2.73334e-09
LOC645166	296.356	1.04099	0.1639	-6.35134	2.13444e-10	2.97782e-09
ULBP2	171.949	1.43452	0.225875	-6.35092	2.14029e-10	2.98289e-09
DGCR5	43.1745	2.13486	0.336421	-6.3458	2.21278e-10	3.07437e-09
PRMT2	887.488	0.716559	0.113067	-6.3375	2.33528e-10	3.24123e-09
ADGRE5	2236.73	0.526814	0.0832231	-6.33014	2.44939e-10	3.39611e-09
ZIC2	881.568	2.72581	0.431046	-6.32371	2.55356e-10	3.52601e-09
PLSCR4	110.928	1.43894	0.227685	-6.31987	2.61776e-10	3.61095e-09
ARSD	367.08	0.868973	0.137529	-6.31847	2.64171e-10	3.64026e-09
EDN1	27.5597	2.76633	0.437852	-6.31796	2.65041e-10	3.64851e-09
SEMA7A	1400.63	1.00201	0.158696	-6.31404	2.71852e-10	3.72703e-09
ZNF469	20.5101	5.15291	0.816223	-6.31311	2.7349e-10	3.74187e-09
PDE4DIP	1107.68	0.635779	0.10084	-6.30486	2.88457e-10	3.93066e-09
SLC25A51	185.797	1.0893	0.172844	-6.30219	2.93467e-10	3.99086e-09
FRAS1	21.6744	8.4906	1.34753	-6.30084	2.9603e-10	4.02164e-09
PPARA	682.46	0.737208	0.117053	-6.29806	3.01385e-10	4.09026e-09
PFKFB3	834.577	0.716275	0.113921	-6.2875	3.22625e-10	4.36972e-09
UBE2Z	2814.96	0.496538	0.079214	-6.26831	3.64983e-10	4.91868e-09
GDF6	17.7097	8.07582	1.29048	-6.25798	3.90001e-10	5.23488e-09
ARHGAP9	22.8424	3.21019	0.513118	-6.25624	3.94365e-10	5.27767e-09
TSC22D4	729.073	0.757488	0.121155	-6.2522	4.04704e-10	5.40529e-09
MAP1S	679.415	0.721673	0.115592	-6.24326	4.28539e-10	5.71229e-09
SCG2	761.231	2.82755	0.453192	-6.2392	4.39818e-10	5.85685e-09
COPB1	2069.72	0.502443	0.0805663	-6.2364	4.47755e-10	5.95077e-09
MDGA1	166.421	1.2095	0.194008	-6.23428	4.5386e-10	6.02595e-09
PIK3CG	12.8776	4.92621	0.790367	-6.23281	4.58153e-10	6.07696e-09
RAB1B	2296.74	0.534647	0.0858936	-6.22453	4.83e-10	6.40022e-09
SPTAN1	2964.61	0.575038	0.0924218	-6.22189	4.91201e-10	6.50249e-09
KCTD9	278.603	0.931072	0.149853	-6.21322	5.19084e-10	6.84468e-09
PIGG	649.066	0.776745	0.125444	-6.19196	5.94218e-10	7.78206e-09
GNG11	1165.7	0.672631	0.108653	-6.19063	5.99255e-10	7.8404e-09
MAU2	828.265	0.647443	0.10486	-6.17438	6.64229e-10	8.64011e-09
TMEM265	181.579	1.44432	0.234409	-6.16154	7.20423e-10	9.335e-09
SSR2	3834.3	0.429501	0.0697631	-6.15656	7.43404e-10	9.61427e-09
TADA2B	368.896	0.918429	0.149296	-6.15175	7.6633e-10	9.89175e-09
DCTN1	1856.23	0.489528	0.0797069	-6.1416	8.16966e-10	1.05353e-08
GPR107	1808.3	0.634176	0.103287	-6.13993	8.25579e-10	1.06361e-08
ADAMTSL5	206.865	1.16441	0.189983	-6.12901	8.84286e-10	1.1353e-08
TMEM191A	57.0413	2.22596	0.363248	-6.12793	8.9031e-10	1.14046e-08
RELB	645.579	1.00856	0.1649	-6.1162	9.58304e-10	1.22175e-08
CSRNP2	310.182	0.860574	0.14072	-6.11549	9.62587e-10	1.22605e-08
MYO1C	3916.16	0.536205	0.0877026	-6.1139	9.72249e-10	1.23718e-08
FAM131A	216.257	1.17154	0.191987	-6.10218	1.0463e-09	1.32764e-08
CRYBG3	250.116	1.0034	0.164876	-6.08581	1.15904e-09	1.46655e-08
ANO6	1355.87	0.533233	0.0877744	-6.07504	1.23957e-09	1.56404e-08
MFSD6	470.404	1.06972	0.176115	-6.074	1.24764e-09	1.57128e-08
PRG2	16.169	7.17279	1.18195	-6.0686	1.29032e-09	1.62351e-08
TRNP1	76.8474	1.83632	0.302706	-6.06634	1.3086e-09	1.64191e-08
FBXO28	880.429	0.710543	0.117221	-6.06157	1.34798e-09	1.68817e-08
NRN1	198.636	1.20663	0.199101	-6.06043	1.3576e-09	1.69864e-08
SNX25	320.836	0.870232	0.143615	-6.05946	1.3658e-09	1.70732e-08
SLC35A2	714.274	0.752024	0.12419	-6.05541	1.40064e-09	1.74924e-08
RNF217	128.873	1.21167	0.20022	-6.05167	1.43349e-09	1.78695e-08
CTNNA1	4272.07	0.445575	0.0736397	-6.05074	1.44178e-09	1.79562e-08
UBXN6	1440.07	0.545922	0.0902879	-6.04647	1.48058e-09	1.84224e-08
TFPI	15.618	5.20154	0.861718	-6.03625	1.57741e-09	1.95917e-08
IZUMO4	43.6358	2.10961	0.34949	-6.03624	1.57746e-09	1.95917e-08
GDE1	1329.98	1.1686	0.193616	-6.03567	1.58306e-09	1.9643e-08
GPX1	2540.8	0.692159	0.114702	-6.0344	1.59555e-09	1.97798e-08
HES4	124.565	1.89525	0.314113	-6.03366	1.60285e-09	1.98338e-08
SERPINI1	178.031	1.41872	0.235132	-6.03371	1.60234e-09	1.98338e-08
RLTPR	29.4545	2.64093	0.438302	-6.02536	1.68735e-09	2.0803e-08
CCDC80	640.417	1.00074	0.166426	-6.01314	1.81966e-09	2.23727e-08
MYL12A	3493.11	0.660507	0.110022	-6.00338	1.93247e-09	2.36948e-08
CYFIP1	1915.54	0.577946	0.0962837	-6.00253	1.94261e-09	2.37974e-08
FSCN1	1555.27	0.594634	0.0990838	-6.00133	1.95714e-09	2.39318e-08
PLOD3	4038.58	0.418421	0.069759	-5.9981	1.99642e-09	2.43459e-08
SMTN	1234.49	0.936016	0.156139	-5.99477	2.03775e-09	2.48049e-08
S100A1	30.5918	2.57658	0.429911	-5.99329	2.05631e-09	2.49857e-08
MAPK11	429.946	0.859396	0.143533	-5.98744	2.13163e-09	2.58542e-08
STK25	799.888	0.624399	0.104283	-5.98756	2.13018e-09	2.58542e-08
TMEM165	676.606	0.678969	0.113501	-5.98205	2.20341e-09	2.66528e-08
ZNF800	337.559	0.78239	0.130812	-5.98102	2.21739e-09	2.67978e-08
SEC24A	597.917	0.808725	0.135313	-5.9767	2.27706e-09	2.74921e-08
HGS	2754.92	0.632947	0.105958	-5.97357	2.32123e-09	2.79274e-08
PIEZO1	7558.81	2.05989	0.345133	-5.96841	2.3958e-09	2.87474e-08
BACH1	535.004	0.862273	0.144617	-5.96245	2.48484e-09	2.97628e-08
DGCR2	1248.22	0.551294	0.0925121	-5.95915	2.53552e-09	3.03428e-08
PPP1R12C	771.788	0.70477	0.118272	-5.95891	2.53919e-09	3.03598e-08
ACVR2A	105.302	1.26217	0.211894	-5.95663	2.57497e-09	3.0733e-08
ATP6V0E1	926.048	0.756267	0.127039	-5.95302	2.63241e-09	3.13629e-08
FAM219A	632.441	0.856385	0.144045	-5.94527	2.75996e-09	3.28245e-08
BTN2A1	536.753	0.732239	0.123167	-5.94509	2.763e-09	3.28316e-08
MTCP1	47.1716	2.17361	0.366334	-5.93343	2.96674e-09	3.51286e-08
WFDC1	16.5977	4.94106	0.83342	-5.92866	3.0542e-09	3.61325e-08
PBXIP1	1343.89	0.665813	0.112318	-5.92795	3.06749e-09	3.62577e-08
RELT	272.5	1.14644	0.193482	-5.92529	3.11751e-09	3.68167e-08
COPZ2	296.463	1.19421	0.201556	-5.92495	3.12395e-09	3.68604e-08
TOR1B	657.253	0.634827	0.107188	-5.92254	3.17006e-09	3.73717e-08
RNASE4	54.9729	1.84488	0.311627	-5.92017	3.2161e-09	3.78482e-08
SPTLC2	615.611	0.658491	0.111309	-5.91589	3.30087e-09	3.87443e-08
FMNL3	660.545	0.90315	0.152676	-5.91548	3.30903e-09	3.88062e-08
LRFN4	488.68	0.752909	0.127291	-5.91488	3.32118e-09	3.89147e-08
PQLC3	139.35	1.35012	0.228467	-5.90945	3.43246e-09	4.01487e-08
GYPE	18.0042	23.1169	3.91487	-5.90489	3.52877e-09	4.11679e-08
IL4R	932.001	1.07754	0.182554	-5.90255	3.57918e-09	4.16838e-08
SYT8	13.0836	6.1296	1.04003	-5.8937	3.77651e-09	4.38681e-08
NEO1	921.249	0.704164	0.119548	-5.89021	3.85702e-09	4.47647e-08
OBSL1	766.647	0.727688	0.123588	-5.88803	3.90821e-09	4.53197e-08
NCOR2	2281.07	0.863519	0.146736	-5.88486	3.98385e-09	4.61174e-08
RNASET2	255.148	0.972164	0.165276	-5.88207	4.05176e-09	4.67829e-08
MXD4	584.753	0.938113	0.159485	-5.88213	4.05022e-09	4.67829e-08
S100A11	2984.07	0.43995	0.0748137	-5.88061	4.08757e-09	4.71559e-08
SAP30BP	937.286	0.639301	0.108805	-5.87564	4.21221e-09	4.84692e-08
ARHGAP24	148.63	1.28803	0.219318	-5.8729	4.28242e-09	4.9235e-08
TMEM54	398.591	0.797799	0.135917	-5.86977	4.3641e-09	5.00885e-08
NR4A3	29.2121	2.70924	0.46221	-5.8615	4.58702e-09	5.26022e-08
EMC10	1636.12	0.524769	0.0896963	-5.85051	4.90078e-09	5.60096e-08
APOLD1	651.939	2.95554	0.505415	-5.84774	4.98304e-09	5.68531e-08
FGD5	14.419	5.87353	1.00696	-5.83293	5.44632e-09	6.18767e-08
ZBTB1	290.391	0.911979	0.156399	-5.83111	5.50592e-09	6.2501e-08
FYN	208.21	1.45269	0.249516	-5.82205	5.81288e-09	6.5819e-08
AGPAT4	234.524	1.05076	0.180517	-5.82084	5.85523e-09	6.61872e-08
GINM1	354.983	0.858863	0.14767	-5.81611	6.02339e-09	6.79739e-08
TMEM43	1116.14	0.617171	0.10617	-5.81303	6.13507e-09	6.91763e-08
CD163L1	222.111	1.14463	0.197054	-5.80871	6.29549e-09	7.08664e-08
ZNF436	247.789	1.16816	0.201445	-5.7989	6.67517e-09	7.50149e-08
NPTN	1162.73	0.630579	0.108799	-5.79581	6.79914e-09	7.63443e-08
ETS2	475.253	0.957137	0.165662	-5.77764	7.57553e-09	8.47792e-08
VAMP3	834.811	0.759232	0.131418	-5.77722	7.59444e-09	8.49202e-08
ACAP1	47.7472	2.14736	0.372229	-5.76891	7.97838e-09	8.90655e-08
LAMC1	6929.19	0.559041	0.0969351	-5.76717	8.0615e-09	8.977e-08
IL21R	54.8185	2.34981	0.407456	-5.76702	8.06877e-09	8.97768e-08
EPN2	291.429	0.902437	0.156545	-5.76471	8.1798e-09	9.0937e-08
TP53I13	410.58	0.734422	0.127502	-5.76009	8.40691e-09	9.33077e-08
CCDC102A	286.891	0.871363	0.151303	-5.75904	8.45918e-09	9.37926e-08
RIPK1	540.336	0.755797	0.131239	-5.75894	8.46453e-09	9.37926e-08
UAP1	1075.59	0.718334	0.124885	-5.75195	8.82195e-09	9.75924e-08
KIAA1191	1178.07	0.586114	0.102151	-5.73773	9.59523e-09	1.05973e-07
LOC100507487	16.3268	3.47539	0.605899	-5.73592	9.69872e-09	1.07028e-07
R3HDM4	720.799	0.638225	0.111298	-5.73437	9.78755e-09	1.07655e-07
NOMO2	7181.89	0.402258	0.0701858	-5.73134	9.96407e-09	1.09418e-07
FNDC3B	1586.06	0.64524	0.112667	-5.72697	1.02243e-08	1.12093e-07
FLJ36000	29.9731	3.56253	0.622605	-5.72198	1.0529e-08	1.15075e-07
VEPH1	96.2121	1.59707	0.279243	-5.71927	1.06984e-08	1.16625e-07
CCM2	438.256	0.692295	0.121262	-5.7091	1.13577e-08	1.23214e-07
NOMO3	7105.79	0.409796	0.0717941	-5.70794	1.14354e-08	1.23957e-07
PDE1B	14.6719	3.59356	0.629828	-5.70562	1.1592e-08	1.25509e-07
DNAJB9	239.415	0.987629	0.173186	-5.70272	1.17913e-08	1.27405e-07
HBP1	499.098	0.876468	0.153767	-5.69998	1.19822e-08	1.29364e-07
LOC729739	12.9456	5.59525	0.981876	-5.69853	1.20844e-08	1.30362e-07
TMEM191C	43.5504	2.35279	0.412899	-5.69822	1.21065e-08	1.30496e-07
TMED3	837.568	0.66057	0.116078	-5.69075	1.26486e-08	1.36122e-07
LRRC74B	24.426	4.10016	0.721222	-5.68502	1.30799e-08	1.40426e-07
SLC35G2	166.683	1.13808	0.200199	-5.68472	1.31027e-08	1.40559e-07
C8orf82	422.916	0.848192	0.149481	-5.67423	1.39311e-08	1.48852e-07
NHSL1	291.876	1.62993	0.287307	-5.67314	1.40205e-08	1.49689e-07
SORBS1	81.542	1.80923	0.319021	-5.67118	1.41818e-08	1.51171e-07
APH1B	280.683	0.811035	0.143056	-5.66936	1.43332e-08	1.52423e-07
TMEM150C	44.8956	2.30404	0.406417	-5.66915	1.43504e-08	1.52486e-07
CGB5	144.664	1.74644	0.308599	-5.65927	1.52015e-08	1.61148e-07
IL10RA	19.2759	4.5985	0.813288	-5.65421	1.56565e-08	1.6558e-07
P2RX4	263.571	0.881601	0.156189	-5.64446	1.65702e-08	1.74695e-07
CERS2	3778.64	0.418184	0.0742019	-5.63576	1.74287e-08	1.83458e-07
CGA	52.2717	3.78031	0.670882	-5.63483	1.75231e-08	1.84308e-07
BHLHE40.AS1	18.1639	3.6798	0.654338	-5.6237	1.86912e-08	1.95828e-07
FAM177A1	357.801	0.789448	0.140409	-5.62248	1.88231e-08	1.97057e-07
LIMS1	1322.7	1.07354	0.191199	-5.61479	1.96797e-08	2.05865e-07
ARHGEF37	87.4796	1.69321	0.301763	-5.61105	2.01099e-08	2.10038e-07
PIK3C3	519.499	0.631524	0.11264	-5.60656	2.06384e-08	2.15224e-07
CGB8	217.663	1.63092	0.291164	-5.60138	2.1265e-08	2.21587e-07
SP9	16.864	3.42344	0.611739	-5.59624	2.19049e-08	2.28078e-07
PDCD1	29.6143	3.23056	0.577994	-5.58926	2.28037e-08	2.3707e-07
MARVELD1	1061.17	0.611143	0.109356	-5.58857	2.28947e-08	2.37674e-07
PDE4C	12.9153	3.78796	0.678116	-5.58601	2.32349e-08	2.40439e-07
SLC15A4	314.419	1.12805	0.202037	-5.58338	2.35894e-08	2.43733e-07
ACTR1B	748.991	0.735326	0.131719	-5.58253	2.37046e-08	2.44736e-07
PTGDR2	11.4463	4.92344	0.882913	-5.57636	2.45603e-08	2.53376e-07
FAM234A	1562.16	0.559309	0.100339	-5.57421	2.48656e-08	2.56328e-07
C1orf198	276.019	0.870751	0.156233	-5.5734	2.49812e-08	2.57323e-07
TMEM214	920.987	0.552885	0.0992791	-5.569	2.56204e-08	2.63304e-07
ICAM1	3023.66	1.06541	0.19138	-5.56698	2.59196e-08	2.65972e-07
DMRTA2	28.3218	2.58785	0.465055	-5.56461	2.62739e-08	2.69403e-07
DIRC3	13.123	4.19812	0.754671	-5.56285	2.65403e-08	2.71721e-07
SORCS2	35.8044	3.04864	0.54839	-5.55925	2.70931e-08	2.77169e-07
C1orf115	11.2169	4.42796	0.796803	-5.55716	2.74203e-08	2.8009e-07
BRSK1	335.874	0.867411	0.156102	-5.55669	2.74939e-08	2.8063e-07
GRIPAP1	770.568	0.683605	0.123125	-5.55213	2.82213e-08	2.86967e-07
CALM3	3956.31	0.456579	0.0823255	-5.54602	2.9225e-08	2.95832e-07
AP5Z1	329.024	0.971787	0.175278	-5.54427	2.95186e-08	2.98579e-07
QRICH2	62.1007	2.12504	0.384129	-5.53211	3.16403e-08	3.18842e-07
SLU7	686.516	0.602599	0.108933	-5.53181	3.16936e-08	3.1914e-07
MLLT4.AS1	12.2579	4.36715	0.789633	-5.53061	3.19121e-08	3.21101e-07
SPSB4	21.1693	8.24909	1.49411	-5.52105	3.36971e-08	3.38556e-07
FGFR1	891.12	0.935985	0.169542	-5.52067	3.37702e-08	3.39036e-07
CTDSP1	913.368	0.625623	0.113366	-5.51862	3.41675e-08	3.4226e-07
CYS1	20.4214	2.73828	0.496268	-5.51775	3.43376e-08	3.43708e-07
TMEM200A	237.261	1.25759	0.227979	-5.51626	3.46281e-08	3.45844e-07
SEC14L2	201.474	0.915213	0.166038	-5.51205	3.54671e-08	3.53699e-07
CD300E	9.39885	7.99119	1.45036	-5.50981	3.59229e-08	3.57714e-07
KIF1C	1322.56	0.495735	0.089973	-5.50982	3.59198e-08	3.57714e-07
PLEKHG2	398.781	0.824422	0.149753	-5.5052	3.68743e-08	3.66646e-07
TMEM102	151.924	1.07362	0.195228	-5.49935	3.81201e-08	3.78474e-07
TPST2	232.928	0.853793	0.155381	-5.49485	3.91036e-08	3.87381e-07
ALS2CL	182.523	1.33377	0.24288	-5.49146	3.98626e-08	3.9461e-07
PIK3CA	316.977	0.812749	0.148031	-5.4904	4.01027e-08	3.96696e-07
PITPNC1	198.286	1.33024	0.242775	-5.47933	4.26949e-08	4.21718e-07
FKBP1B	30.0337	2.60036	0.474996	-5.47448	4.38794e-08	4.331e-07
MAN2A1	692.446	0.601209	0.109864	-5.4723	4.44242e-08	4.37835e-07
BTBD10	402.564	0.713655	0.130564	-5.46592	4.605e-08	4.53196e-07
KDM5B	1574.1	0.441976	0.0810464	-5.45337	4.94238e-08	4.85688e-07
CALM1	930.568	0.659282	0.121096	-5.44428	5.20159e-08	5.08932e-07
RGMB	222.614	0.984328	0.180946	-5.4399	5.331e-08	5.21215e-07
OTUD5	957.094	0.562448	0.103423	-5.43834	5.37788e-08	5.25416e-07
RSRP1	262.294	0.877314	0.161372	-5.43658	5.43126e-08	5.29863e-07
CYTH2	673.691	0.736995	0.135751	-5.429	5.66711e-08	5.51672e-07
LRPAP1	1438.26	0.607808	0.111973	-5.42817	5.6934e-08	5.53832e-07
ATP6AP1	1253.53	0.495719	0.0913272	-5.42794	5.70069e-08	5.5398e-07
NEDD9	136.514	2.02682	0.373522	-5.42624	5.75524e-08	5.58636e-07
FAM89B	283.129	0.818967	0.151165	-5.41772	6.03633e-08	5.84656e-07
CASP3	374.569	0.750628	0.138705	-5.4117	6.24275e-08	6.0378e-07
BRPF3	723.553	0.672037	0.124452	-5.39998	6.66482e-08	6.41376e-07
SDF4	2505.4	0.436728	0.0808795	-5.39974	6.67371e-08	6.41773e-07
ADAMTS15	133.028	1.55255	0.287583	-5.3986	6.71618e-08	6.45396e-07
CCDC96	23.4235	2.43206	0.451098	-5.39143	6.99008e-08	6.69804e-07
TNIP2	746.22	0.688111	0.128103	-5.37154	7.80657e-08	7.4328e-07
SUSD1	122.646	1.08811	0.202585	-5.37113	7.82427e-08	7.43914e-07
CERK	1687.56	0.687053	0.127998	-5.36768	7.97553e-08	7.5776e-07
FBXL8	68.6106	1.6019	0.298533	-5.36592	8.0537e-08	7.64647e-07
GJA1	424.355	1.11807	0.208412	-5.36472	8.10742e-08	7.69205e-07
STAP2	47.3212	2.39813	0.447056	-5.36427	8.12791e-08	7.70606e-07
SPOCD1	244.125	1.01358	0.189245	-5.35594	8.51147e-08	8.0527e-07
CCNY	946.265	0.56364	0.105234	-5.35606	8.50556e-08	8.0527e-07
PEX19	1064.62	0.555922	0.103811	-5.35514	8.5488e-08	8.08234e-07
S100A10	3408.35	0.638673	0.119278	-5.35448	8.58038e-08	8.1065e-07
LPO	11.8355	6.49845	1.21515	-5.34784	8.90082e-08	8.39158e-07
CREB3	605.743	0.685413	0.128385	-5.33873	9.35975e-08	8.79961e-07
CORO1A	72.2496	1.46738	0.275336	-5.32942	9.8527e-08	9.25014e-07
RCN3	39.0971	2.2638	0.425245	-5.32352	1.01777e-07	9.53532e-07
TPSB2	21.0368	3.37258	0.633846	-5.32082	1.03301e-07	9.66465e-07
ENTPD7	224.318	0.94888	0.178389	-5.31917	1.04241e-07	9.74578e-07
NUTM2A	63.6924	1.54876	0.291215	-5.31826	1.04762e-07	9.78774e-07
NOP14.AS1	160.874	0.995546	0.187454	-5.31087	1.09103e-07	1.0165e-06
TMEM191B	43.6191	2.02712	0.381877	-5.3083	1.1065e-07	1.03021e-06
CRELD1	446.888	0.668304	0.125979	-5.3049	1.12732e-07	1.04815e-06
LEFTY1	13.4361	5.00849	0.944325	-5.30377	1.13432e-07	1.05393e-06
ATP6AP2	1215.61	0.548662	0.10354	-5.29904	1.16416e-07	1.07942e-06
CES1	31.6243	3.64561	0.688132	-5.29784	1.17178e-07	1.08427e-06
PTPRN2	301.965	0.897768	0.169481	-5.29714	1.17628e-07	1.0869e-06
ANKRD11	2746.33	0.445184	0.0840451	-5.29697	1.17738e-07	1.08718e-06
TMEM204	146.144	1.07003	0.202271	-5.29007	1.2227e-07	1.12748e-06
NEK11	63.6332	1.51712	0.286828	-5.28931	1.22776e-07	1.13137e-06
TMEM50A	785.935	0.549277	0.10387	-5.28814	1.23564e-07	1.13785e-06
ILVBL	484.507	0.613916	0.116202	-5.2832	1.26949e-07	1.16743e-06
MS4A15	18.3094	3.48778	0.66022	-5.28276	1.27255e-07	1.16944e-06
TNFRSF19	22.0116	2.67958	0.507268	-5.28237	1.27521e-07	1.17109e-06
CLSTN3	1093.71	0.652984	0.123821	-5.27362	1.33761e-07	1.22338e-06
TPM3	5991.37	0.367633	0.0698149	-5.26582	1.39564e-07	1.27301e-06
OTOF	15.3674	3.71535	0.706252	-5.26066	1.43538e-07	1.30659e-06
NT5E	8532.06	0.910603	0.173119	-5.25999	1.44066e-07	1.30963e-06
ZFP36	296.797	0.914483	0.173925	-5.25792	1.45692e-07	1.32149e-06
GABRE	160.256	1.21795	0.231659	-5.25754	1.45998e-07	1.32273e-06
MCL1	3992.22	0.603237	0.114831	-5.25327	1.49424e-07	1.35103e-06
MAPKBP1	449.611	0.655248	0.12474	-5.25292	1.49704e-07	1.35266e-06
AOC1	121.31	6.84739	1.30493	-5.24733	1.54316e-07	1.39153e-06
NUMBL	386.064	0.694133	0.132288	-5.24713	1.54485e-07	1.39212e-06
WDR45	930.402	0.526022	0.100303	-5.24433	1.5685e-07	1.41155e-06
PPP2R5B	195.614	1.19921	0.228891	-5.23923	1.6125e-07	1.44824e-06
RAB15	711.558	1.12112	0.214006	-5.23874	1.61673e-07	1.45107e-06
RSPH3	204.347	0.913535	0.174481	-5.23571	1.64351e-07	1.47412e-06
RIC1	500.043	0.595907	0.113861	-5.23362	1.66221e-07	1.48891e-06
AKAP9	895.713	0.634047	0.121263	-5.22868	1.70724e-07	1.52519e-06
WNK2	9.86884	4.63769	0.887345	-5.22648	1.72771e-07	1.54143e-06
SHISA8	12.4176	7.68431	1.47145	-5.22229	1.76727e-07	1.57464e-06
NEK6	941.123	0.650989	0.124738	-5.21884	1.8005e-07	1.60319e-06
SMG6	536.348	0.773281	0.148182	-5.21844	1.80433e-07	1.60553e-06
AFMID	236.504	0.784269	0.150323	-5.21723	1.8162e-07	1.61503e-06
GFRA2	15.9818	6.93175	1.32938	-5.21428	1.8453e-07	1.63874e-06
LMNTD2	70.8429	1.91727	0.367822	-5.21249	1.86321e-07	1.65138e-06
X10.sep	612.225	0.643208	0.123473	-5.20931	1.89543e-07	1.67552e-06
RASSF2	71.1895	1.97463	0.379384	-5.20484	1.94163e-07	1.71411e-06
LINC01537	10.8994	4.73327	0.910286	-5.19976	1.99548e-07	1.76049e-06
LHX5	9.22074	5.26461	1.01262	-5.199	2.00366e-07	1.7654e-06
INSIG2	212.42	0.811923	0.156284	-5.19519	2.0451e-07	1.79838e-06
ADARB1	193.425	1.4551	0.280212	-5.19288	2.0707e-07	1.81852e-06
ZER1	611.645	0.615055	0.118454	-5.19233	2.07673e-07	1.82263e-06
C2CD4C	19.4145	3.01565	0.581142	-5.18919	2.11216e-07	1.8513e-06
LRIG1	274.15	1.41621	0.273012	-5.18735	2.13308e-07	1.86842e-06
KIDINS220	710.801	0.548861	0.10585	-5.18527	2.15698e-07	1.88813e-06
TAF7	1135.63	0.544558	0.105064	-5.18309	2.18244e-07	1.90918e-06
PSMG3.AS1	90.373	1.40972	0.272113	-5.18065	2.21112e-07	1.93301e-06
CXCR4	80.0053	10.2922	1.98923	-5.17398	2.29164e-07	1.99821e-06
NCK2	325.836	0.69473	0.134471	-5.16638	2.38666e-07	2.07568e-06
TENM2	1150.96	3.1424	0.608312	-5.16577	2.3945e-07	2.08116e-06
PAPSS2	837.624	0.821692	0.15911	-5.1643	2.41338e-07	2.09217e-06
LILRB3	15.0793	4.00993	0.777273	-5.15897	2.48313e-07	2.15024e-06
ARPC3	2026.39	0.390414	0.0756936	-5.15782	2.49837e-07	2.16028e-06
NR2F2.AS1	33.8313	2.16908	0.420582	-5.15732	2.5051e-07	2.1647e-06
COL13A1	1635.87	3.35791	0.65157	-5.15356	2.55582e-07	2.2057e-06
RAB5A	395.566	0.705277	0.137055	-5.14593	2.66199e-07	2.29439e-06
SEPN1	1667.67	0.70414	0.136948	-5.14168	2.72297e-07	2.34395e-06
CGB	128.721	1.62999	0.317088	-5.14049	2.74024e-07	2.35731e-06
IFFO2	345.6	0.724832	0.141331	-5.12863	2.91863e-07	2.50756e-06
ARC	45.9902	2.78746	0.543772	-5.12614	2.95737e-07	2.53923e-06
NOMO1	6920.49	0.386476	0.0756301	-5.11008	3.22028e-07	2.75618e-06
RGL2	664.166	0.679651	0.133017	-5.10952	3.22984e-07	2.7626e-06
FBRS	1036.63	0.544044	0.106664	-5.10052	3.38715e-07	2.8844e-06
TPSAB1	20.2869	2.7191	0.533144	-5.10013	3.39427e-07	2.88857e-06
GNPTG	431.879	0.650406	0.127596	-5.09737	3.44411e-07	2.92728e-06
ADPGK	790.542	0.544049	0.106866	-5.09095	3.56271e-07	3.02426e-06
MLPH	819.548	0.710704	0.139754	-5.08539	3.66867e-07	3.10832e-06
GNS	2206.87	0.457166	0.0899384	-5.0831	3.71332e-07	3.14023e-06
FOSL2	1044.51	0.656485	0.129309	-5.07689	3.83665e-07	3.23436e-06
PLCB2	17.8752	2.98298	0.587612	-5.07645	3.84545e-07	3.23975e-06
ITPKC	228	0.845758	0.166663	-5.07467	3.88174e-07	3.26828e-06
SERPINH1	3492.69	0.65063	0.128261	-5.07271	3.92181e-07	3.29996e-06
PHF10	281.225	0.881964	0.174283	-5.06053	4.1809e-07	3.50482e-06
ITM2B	1663.82	0.488503	0.0965359	-5.06032	4.18547e-07	3.50647e-06
CHST3	690.134	0.891775	0.176237	-5.06009	4.19048e-07	3.50848e-06
SQRDL	210.398	0.915563	0.180947	-5.05984	4.19608e-07	3.51099e-06
MB21D2	215.227	0.916515	0.181249	-5.05667	4.26641e-07	3.56319e-06
CTBP2	430.768	0.681902	0.134996	-5.05127	4.38879e-07	3.66313e-06
GNGT2	19.3466	3.62746	0.719929	-5.03864	4.68856e-07	3.90366e-06
SMC4	1655.17	0.72974	0.144828	-5.03868	4.6876e-07	3.90366e-06
COL1A1	2788.45	2.71229	0.538595	-5.03586	4.75703e-07	3.95822e-06
CAMK2B	25.4493	4.31431	0.857314	-5.03235	4.84501e-07	4.02893e-06
ADAMTS8	8.56795	5.16615	1.02662	-5.0322	4.84889e-07	4.02966e-06
P4HA3	13.7103	3.62467	0.721675	-5.02258	5.09813e-07	4.21857e-06
GALNT6	90.0368	1.76361	0.351131	-5.02265	5.09633e-07	4.21857e-06
PLEKHN1	14.117	4.94304	0.984582	-5.02045	5.15512e-07	4.25787e-06
ARMCX3	260.887	0.854185	0.170195	-5.01885	5.19824e-07	4.29086e-06
NISCH	679.871	0.559558	0.111514	-5.01784	5.2255e-07	4.30808e-06
SLC45A3	474.499	0.726511	0.144831	-5.01626	5.2687e-07	4.34104e-06
ABCA1	38.7962	2.47347	0.493137	-5.01579	5.2817e-07	4.34908e-06
CLN5	219.6	0.908776	0.181431	-5.00894	5.47313e-07	4.5012e-06
GM2A	355.421	0.670252	0.13383	-5.00824	5.49311e-07	4.51385e-06
PRSS3	279.984	0.885525	0.176995	-5.0031	5.64169e-07	4.62008e-06
COL4A3	10.372	3.98955	0.797827	-5.00053	5.71732e-07	4.67917e-06
PXDC1	400.134	0.844271	0.168899	-4.99866	5.77303e-07	4.72189e-06
DOCK6	448.747	0.775964	0.155323	-4.99582	5.85857e-07	4.78895e-06
MIB2	346.049	0.795256	0.159198	-4.99538	5.87193e-07	4.79696e-06
NPDC1	291.655	1.13659	0.227641	-4.9929	5.94801e-07	4.85616e-06
GPR153	166.607	0.93485	0.187545	-4.98466	6.20717e-07	5.05242e-06
SH3BP5.AS1	41.1189	1.91445	0.384403	-4.98031	6.34825e-07	5.15479e-06
GGN	25.7492	2.18828	0.440877	-4.96348	6.92418e-07	5.60217e-06
SYTL2	407.515	0.728306	0.146759	-4.96259	6.95585e-07	5.62442e-06
CFD	65.6106	1.73896	0.350506	-4.9613	7.00241e-07	5.65867e-06
GNA11	1337.3	0.529208	0.106835	-4.95349	7.28929e-07	5.86936e-06
LINC00674	954.566	0.502137	0.101412	-4.95145	7.36614e-07	5.91709e-06
YAP1	1243.54	0.517661	0.104573	-4.95023	7.4127e-07	5.94738e-06
ERLEC1	1047.03	0.550671	0.11126	-4.94943	7.44314e-07	5.9647e-06
KIAA0556	263.472	0.722478	0.145989	-4.94887	7.46463e-07	5.97837e-06
PCDH7	1042.72	0.585473	0.118342	-4.9473	7.52512e-07	6.01607e-06
RELL1	77.8825	1.24321	0.25139	-4.94537	7.60012e-07	6.07243e-06
MAN1A2	667.3	0.520081	0.105329	-4.93769	7.90516e-07	6.29002e-06
ZNF862	203.728	0.835974	0.16939	-4.9352	8.00707e-07	6.36735e-06
EBF4	10.752	3.68171	0.746131	-4.9344	8.0397e-07	6.38952e-06
RNF145	1050.56	0.436751	0.0886627	-4.92598	8.3937e-07	6.64341e-06
ROCK2	745.75	0.534358	0.108537	-4.92329	8.51015e-07	6.7286e-06
UBE3B	729.605	0.498892	0.101395	-4.92026	8.64292e-07	6.82061e-06
USO1	1066.65	0.473091	0.0962205	-4.91674	8.79982e-07	6.9363e-06
PROS1	557.911	0.865787	0.176145	-4.91518	8.8699e-07	6.98336e-06
SNCA	300.435	0.867625	0.176527	-4.91498	8.87903e-07	6.98646e-06
ADIPOR1	2337.6	0.422054	0.0858888	-4.91396	8.92545e-07	7.01889e-06
PCMTD1	191.945	0.828535	0.16863	-4.91334	8.9536e-07	7.03691e-06
AFAP1	2958.22	0.862858	0.175778	-4.9088	9.16341e-07	7.18921e-06
ZCCHC6	294.481	0.709616	0.144622	-4.9067	9.26234e-07	7.2626e-06
BOK	328.08	1.26094	0.257119	-4.90412	9.38474e-07	7.3543e-06
KCTD2	522.763	0.575682	0.117422	-4.90267	9.45441e-07	7.40458e-06
PHLDB3	123.571	1.0325	0.210682	-4.90074	9.54761e-07	7.47322e-06
PLP2	1889.93	0.581915	0.118867	-4.89549	9.80586e-07	7.662e-06
CGB7	83.7126	1.85847	0.37976	-4.8938	9.89057e-07	7.71923e-06
HIST1H3D	29.0391	2.67909	0.548128	-4.88772	1.02013e-06	7.94789e-06
ACER3	323.707	0.954382	0.195689	-4.87703	1.07693e-06	8.3759e-06
OPTN	1116.58	0.466166	0.0957896	-4.86656	1.13555e-06	8.81655e-06
FGFR3	89.7784	1.5937	0.327549	-4.86551	1.1416e-06	8.85839e-06
PLIN3	2196.24	0.395524	0.0813483	-4.86211	1.16143e-06	8.99674e-06
GABBR1	300.609	0.943939	0.19437	-4.85641	1.19531e-06	9.23789e-06
SMS	3115.6	0.483434	0.099584	-4.85454	1.20668e-06	9.31508e-06
CYP2J2	9.17306	4.31999	0.889935	-4.85427	1.20832e-06	9.31707e-06
JAK1	1317.85	0.419099	0.0863347	-4.85435	1.20781e-06	9.31707e-06
ULK1	956.231	0.606152	0.124875	-4.85408	1.20944e-06	9.32041e-06
SLFN5	144.583	1.42952	0.294841	-4.84844	1.24434e-06	9.57291e-06
DNAJC1	313.479	0.802652	0.165557	-4.8482	1.24585e-06	9.57901e-06
SLC45A1	61.8238	1.37222	0.283517	-4.83999	1.29848e-06	9.95528e-06
MARK4	469.383	0.762213	0.157493	-4.83966	1.30064e-06	9.96614e-06
MVP	2171.63	0.405516	0.0838238	-4.83772	1.31335e-06	1.0035e-05
ITM2C	2489.55	0.444732	0.0919477	-4.83679	1.31952e-06	1.00764e-05
GFPT1	857.721	0.492192	0.101788	-4.83547	1.32832e-06	1.01378e-05
ZFYVE1	364.104	0.640468	0.132466	-4.83495	1.33179e-06	1.01586e-05
FAM46A	268.541	0.961107	0.198866	-4.83295	1.34528e-06	1.02499e-05
KRT17	107.994	2.15935	0.446868	-4.83218	1.35046e-06	1.02795e-05
RASA2	206.957	0.920883	0.190617	-4.83107	1.35803e-06	1.0312e-05
SMAD7	260.754	0.784252	0.162447	-4.82773	1.38095e-06	1.04683e-05
RHBDF1	495.738	0.645051	0.133671	-4.82567	1.39532e-06	1.05713e-05
TFE3	1081.6	0.543285	0.112778	-4.8173	1.45511e-06	1.10057e-05
C11orf31	747.596	0.575122	0.119391	-4.81713	1.45636e-06	1.1009e-05
ARF1	5846.26	0.373394	0.0775288	-4.8162	1.4632e-06	1.10482e-05
NYAP1	13.4562	3.07269	0.639193	-4.80713	1.5311e-06	1.15286e-05
PCDHGA4	19.1963	2.77032	0.576546	-4.80504	1.54723e-06	1.16436e-05
MYO6	658.937	0.523968	0.109108	-4.8023	1.56855e-06	1.17908e-05
ALAD	339.136	0.769372	0.160328	-4.79875	1.59657e-06	1.19881e-05
ESYT1	1837.39	0.561396	0.116992	-4.7986	1.59777e-06	1.19904e-05
STAT3	1563.81	0.547509	0.114134	-4.79707	1.61004e-06	1.2069e-05
KIAA1644	17.7845	3.12346	0.651205	-4.79643	1.61517e-06	1.2094e-05
WDR48	489.38	0.598289	0.124734	-4.79654	1.61433e-06	1.2094e-05
DCUN1D2	127.036	1.54901	0.323188	-4.79291	1.64381e-06	1.23016e-05
NUTM2B	49.2229	1.55133	0.323871	-4.78996	1.66813e-06	1.24698e-05
TMEM259	2315.35	0.44676	0.09327	-4.78997	1.66808e-06	1.24698e-05
CSGALNACT2	361.525	0.706435	0.147544	-4.78795	1.68496e-06	1.25886e-05
GLUL	707.591	0.91295	0.190911	-4.78208	1.73494e-06	1.29333e-05
ATP13A3	1831.27	0.443224	0.0927263	-4.77991	1.7537e-06	1.30586e-05
MEGF8	1334.68	0.564034	0.118116	-4.77525	1.79487e-06	1.33431e-05
PTPN7	8.96484	6.18813	1.29613	-4.77433	1.80308e-06	1.33893e-05
LRRC42	406.785	0.607937	0.127437	-4.77048	1.83786e-06	1.36176e-05
SLC27A1	204.35	0.83589	0.175306	-4.76816	1.85912e-06	1.37675e-05
VSTM4	129.666	1.66299	0.349287	-4.76108	1.92557e-06	1.42255e-05
KIAA1147	671.291	0.638085	0.134088	-4.75869	1.94855e-06	1.43744e-05
CCP110	460.198	0.922731	0.19393	-4.75806	1.95458e-06	1.4404e-05
GOLGA5	246.372	0.765981	0.16099	-4.75794	1.95574e-06	1.4404e-05
PEAK1	368.971	0.752185	0.1581	-4.75765	1.9586e-06	1.4417e-05
USP35	142.17	0.974942	0.205307	-4.7487	2.04732e-06	1.50372e-05
DMWD	613.251	0.600518	0.12648	-4.74792	2.05522e-06	1.50869e-05
EIF2AK3	153.294	0.889657	0.187396	-4.74748	2.05971e-06	1.51116e-05
ARTN	24.6122	2.36657	0.498794	-4.74458	2.08938e-06	1.53043e-05
NID2	93.743	1.1442	0.241274	-4.74233	2.11276e-06	1.54671e-05
MAGT1	715.014	0.503068	0.106113	-4.74089	2.1278e-06	1.55603e-05
DLGAP4	1049.8	0.547078	0.115461	-4.73821	2.1561e-06	1.57417e-05
CDKN1B	308.9	0.676886	0.142967	-4.73455	2.19537e-06	1.6011e-05
SLC5A10	68.512	1.29498	0.27358	-4.73347	2.20717e-06	1.60883e-05
MMP23A.1	15.438	2.89558	0.611849	-4.7325	2.21771e-06	1.61564e-05
ARHGEF1	1802.81	0.423073	0.089567	-4.72353	2.31781e-06	1.68674e-05
FNBP1L	241.831	0.807992	0.171252	-4.71813	2.38018e-06	1.72932e-05
TUBGCP6	1175.82	0.572159	0.121319	-4.71616	2.40337e-06	1.74335e-05
TGOLN2	4840.63	0.39313	0.0833563	-4.71626	2.40218e-06	1.74335e-05
LANCL2	430.504	0.755941	0.160366	-4.71385	2.43074e-06	1.76225e-05
SEMA4F	495.581	0.58608	0.124415	-4.7107	2.46868e-06	1.78879e-05
UNC119B	616.159	0.533242	0.113249	-4.70859	2.49434e-06	1.80642e-05
STX12	346.224	0.728342	0.154702	-4.70803	2.50127e-06	1.81046e-05
ATP1B1	1127.49	0.672971	0.142946	-4.70786	2.50327e-06	1.81094e-05
SPSB3	330.418	0.770537	0.163691	-4.70725	2.51075e-06	1.81537e-05
TRIP4	242.017	0.809101	0.17208	-4.70188	2.57777e-06	1.86283e-05
CLK1	333.63	0.936751	0.199236	-4.70171	2.57989e-06	1.86336e-05
ELL2	791.305	0.703197	0.149643	-4.69917	2.61217e-06	1.88567e-05
SLC44A2	893.963	0.97395	0.207265	-4.69906	2.61361e-06	1.88569e-05
CHM	579.576	0.552781	0.117709	-4.69617	2.65091e-06	1.90851e-05
ZFYVE21	110.429	1.07357	0.228851	-4.69113	2.71702e-06	1.95297e-05
RALA	459.069	0.582452	0.124172	-4.69069	2.72283e-06	1.95611e-05
STX7	320.262	0.652834	0.139283	-4.68712	2.77078e-06	1.98843e-05
POFUT2	983.21	0.760365	0.162327	-4.68416	2.81108e-06	2.01413e-05
GDPD5	483.058	0.83897	0.179167	-4.68261	2.83241e-06	2.02833e-05
CACNA2D1	380.317	0.810922	0.173228	-4.68124	2.85139e-06	2.03976e-05
MYH9	18292.7	0.544139	0.11625	-4.68077	2.85799e-06	2.04339e-05
CTSO	158.076	1.0659	0.227901	-4.67705	2.91031e-06	2.0797e-05
VPS11	351.086	0.606112	0.129728	-4.67218	2.98026e-06	2.12611e-05
MXRA7	2195.91	0.424451	0.0908482	-4.67208	2.98158e-06	2.12611e-05
EPOR	163.261	0.934999	0.200337	-4.66713	3.05433e-06	2.17224e-05
EPN1	2626.69	0.384024	0.0823174	-4.66517	3.08369e-06	2.1908e-05
CPEB4	265.832	0.821798	0.17626	-4.66242	3.12511e-06	2.21786e-05
LINC00094	312.78	0.6602	0.141603	-4.66232	3.12671e-06	2.21786e-05
CA12	650.407	3.28145	0.703962	-4.66139	3.14076e-06	2.22342e-05
THBD	43.4376	2.0381	0.437212	-4.66158	3.13796e-06	2.22342e-05
FAM13B	332.159	1.04351	0.223864	-4.66137	3.14117e-06	2.22342e-05
ARHGAP31	290.703	0.701455	0.150516	-4.66032	3.15713e-06	2.23237e-05
ZNF513	308.955	0.700706	0.150432	-4.65796	3.19365e-06	2.25583e-05
SURF4	3288.15	0.444681	0.0955001	-4.65634	3.21882e-06	2.27003e-05
PNMA2	76.6958	4.42199	0.949966	-4.6549	3.24145e-06	2.2836e-05
EAF1	567.563	0.591374	0.127114	-4.65231	3.28231e-06	2.31118e-05
NR3C1	650.072	0.967597	0.208057	-4.65063	3.30919e-06	2.32889e-05
RELA	1210.61	0.427829	0.0920129	-4.64966	3.32476e-06	2.3374e-05
PRRC1	528.022	0.555745	0.119537	-4.64916	3.33288e-06	2.34189e-05
ITPR2	286.997	0.724843	0.155953	-4.64782	3.35454e-06	2.35419e-05
CYLD	505.336	0.573876	0.123581	-4.64372	3.42195e-06	2.39323e-05
SKI	1025.41	0.460233	0.0992524	-4.63699	3.53512e-06	2.4711e-05
EMILIN2	255.791	4.82189	1.04166	-4.62906	3.67325e-06	2.55996e-05
FAM171B	182.336	0.873823	0.18877	-4.62904	3.67365e-06	2.55996e-05
NRIP3	499.894	0.693544	0.149838	-4.62863	3.68097e-06	2.5624e-05
MLKL	246.156	0.866898	0.187357	-4.62698	3.71041e-06	2.58156e-05
TYK2	824.338	0.479782	0.103871	-4.61902	3.85557e-06	2.67841e-05
GCNT2	244.776	0.849189	0.183871	-4.61841	3.86694e-06	2.68492e-05
PHYKPL	96.3939	1.17651	0.254799	-4.61741	3.88553e-06	2.69505e-05
GOLGA8A	1256.46	0.621263	0.134606	-4.61543	3.92281e-06	2.71531e-05
YIPF5	433.608	0.551196	0.119445	-4.61463	3.93798e-06	2.72441e-05
HN1L	1511.76	0.40889	0.0886106	-4.61447	3.94109e-06	2.72516e-05
LINC00957	42.5243	1.69295	0.366907	-4.61412	3.94765e-06	2.72689e-05
YIPF1	187.25	0.802659	0.173962	-4.614	3.94999e-06	2.72711e-05
P4HTM	105.24	1.09789	0.237967	-4.61364	3.95681e-06	2.73042e-05
FAM160A2	249.371	0.779506	0.169214	-4.60663	4.09255e-06	2.81831e-05
SNX29	307.638	0.702838	0.152602	-4.60569	4.11101e-06	2.82958e-05
KCTD5	772.528	0.545901	0.11857	-4.60405	4.14363e-06	2.84911e-05
ADD1	1897.12	0.514077	0.111685	-4.60292	4.16614e-06	2.86313e-05
PDLIM5	945.021	0.708306	0.153892	-4.60261	4.17222e-06	2.86585e-05
BCAP31	1983.08	0.389705	0.0846849	-4.60182	4.18813e-06	2.87531e-05
PRKCD	613.727	0.753584	0.163762	-4.60171	4.19042e-06	2.87541e-05
VOPP1	1127.45	0.551826	0.11995	-4.60046	4.21567e-06	2.88979e-05
CREBL2	419.972	0.579606	0.126147	-4.5947	4.33369e-06	2.96616e-05
SIRT2	332.318	0.632197	0.13774	-4.58977	4.43737e-06	3.03404e-05
HPS6	389.085	0.605328	0.131902	-4.58923	4.44877e-06	3.04029e-05
HKR1	146.939	1.05616	0.230183	-4.58834	4.46791e-06	3.05182e-05
PARP4	1336.02	0.518761	0.113081	-4.58751	4.48563e-06	3.05772e-05
MKRN1	1401.84	0.380742	0.0830065	-4.5869	4.49887e-06	3.06519e-05
KDM5C	2897.17	0.408572	0.0891123	-4.58491	4.54173e-06	3.09284e-05
PLPPR2	580.242	0.676319	0.147723	-4.57828	4.68804e-06	3.18924e-05
SAR1A	763.05	0.632298	0.13814	-4.57723	4.71165e-06	3.20206e-05
DISP2	21.0379	2.48488	0.542925	-4.57684	4.72043e-06	3.2048e-05
DNAL1	128.978	0.885681	0.193576	-4.57537	4.75385e-06	3.22586e-05
OPN3	152.588	1.15498	0.25292	-4.5666	4.95696e-06	3.36199e-05
MST1R	32.4741	2.1991	0.481761	-4.56472	5.0017e-06	3.39063e-05
PHF1	516.265	0.607324	0.133101	-4.56289	5.04553e-06	3.41862e-05
AGAP2.AS1	141.287	0.872478	0.191237	-4.5623	5.0597e-06	3.4265e-05
GIPR	74.5903	1.23865	0.271621	-4.56023	5.1098e-06	3.45868e-05
VPS25	557.908	0.5234	0.114951	-4.55326	5.28218e-06	3.56462e-05
YIPF4	312.901	0.618867	0.135961	-4.55181	5.31863e-06	3.58741e-05
CGB1	141.116	1.56266	0.34332	-4.55161	5.32379e-06	3.58909e-05
CHST12	265.773	0.693477	0.152372	-4.55122	5.33358e-06	3.5928e-05
SPTB	277.397	2.4573	0.540098	-4.54973	5.37149e-06	3.61582e-05
WDR26	2308.25	0.41825	0.0919438	-4.54897	5.39086e-06	3.62524e-05
UFM1	448.757	0.685853	0.150991	-4.54236	5.56286e-06	3.72972e-05
LINC01578	210.811	0.723942	0.159402	-4.5416	5.58289e-06	3.74129e-05
ZNF219	311.108	0.668206	0.147194	-4.53963	5.63521e-06	3.77447e-05
WNT10B	37.7033	2.29186	0.505145	-4.53703	5.70519e-06	3.81754e-05
ARF4	2068.84	0.466006	0.102762	-4.53482	5.76515e-06	3.85192e-05
ARHGEF12	1882.98	0.363942	0.0804043	-4.52641	5.99952e-06	3.99069e-05
TMUB2	384.506	0.589345	0.130224	-4.52563	6.02146e-06	4.00331e-05
CYB5R1	459.134	0.773701	0.17105	-4.52323	6.09025e-06	4.04505e-05
ACOT9	450.284	0.668408	0.147805	-4.52223	6.11929e-06	4.06233e-05
PDPK1	902.951	0.522925	0.115643	-4.52189	6.12912e-06	4.06421e-05
LRRC75A	27.1468	1.8148	0.40138	-4.52139	6.14356e-06	4.07041e-05
FRY	41.6601	1.49207	0.330348	-4.51665	6.28243e-06	4.15628e-05
B3GLCT	309.283	0.784768	0.173766	-4.51624	6.29465e-06	4.16232e-05
PDGFRL	51.2652	1.54422	0.342249	-4.51198	6.4225e-06	4.2427e-05
ARRDC1	300.126	0.815864	0.180948	-4.50883	6.5186e-06	4.30196e-05
PSAP	7631.6	0.420887	0.0933511	-4.50865	6.52416e-06	4.30351e-05
FBXO8	200.702	0.946584	0.210048	-4.50652	6.58998e-06	4.33843e-05
EGR2	15.9327	2.54525	0.56496	-4.50518	6.63163e-06	4.36163e-05
CHIC2	142.623	0.960676	0.213238	-4.50518	6.6317e-06	4.36163e-05
BZW1	2382.34	0.347878	0.0772289	-4.50451	6.65262e-06	4.37112e-05
POLR3C	447.903	0.634195	0.140827	-4.50337	6.68856e-06	4.39111e-05
PRSS35	12.17	3.7074	0.82363	-4.50129	6.75422e-06	4.43139e-05
PLEKHA1	116.459	0.987479	0.219542	-4.4979	6.86282e-06	4.49825e-05
PCDHB9	19.956	2.63468	0.587504	-4.48454	7.30718e-06	4.77324e-05
IQSEC1	628.045	0.663752	0.148053	-4.48321	7.35276e-06	4.80069e-05
ANTXR2	990.373	0.594047	0.132641	-4.47861	7.51298e-06	4.89107e-05
ABRACL	205.622	0.780674	0.174414	-4.47597	7.60644e-06	4.93997e-05
SLC25A4	368.86	0.627218	0.140133	-4.47586	7.61033e-06	4.94011e-05
RING1	554.523	0.515476	0.115177	-4.4755	7.6233e-06	4.94614e-05
SCN9A	29.5062	1.85317	0.414088	-4.47531	7.63006e-06	4.94815e-05
PANX2	343.859	0.831123	0.185744	-4.47456	7.65691e-06	4.96223e-05
COL6A3	598.955	2.99516	0.669504	-4.4737	7.68771e-06	4.97594e-05
BRD2	2425.84	0.334053	0.0746835	-4.47292	7.71596e-06	4.99183e-05
KREMEN2	22.0618	2.44586	0.547028	-4.47117	7.77916e-06	5.02788e-05
HIST1H2AC	183.736	1.10622	0.248134	-4.45814	8.26749e-06	5.32536e-05
DDX59	261.779	0.673379	0.151188	-4.45391	8.432e-06	5.42121e-05
ZNF653	100.013	1.00156	0.224915	-4.45307	8.46507e-06	5.43987e-05
SH3BGRL3	2110.1	0.511473	0.114883	-4.45212	8.50252e-06	5.46132e-05
KCTD10	952.732	0.521927	0.117294	-4.44973	8.59789e-06	5.51206e-05
TMEM25	111.696	0.970536	0.218162	-4.44869	8.63966e-06	5.53621e-05
C3orf58	130.464	1.05417	0.237031	-4.44738	8.69242e-06	5.56472e-05
TVP23B	530.218	0.534565	0.120291	-4.44394	8.83264e-06	5.6518e-05
MGAT5	1122.37	0.630476	0.142009	-4.4397	9.00833e-06	5.75269e-05
IQGAP1	4018.35	0.433225	0.0978862	-4.4258	9.60841e-06	6.11044e-05
TFPT	203.179	0.782417	0.176819	-4.42495	9.64658e-06	6.13182e-05
LGMN	344.553	0.713428	0.161398	-4.4203	9.8562e-06	6.2621e-05
KDM4B	551.718	0.633143	0.143268	-4.41929	9.90258e-06	6.28861e-05
MFSD9	97.0079	1.07653	0.243748	-4.41656	1.00283e-05	6.35644e-05
AGPAT2	495.584	0.75144	0.17014	-4.41659	1.00268e-05	6.35644e-05
A1BG	103.684	1.02878	0.232967	-4.41599	1.00549e-05	6.37029e-05
RAB22A	434.671	0.522526	0.118353	-4.41497	1.01025e-05	6.39745e-05
AP1S2	319.8	0.708181	0.160415	-4.41468	1.01159e-05	6.40294e-05
PDCD6IP	1478.22	0.426784	0.0966893	-4.41398	1.01488e-05	6.42077e-05
RASSF1	173.835	0.829667	0.187969	-4.41385	1.01547e-05	6.42143e-05
CD81	3268.52	0.388201	0.0880019	-4.41128	1.02763e-05	6.49222e-05
LMBR1L	239.973	0.761821	0.172835	-4.40778	1.04434e-05	6.58543e-05
GCC2	418.995	0.64185	0.145735	-4.40424	1.06156e-05	6.68465e-05
TBC1D8B	28.6909	1.97346	0.448651	-4.39864	1.0893e-05	6.8465e-05
INTS1	3681.61	0.613423	0.139612	-4.39376	1.11405e-05	6.99227e-05
TMEM185B	782.062	0.437472	0.099622	-4.39132	1.12665e-05	7.0681e-05
LOC146880	300.664	0.681936	0.155303	-4.39099	1.12836e-05	7.07551e-05
ENDOV	290.436	0.612211	0.139496	-4.38872	1.14018e-05	7.14294e-05
HOOK3	213.155	0.806033	0.183926	-4.38238	1.17392e-05	7.34483e-05
FKBP14	432.572	0.625714	0.142949	-4.37718	1.20227e-05	7.51794e-05
RNF168	379.08	0.657107	0.150128	-4.37699	1.20331e-05	7.52097e-05
MYD88	384.496	0.612257	0.139905	-4.37624	1.20746e-05	7.54342e-05
BAG3	1303.35	0.692568	0.158287	-4.37539	1.21214e-05	7.56309e-05
PPP2R3A	183.07	0.784802	0.179433	-4.37378	1.22114e-05	7.61122e-05
YIPF2	474.927	0.614216	0.140496	-4.37176	1.23249e-05	7.67127e-05
KHNYN	786.599	0.453851	0.103828	-4.37118	1.23579e-05	7.68623e-05
MYO1E	600.31	0.640436	0.146698	-4.36567	1.26734e-05	7.87001e-05
FBXO41	40.7049	2.83914	0.650439	-4.36496	1.27149e-05	7.88848e-05
UACA	1845.89	0.765086	0.175331	-4.36367	1.27896e-05	7.9312e-05
CTTNBP2NL	328.127	0.659788	0.151295	-4.36093	1.2951e-05	8.02388e-05
PAEP	51.6847	1.5393	0.353075	-4.3597	1.30238e-05	8.0579e-05
CGB2	97.0432	1.61448	0.370465	-4.35798	1.31268e-05	8.11045e-05
ROBO4	372.438	0.833928	0.191401	-4.35698	1.31871e-05	8.14023e-05
CLIP3	440.025	0.646921	0.148712	-4.35017	1.36034e-05	8.38564e-05
TPST1	356.903	0.565598	0.130045	-4.34924	1.36609e-05	8.41726e-05
X08.sep	736.868	0.444321	0.102171	-4.3488	1.36884e-05	8.43034e-05
CHTF8	1415.26	0.387604	0.0891811	-4.34625	1.38483e-05	8.52104e-05
TAGLN	1290.11	3.19729	0.737538	-4.33509	1.45701e-05	8.93246e-05
ALOXE3	24.1936	2.49421	0.575459	-4.3343	1.46226e-05	8.95654e-05
ATP1B3	1137.95	0.4147	0.0957177	-4.33253	1.47407e-05	9.02472e-05
SLC25A42	142.437	0.908919	0.209842	-4.33144	1.48137e-05	9.06529e-05
KIAA2013	1087.67	0.499336	0.115333	-4.32953	1.4943e-05	9.13611e-05
GAB2	131.081	0.952241	0.220082	-4.32676	1.51319e-05	9.24322e-05
NIN	411.629	0.533234	0.123303	-4.32457	1.52831e-05	9.32714e-05
TMEM217	12.4914	2.83369	0.655522	-4.32279	1.54067e-05	9.39831e-05
DFNB31	229.933	0.847408	0.196234	-4.31835	1.57201e-05	9.57647e-05
RNF185	425.81	0.591835	0.13715	-4.31524	1.5943e-05	9.69467e-05
AAED1	108.137	0.984529	0.228576	-4.30723	1.6531e-05	0.000100206
CRTC2	778.369	0.533239	0.12386	-4.30517	1.66855e-05	0.000101006
NAALADL2	21.4419	1.99881	0.464407	-4.30399	1.67746e-05	0.0001015
PLCL1	23.5198	2.25966	0.525318	-4.30152	1.69631e-05	0.000102502
TMBIM4	243.907	0.645933	0.150313	-4.29724	1.72937e-05	0.000104345
ANXA1	4764.12	0.573077	0.133361	-4.29717	1.72991e-05	0.000104345
CYSTM1	180.804	0.979427	0.227964	-4.29641	1.7359e-05	0.000104639
ARHGEF40	760.246	0.67917	0.158153	-4.29438	1.7518e-05	0.000105523
PCDHGA1	24.0699	2.20967	0.514674	-4.29333	1.7601e-05	0.000105976
PRIMA1	9.87237	6.15194	1.4335	-4.29155	1.77429e-05	0.000106783
KIAA0319L	1425.02	0.458067	0.106797	-4.28912	1.79381e-05	0.000107861
PDGFC	949.999	0.546517	0.127465	-4.28759	1.8062e-05	0.000108461
KCND1	35.0612	1.87338	0.436958	-4.28732	1.80845e-05	0.000108535
CHCHD7	253.299	0.765316	0.178551	-4.28627	1.81702e-05	0.000108916
ZSWIM8	883.564	0.53149	0.124034	-4.28505	1.82702e-05	0.000109321
TULP3	502.24	0.539241	0.125908	-4.28282	1.84537e-05	0.000110321
HOXD.AS2	68.9455	1.19353	0.27881	-4.28079	1.86227e-05	0.000111232
HERPUD2	268.318	0.644039	0.150568	-4.2774	1.89093e-05	0.000112894
LINC01128	183.571	0.718601	0.168015	-4.27701	1.89418e-05	0.000113038
HDAC6	326.936	0.643114	0.15038	-4.27658	1.89786e-05	0.000113207
LARP1B	226.377	0.795151	0.186032	-4.27428	1.91756e-05	0.000114332
NTAN1	253.343	0.657886	0.153959	-4.27312	1.92755e-05	0.000114877
MROH1	169.589	0.797633	0.186946	-4.26665	1.98428e-05	0.000118048
B3GNT9	287.897	0.594065	0.139294	-4.26484	2.00041e-05	0.000118956
GOLGA8B	1327.75	0.577326	0.135397	-4.26393	2.0086e-05	0.000119337
SERINC5	349.832	0.56431	0.132345	-4.26394	2.00855e-05	0.000119337
SLC35D1	382.27	0.559475	0.131229	-4.26336	2.01374e-05	0.000119547
UGP2	576.636	0.509875	0.119617	-4.26257	2.02087e-05	0.000119907
LINC00657	3092.91	0.377995	0.0887702	-4.25813	2.06141e-05	0.000122205
CDH13	1016.99	0.748447	0.175817	-4.25697	2.07213e-05	0.000122787
SCARF1	36.819	1.67798	0.394298	-4.25561	2.08478e-05	0.000123469
ABHD17A	983.569	0.511014	0.120097	-4.25499	2.09054e-05	0.000123714
DNAJC3	521.427	0.50301	0.118278	-4.25278	2.11137e-05	0.000124837
GPSM1	397.742	0.653969	0.153831	-4.25121	2.12618e-05	0.000125657
ATP2C1	865.066	0.42435	0.099834	-4.25056	2.13238e-05	0.000125969
GIPC3	9.05818	4.05728	0.954728	-4.24967	2.14081e-05	0.000126411
DSP	13.6062	4.67527	1.10031	-4.24906	2.14672e-05	0.000126705
ZG16B	20.4247	2.93709	0.69326	-4.23664	2.26888e-05	0.00013368
TSPAN17	704.235	0.443548	0.104776	-4.2333	2.30292e-05	0.000135449
FAM127A	936.936	0.474034	0.112011	-4.23204	2.31584e-05	0.00013609
ATP2A3	179.817	1.27148	0.300595	-4.22986	2.33835e-05	0.000137293
TCTN1	272.821	0.64064	0.15153	-4.22781	2.3598e-05	0.000138431
SPG7	621.152	0.522809	0.123699	-4.22647	2.37384e-05	0.000139194
RASAL1	9.93518	5.56024	1.31573	-4.22598	2.37908e-05	0.000139441
KLF6	1075.53	0.624849	0.147873	-4.22559	2.38316e-05	0.000139559
CALD1	2902.89	0.547854	0.12965	-4.22563	2.38275e-05	0.000139559
TMEM263	401.945	0.53736	0.127172	-4.22546	2.38456e-05	0.000139579
SMARCA2	460.988	0.595409	0.141039	-4.22159	2.42581e-05	0.00014181
COG6	268.794	0.63696	0.150936	-4.22006	2.4424e-05	0.000142717
CDC42EP5	17.3858	2.22664	0.527662	-4.21983	2.44487e-05	0.000142799
CYB5D1	110.5	0.941877	0.223287	-4.21823	2.46232e-05	0.000143694
LLGL2	258.882	0.934482	0.221532	-4.21828	2.46174e-05	0.000143694
ITGA2B	14.0445	2.52755	0.599577	-4.21556	2.49163e-05	0.000145215
FRG2.1	14.831	3.40924	0.808956	-4.21437	2.50471e-05	0.000145915
SLC10A3	443.538	0.632331	0.150045	-4.21427	2.50589e-05	0.00014592
TNIP1	1965.56	0.632109	0.150227	-4.20768	2.58004e-05	0.000150108
LOC654342	181.083	0.736722	0.175113	-4.20712	2.58646e-05	0.000150352
CCDC50	1169.24	0.404618	0.0962035	-4.20586	2.60095e-05	0.000151064
CP	10.5889	3.1045	0.738443	-4.20411	2.6211e-05	0.000152103
CRKL	1160.89	0.441205	0.105013	-4.20143	2.65233e-05	0.000153783
HECA	203.777	0.804071	0.191458	-4.19973	2.67229e-05	0.000154806
DPY19L1	761.116	0.473985	0.112888	-4.19873	2.68415e-05	0.000155306
CDKL5	30.0656	1.70163	0.405306	-4.19837	2.68841e-05	0.000155473
AEBP1	14.0544	2.88029	0.686304	-4.19682	2.70694e-05	0.000156477
ARL1	455.525	0.543253	0.129455	-4.19646	2.71117e-05	0.000156587
HAGLR	102.641	0.943655	0.224937	-4.1952	2.72625e-05	0.000157323
TBC1D17	481.556	0.519423	0.123887	-4.19274	2.7561e-05	0.00015891
TMEM134	198.803	0.758753	0.180997	-4.19208	2.76403e-05	0.000159231
KDM6B	428.269	0.58027	0.138534	-4.18863	2.80638e-05	0.00016151
SLC39A1	2413.61	0.386837	0.0923553	-4.18857	2.8072e-05	0.00016151
LIMS2	14.5444	2.58022	0.616147	-4.18766	2.81847e-05	0.00016202
F8A1	215.841	0.688174	0.164355	-4.18711	2.82528e-05	0.000162342
SLC2A13	93.4547	0.996229	0.238042	-4.1851	2.85045e-05	0.000163649
HGSNAT	576.157	0.51539	0.123155	-4.1849	2.85289e-05	0.000163719
KIAA0355	427.915	0.537569	0.128549	-4.18183	2.89173e-05	0.000165807
MOGS	1691.71	0.427219	0.102235	-4.17881	2.93041e-05	0.000167881
GALNT11	838.866	0.468294	0.11209	-4.17784	2.94288e-05	0.000168524
YPEL3	211.765	0.702259	0.168104	-4.17753	2.94688e-05	0.000168681
PRKCA	1999.19	0.442986	0.106054	-4.17698	2.95409e-05	0.000169022
LRCH3	214.233	0.752927	0.180293	-4.17613	2.96505e-05	0.000169577
ARHGAP22	116.711	0.919891	0.220402	-4.1737	2.99688e-05	0.000171325
C1orf122	597.633	0.600785	0.143977	-4.17279	3.00897e-05	0.000171943
RAI14	1047.91	0.501677	0.120231	-4.1726	3.01137e-05	0.000172007
USP11	1202.56	0.413118	0.0990421	-4.17113	3.0309e-05	0.000172976
TMEM8A	1020.77	0.461355	0.110617	-4.17075	3.03594e-05	0.00017319
GTF2IRD2.GTF2IRD2B	203.054	0.753364	0.180712	-4.16885	3.06136e-05	0.000174345
DHRS4L2	178.015	0.74207	0.178	-4.16893	3.06033e-05	0.000174345
PTPRU	197.47	1.14629	0.275159	-4.16594	3.10075e-05	0.000176215
NLRP1	985.287	0.511373	0.122765	-4.16547	3.10711e-05	0.000176502
TGM5	11.1463	3.20083	0.768744	-4.16371	3.13117e-05	0.000177719
BCAS3	191.682	0.684621	0.164518	-4.16139	3.16318e-05	0.00017946
SLC12A2	229.173	0.697645	0.167761	-4.15858	3.20239e-05	0.000181608
RIOK3	590.581	0.444362	0.106947	-4.15499	3.25299e-05	0.0001844
DARS.AS1	18.2339	2.31236	0.556602	-4.15443	3.26104e-05	0.000184779
TM9SF1	900.776	0.393605	0.09475	-4.15414	3.26506e-05	0.000184929
CDK13	580.13	0.475747	0.114644	-4.14979	3.32778e-05	0.000188402
ANXA6	2120.98	0.383798	0.0925402	-4.14737	3.36316e-05	0.000190098
SLC6A10P	187.284	0.775286	0.187014	-4.14561	3.38911e-05	0.000191279
ZFYVE16	362.093	0.567096	0.136809	-4.14517	3.39555e-05	0.000191514
OXSR1	962.56	0.426056	0.102829	-4.14337	3.42244e-05	0.000192869
MAP3K11	1124.99	0.567403	0.136998	-4.14169	3.44752e-05	0.000194119
SAMD9	616.083	0.690232	0.166667	-4.14139	3.45207e-05	0.000194294
SMAD9	112.194	0.875583	0.211451	-4.14084	3.46041e-05	0.000194682
CARD8.AS1	53.6652	1.61687	0.390512	-4.14038	3.46738e-05	0.000194993
H1F0	515.353	0.80905	0.195722	-4.13368	3.57008e-05	0.000200267
TRPM2	97.5041	1.79925	0.435306	-4.13329	3.57602e-05	0.000200447
CSNK1A1	1475.82	0.340132	0.0822911	-4.13328	3.57628e-05	0.000200447
PTGS1	276.954	4.20476	1.01954	-4.12416	3.72088e-05	0.00020786
SGSM3	406.324	0.546215	0.132454	-4.12381	3.72649e-05	0.000208087
MYRF	551.14	0.57149	0.138631	-4.12239	3.7497e-05	0.000209209
PRSS36	15.8393	2.6904	0.653357	-4.1178	3.82502e-05	0.000212882
MAN2C1	551.446	0.522021	0.126775	-4.11768	3.82706e-05	0.000212908
MAST3	258.688	0.724457	0.175977	-4.11677	3.84212e-05	0.000213658
MFSD1	542.898	0.620653	0.15099	-4.11055	3.94711e-05	0.000219315
WIPI1	299.717	0.802385	0.195263	-4.10925	3.9694e-05	0.00022019
ZDBF2	329.923	0.607051	0.147726	-4.10931	3.96845e-05	0.00022019
DYNC1I2	1034.37	0.399316	0.0973173	-4.10324	4.07403e-05	0.000225251
MYO1F	15.8158	2.53688	0.618456	-4.10196	4.09674e-05	0.000226321
LOC100506990	129.49	0.983962	0.239903	-4.10149	4.10496e-05	0.000226682
SPTBN5	94.7455	1.36722	0.333375	-4.10115	4.11101e-05	0.000226923
APLP1	328.123	0.960488	0.234288	-4.09961	4.13846e-05	0.000228251
CDK5RAP3	1292.38	0.387432	0.0945167	-4.09908	4.14789e-05	0.000228677
ASMTL	437.719	0.734868	0.179302	-4.09849	4.15857e-05	0.000228985
ASMTL.1	437.719	0.734868	0.179302	-4.09849	4.15857e-05	0.000228985
SRD5A3	146.193	0.895945	0.218624	-4.0981	4.1655e-05	0.000229197
B4GALT3	1118.91	0.411121	0.10032	-4.09808	4.16583e-05	0.000229197
TPM4	9482.28	0.379539	0.0926412	-4.09688	4.18761e-05	0.000230301
PIGS	1466.26	0.388778	0.0949177	-4.09595	4.20443e-05	0.000231132
NBR1	1686.45	0.375444	0.091729	-4.09298	4.25872e-05	0.00023383
SMG8	469.966	0.512797	0.125342	-4.09118	4.29181e-05	0.000235551
ITGAV	2065.85	0.425497	0.104006	-4.09107	4.29388e-05	0.000235568
TMEM189	291.628	0.653501	0.159749	-4.09079	4.29909e-05	0.000235758
MAPK8IP1	165.308	0.954417	0.233576	-4.08611	4.38673e-05	0.000240271
TMEM87A	547.558	0.480275	0.117604	-4.08384	4.4298e-05	0.000242432
PCGF3	528.815	0.4798	0.11763	-4.07888	4.52524e-05	0.000247354
ZKSCAN1	1581.31	0.427984	0.104976	-4.07698	4.56238e-05	0.000249108
RAB11FIP5	612.667	0.560493	0.137506	-4.07615	4.57884e-05	0.000249777
NMNAT1	114.431	0.885079	0.217286	-4.07334	4.63436e-05	0.000252457
DOK4	584.544	0.544177	0.133707	-4.06991	4.70309e-05	0.000255519
TAOK2	850.154	0.522908	0.128479	-4.06998	4.70165e-05	0.000255519
FAM8A1	356.092	0.603063	0.148199	-4.06928	4.71594e-05	0.000256114
STAT6	38.4841	1.61089	0.396074	-4.06714	4.75938e-05	0.000258161
EEFSEC	209.221	0.668378	0.16437	-4.0663	4.77663e-05	0.000258992
STXBP1	690.957	0.485455	0.119398	-4.06584	4.78595e-05	0.000259295
ZNF713	32.8529	1.73418	0.426577	-4.06533	4.79655e-05	0.000259759
PSPH	477.939	0.602729	0.148395	-4.06165	4.87276e-05	0.00026378
TIMP1	1205.22	0.59697	0.147209	-4.05526	5.00788e-05	0.000270767
GRK5	75.8908	1.01732	0.250925	-4.05428	5.02889e-05	0.000271533
C11orf80	82.327	1.00149	0.247018	-4.05432	5.02808e-05	0.000271533
GALK2	195.866	0.717838	0.177059	-4.05422	5.03011e-05	0.000271533
DDX5	5588.34	0.370958	0.091495	-4.05441	5.02609e-05	0.000271533
POLR2A	3550.28	0.495374	0.122313	-4.05006	5.12055e-05	0.000276083
FBLIM1	848.944	0.575709	0.142282	-4.04626	5.20421e-05	0.000279955
MAP7	80.4086	1.09145	0.269751	-4.04613	5.20707e-05	0.000279963
ATP6V1D	537.974	0.581243	0.143709	-4.0446	5.24128e-05	0.000281353
PNRC1	224.147	0.762925	0.188638	-4.04438	5.24614e-05	0.000281502
GALNS	236.873	0.874042	0.216206	-4.04263	5.28558e-05	0.000283167
ZNF268	93.9261	0.935315	0.231407	-4.04186	5.30284e-05	0.000283978
LAYN	420.447	0.880952	0.218169	-4.03794	5.3922e-05	0.00028842
RAB24	308.32	0.621874	0.154018	-4.03768	5.39833e-05	0.000288632
B4GALT7	272.449	0.619817	0.153533	-4.03703	5.4131e-05	0.000289308
PTGER1	43.2757	1.91893	0.475372	-4.0367	5.42091e-05	0.000289495
AMPD2	1358.76	0.591384	0.14651	-4.03647	5.42625e-05	0.000289665
RP2	186.489	0.851259	0.211016	-4.03409	5.48149e-05	0.000292471
ANXA2	18867.3	0.285159	0.0706887	-4.03402	5.48316e-05	0.000292471
GPR137B	193.014	0.74944	0.185841	-4.03269	5.51415e-05	0.000293937
ERO1B	142.931	1.0236	0.254266	-4.02568	5.68104e-05	0.000302427
MINK1	1081.28	0.382716	0.0950859	-4.02495	5.6988e-05	0.000303013
AAR2	475.679	0.582278	0.144782	-4.02174	5.77687e-05	0.000307043
GPR68	129.247	1.30485	0.324759	-4.0179	5.87196e-05	0.000311605
CAPS	64.4737	1.35429	0.337375	-4.01419	5.96509e-05	0.000315924
PRICKLE4	71.2779	1.23198	0.306906	-4.01419	5.96494e-05	0.000315924
FAM26E	87.6944	1.05505	0.262947	-4.01242	6.01005e-05	0.000317805
KDELR3	88.3302	1.00983	0.251672	-4.01249	6.0081e-05	0.000317805
TRIP12	1423.29	0.363691	0.0906481	-4.01212	6.01751e-05	0.000318075
SRPX	571.374	0.744419	0.185555	-4.01186	6.02428e-05	0.000318308
RAB3GAP1	785.52	0.415464	0.103601	-4.01024	6.06572e-05	0.000320246
TOX4	802.524	0.417763	0.104189	-4.00968	6.08017e-05	0.000320883
MICA	347.422	0.800728	0.19976	-4.00846	6.1116e-05	0.000322416
KCNK7	12.6078	2.82557	0.705129	-4.00716	6.14529e-05	0.000324066
CPNE3	882.362	0.52924	0.132148	-4.0049	6.20448e-05	0.000326675
SLC35B2	1306.32	0.351199	0.0877017	-4.00448	6.21548e-05	0.000327127
ATG13	848.035	0.396281	0.0990062	-4.00258	6.26546e-05	0.000329371
TM9SF2	1644.32	0.629705	0.157511	-3.99785	6.39216e-05	0.000335507
RIC8A	1746.08	0.391368	0.0979292	-3.99644	6.43019e-05	0.000337372
LSP1	10.9571	2.65035	0.663237	-3.99609	6.43975e-05	0.000337742
ASXL1	1438.49	0.354124	0.0886725	-3.99361	6.50748e-05	0.000341161
RAB40B	90.4368	0.927722	0.232349	-3.9928	6.52974e-05	0.000342195
DHX40	1181.3	0.395345	0.0990704	-3.99055	6.59216e-05	0.000345063
PCDHGA2	17.3266	2.03379	0.509716	-3.99005	6.60581e-05	0.000345643
RGS9	40.7295	1.51128	0.379307	-3.98431	6.76755e-05	0.000353419
LINC00294	145.258	0.770342	0.193468	-3.98175	6.84087e-05	0.000356922
ZMYM6NB	232.432	0.793812	0.199434	-3.98032	6.88238e-05	0.000358721
ERGIC1	2021.2	0.462629	0.116227	-3.98039	6.8801e-05	0.000358721
NAT6	108.6	0.876356	0.220422	-3.97581	7.01413e-05	0.000364599
SLC17A5	231.333	0.795227	0.2001	-3.97414	7.06339e-05	0.000367018
PLEKHA4	256.132	0.84041	0.211613	-3.97145	7.14357e-05	0.000370755
PARP3	311.511	0.57281	0.14426	-3.97069	7.16655e-05	0.000371661
DIAPH1	2096.96	0.366161	0.0922269	-3.97022	7.18065e-05	0.000372249
TBC1D3P1.DHX40P1	114.798	0.824046	0.207742	-3.96668	7.28808e-05	0.000377035
RUFY1	569.206	0.443453	0.111834	-3.96528	7.33105e-05	0.000379024
TICAM1	457	0.574872	0.145095	-3.96203	7.43158e-05	0.000383485
SLC1A1	108.458	3.52578	0.890101	-3.9611	7.46041e-05	0.000384826
NDNF	170.347	4.69952	1.18654	-3.9607	7.47299e-05	0.000385327
MTURN	112.684	1.07403	0.271252	-3.95951	7.51034e-05	0.000387105
AFF4	1086.11	0.450059	0.113785	-3.95533	7.64279e-05	0.00039363
BVES	278.98	2.86662	0.724933	-3.95433	7.67501e-05	0.000395138
ATRX	1033.57	0.406749	0.102894	-3.95309	7.71475e-05	0.000397032
ZDHHC12	496.028	0.449234	0.113702	-3.95099	7.78302e-05	0.000400393
VPS39	1066.28	0.383913	0.0971905	-3.95011	7.81158e-05	0.000401402
LENG8	1071.24	0.504218	0.127738	-3.94727	7.90459e-05	0.000406027
SCFD1	475.95	0.513647	0.130142	-3.94682	7.91946e-05	0.000406635
CCDC93	559.833	0.457293	0.115869	-3.94664	7.92561e-05	0.000406795
LIN37	105.266	0.916702	0.232385	-3.94476	7.98793e-05	0.000409838
TRNAU1AP	188.059	0.724331	0.183698	-3.94306	8.04477e-05	0.00041244
MOB2	302.941	0.623724	0.158188	-3.94292	8.04945e-05	0.000412523
CEMIP	824.746	3.62111	0.919152	-3.93963	8.16089e-05	0.000418075
WDR13	462.039	0.507581	0.128926	-3.937	8.2506e-05	0.000422349
SLC35C1	376.078	0.600465	0.152557	-3.936	8.2852e-05	0.000423798
STXBP2	625.871	0.768329	0.195443	-3.93121	8.45182e-05	0.000431501
TUBA4A	888.186	0.911682	0.231928	-3.93088	8.46356e-05	0.000431937
CHMP2A	947.775	0.413828	0.105293	-3.93027	8.48523e-05	0.000432878
HSD3B7	143.87	1.11362	0.283371	-3.92991	8.49777e-05	0.000433354
EPPK1	38.5628	1.49095	0.37966	-3.92706	8.59904e-05	0.000437855
F8A1.2	183.042	0.749033	0.191106	-3.91947	8.87439e-05	0.000451534
RNFT1	108.337	0.9657	0.246518	-3.91736	8.95234e-05	0.000455156
LZTR1	746.649	0.447608	0.114296	-3.91622	8.99473e-05	0.000457138
GUK1	2439.55	0.42581	0.108772	-3.91472	9.05107e-05	0.000459828
PDIA3	5243.02	0.315029	0.0805042	-3.9132	9.10802e-05	0.000462547
SIRPG	12.8247	4.26565	1.09017	-3.91285	9.12142e-05	0.000463053
KANK3	21.7048	2.33324	0.596568	-3.91111	9.18726e-05	0.000465869
CHGB	37.4242	1.54946	0.396254	-3.91025	9.21996e-05	0.000467175
KAT2B	276.875	0.631533	0.161752	-3.90433	9.44872e-05	0.000477867
CCNL1	328.05	0.556301	0.142495	-3.904	9.46146e-05	0.000478331
WNT9A	355.023	1.16459	0.298595	-3.90022	9.61044e-05	0.000484953
AHCYL2	345.567	0.610663	0.156575	-3.90012	9.61446e-05	0.000484974
CPD	1885.58	0.398636	0.102247	-3.89874	9.66933e-05	0.000487376
CDC42BPA	1466.09	0.403728	0.103557	-3.8986	9.67499e-05	0.000487479
TMEFF2	9.45785	2.90729	0.745841	-3.898	9.69902e-05	0.000488324
LINC01117	28.08	1.60868	0.412803	-3.89696	9.74063e-05	0.000490236
PPP1R18	1463.11	0.372294	0.0955535	-3.89618	9.77219e-05	0.000491457
OSR1	22.6724	1.86243	0.478054	-3.89586	9.78527e-05	0.000491931
LOC284930	22.0148	2.1899	0.562141	-3.89564	9.79414e-05	0.000492193
FRMD4A	342.312	0.578004	0.148393	-3.89508	9.8167e-05	0.000493143
PPP1R15B	1167.1	0.395806	0.101633	-3.89445	9.84225e-05	0.000494057
LRRC3	13.4217	2.69813	0.692833	-3.89435	9.8464e-05	0.000494081
ZNF275	219.646	0.636659	0.163524	-3.89336	9.88649e-05	0.000495355
LAMP1	2594.45	0.389053	0.0999751	-3.8915	9.96277e-05	0.00049862
SH2D2A	88.7864	1.56798	0.403151	-3.88932	0.000100526	0.000502555
PGAM2	60.8782	1.4448	0.371578	-3.88828	0.000100955	0.000504327
TBC1D23	298.664	0.552584	0.142315	-3.88282	0.000103253	0.000515042
CYB5R3	1576.04	0.396925	0.102237	-3.88239	0.000103435	0.000515414
TSPYL1	724.867	0.468213	0.120668	-3.88017	0.000104385	0.000519724
YPEL2	104.252	0.92833	0.239359	-3.8784	0.000105144	0.000522929
SOD3	67.1863	1.17333	0.302671	-3.87658	0.000105936	0.000526277
YEATS2	695.291	0.427071	0.110243	-3.87391	0.000107103	0.000531687
PEX11A	124.903	0.902839	0.233243	-3.87082	0.000108472	0.000538083
CERS4	17.0317	2.09237	0.540566	-3.87069	0.000108526	0.000538155
RAB11B.AS1	37.8868	1.69595	0.438286	-3.86951	0.000109056	0.000540349
CCDC18.AS1	108.84	0.97445	0.251895	-3.86847	0.000109519	0.000542278
ST3GAL3	297.269	0.661882	0.171455	-3.86039	0.000113206	0.00055889
PDLIM3	46.8285	1.31638	0.341133	-3.85885	0.000113922	0.000562093
CPNE2	405.587	0.617693	0.160073	-3.85881	0.000113938	0.000562093
TOR4A	1103.89	0.416124	0.108006	-3.85278	0.000116783	0.000574861
PANX1	420.094	0.600139	0.155849	-3.85077	0.000117749	0.000579407
SUSD2	12.6394	2.38784	0.6203	-3.84949	0.000118362	0.000581783
ERV3.1	45.9071	1.20931	0.314141	-3.84958	0.000118323	0.000581783
MKNK2	2395.84	0.295663	0.0768047	-3.84954	0.000118341	0.000581783
GPAA1	1233.9	0.405315	0.105343	-3.84756	0.000119299	0.000585962
NDST1	2212.13	0.596223	0.155052	-3.84531	0.000120399	0.000590933
MAPK8IP3	672.669	0.485545	0.126348	-3.84293	0.000121573	0.00059568
UBE2Q2	226.559	0.661432	0.172328	-3.83821	0.000123934	0.000605855
ITSN2	507.389	0.474568	0.123642	-3.83825	0.000123916	0.000605855
FAM161B	53.4305	1.4639	0.381456	-3.83766	0.000124214	0.000607003
ERC1	903.195	0.403066	0.105053	-3.8368	0.000124647	0.000608678
BAZ2B.1	295.203	0.583558	0.152137	-3.83575	0.000125181	0.000611065
SYT1	95.8644	1.53584	0.400537	-3.83445	0.000125844	0.000614079
DBNDD1	183.87	0.869459	0.22679	-3.83376	0.000126201	0.000615597
PLPP5	62.1419	1.1143	0.290882	-3.83075	0.000127754	0.000622718
EFCAB14	680.874	0.429395	0.112144	-3.82895	0.000128692	0.000627066
PPP1R15A	857.122	0.634931	0.165844	-3.82848	0.000128935	0.000627797
FLII	1300.98	0.35451	0.0926215	-3.82751	0.000129444	0.000630044
SPACA6	86.0373	1.02825	0.268682	-3.82702	0.000129705	0.000631088
SYNGR2	1438.76	0.410753	0.107391	-3.82484	0.000130857	0.000636002
ZNF408	186.878	0.721908	0.188833	-3.82299	0.000131842	0.000640561
FEZF1.AS1	38.0627	2.12113	0.55503	-3.82164	0.000132566	0.000642915
FKBP7	119.36	0.775374	0.202938	-3.82074	0.00013305	0.000644802
DERL1	628.229	0.436234	0.1142	-3.81992	0.000133493	0.000646481
APAF1	114.234	0.951978	0.24924	-3.81952	0.000133711	0.000647301
ANO4	9.27967	3.23159	0.847959	-3.81101	0.000138398	0.000667594
PCYT1A	460.532	0.551727	0.144794	-3.81043	0.000138724	0.000668926
RUNDC3A	11.5724	2.61755	0.687027	-3.80997	0.000138985	0.000669946
MANBAL	510.555	0.497798	0.130676	-3.80942	0.000139294	0.000670952
WWC2	1041.8	0.418676	0.109928	-3.80862	0.000139744	0.00067288
DAPK3	731.867	0.66732	0.175346	-3.80574	0.000141379	0.000680507
HSPA13	477.607	0.496847	0.1306	-3.80434	0.00014218	0.000684121
CCDC174	180.667	0.651429	0.171456	-3.7994	0.000145048	0.00069593
CASC4	982.992	0.394339	0.103859	-3.79686	0.000146539	0.000702585
TRIM29	22.0088	2.55291	0.673019	-3.79322	0.000148705	0.000711702
HIST1H2BD	105.942	1.43898	0.379621	-3.79056	0.000150308	0.000718608
MAN1C1	8.73065	3.57693	0.943822	-3.78984	0.000150744	0.000720434
SEL1L	602.334	0.500272	0.13201	-3.78965	0.000150857	0.000720722
ASGR1	18.1633	2.02352	0.534425	-3.78636	0.000152871	0.000729308
POLM	455.927	0.98621	0.260798	-3.78151	0.000155878	0.000742862
ITM2A	115.643	6.91385	1.82852	-3.78111	0.000156129	0.00074353
ARHGEF10	238.202	0.693242	0.183377	-3.78042	0.000156564	0.000745339
PDXDC1	1031.37	0.351539	0.093075	-3.77694	0.000158767	0.00075556
SCN1A	32.6694	1.79922	0.476497	-3.77594	0.000159407	0.000757975
MEF2D	1290.85	0.355254	0.0940852	-3.77588	0.000159443	0.000757975
OSTF1	152.557	0.79404	0.210459	-3.77289	0.000161365	0.000766488
GPR55	29.9094	1.52994	0.405625	-3.77181	0.000162068	0.000769368
ANG	25.1144	1.6424	0.435618	-3.77029	0.000163059	0.000773525
CEP170B	262.233	0.695014	0.184451	-3.76801	0.000164555	0.000779796
INPP5K	344.716	0.513693	0.136444	-3.76486	0.000166639	0.000788841
CDR2L	160.731	0.844802	0.22452	-3.76271	0.000168082	0.000795113
DUSP18	94.8482	0.873852	0.232306	-3.76165	0.000168797	0.000797932
COG1	751.059	0.532329	0.141533	-3.76117	0.00016912	0.000799179
SCYL3	166.609	0.704341	0.187615	-3.75418	0.000173911	0.000820668
DALRD3	348.325	0.52722	0.140459	-3.75355	0.000174348	0.000822443
TRAK2	526.295	0.433384	0.115516	-3.75173	0.000175619	0.000827857
SMYD2	400.544	0.478721	0.127605	-3.7516	0.000175709	0.000827991
CD3D	22.4868	2.589	0.690585	-3.74899	0.000177546	0.000836357
SLC17A7	20.4063	2.07541	0.553966	-3.74645	0.000179353	0.00084457
PGAP3	207.489	0.606204	0.161836	-3.7458	0.000179818	0.000846465
TMCC2	135.448	1.01727	0.271601	-3.74545	0.000180073	0.000847074
GSE1	932.629	0.846748	0.226132	-3.74449	0.000180759	0.000849707
PRKAR1A	3004.65	0.3756	0.100306	-3.74453	0.00018073	0.000849707
TXNDC11	443.636	0.504926	0.134873	-3.74372	0.000181314	0.000851512
RALY	1313.64	0.346711	0.0926439	-3.74241	0.000182267	0.0008556
KATNAL1	393.502	0.591565	0.158162	-3.74025	0.00018384	0.000861734
VPS16	379.852	0.484314	0.129537	-3.7388	0.000184902	0.000866159
NUMB	752.241	0.38102	0.102025	-3.73458	0.000188029	0.000879888
ZNF140	109.366	0.807531	0.216383	-3.73195	0.000190001	0.000888805
RAPGEF2	516.132	0.432039	0.115772	-3.73182	0.000190104	0.000888978
DIS3	880.184	0.603245	0.161661	-3.73155	0.000190305	0.000889299
AAMDC	87.8778	1.0523	0.282056	-3.73081	0.000190869	0.000891626
MFAP2	97.6477	1.19868	0.321426	-3.72924	0.000192056	0.000896552
FARP2	168.365	0.770537	0.206799	-3.72602	0.000194528	0.000906518
PCDHB10	24.1373	2.11204	0.566973	-3.7251	0.000195234	0.000908599
CHMP1B	474.868	0.535391	0.143797	-3.72325	0.000196671	0.000914289
ZNHIT1	699.009	0.507409	0.13629	-3.723	0.00019687	0.000914897
ANXA2P2	4459.21	0.275457	0.0739976	-3.72251	0.000197254	0.000916367
POMGNT1	2025.88	0.416189	0.111865	-3.72046	0.00019886	0.000922874
CDC37	3343.64	0.415308	0.111646	-3.71988	0.000199315	0.000924664
SARDH	224.34	0.68668	0.184676	-3.7183	0.000200567	0.000930154
IL2RG	119.768	5.25855	1.41546	-3.71508	0.00020314	0.000940791
ARPC1B	4058.45	0.35198	0.0948027	-3.71276	0.000205013	0.000948159
DENND4C	511.226	0.458455	0.123571	-3.71004	0.000207228	0.000957745
GNAI2	4311.43	0.306631	0.0826668	-3.70924	0.000207878	0.000960421
LIN54	221.979	0.62664	0.168945	-3.70914	0.000207961	0.000960474
TMEM91	15.4566	2.35683	0.635765	-3.70707	0.00020967	0.000968035
KLHL28	58.6782	1.15346	0.311364	-3.70454	0.000211776	0.000977085
FBXL2	75.4771	0.985305	0.266044	-3.70353	0.000212616	0.000980626
NLGN3	23.4365	1.70554	0.460641	-3.70254	0.000213455	0.000983822
TRIM36	47.3604	1.16015	0.313355	-3.70234	0.00021362	0.000984246
MMP24	42.9437	1.70863	0.461543	-3.70199	0.000213915	0.000984931
SPTLC1	577.352	0.417412	0.112797	-3.70054	0.000215137	0.000989881
APBA3	181.712	0.645492	0.174558	-3.69786	0.00021742	0.00099868
CCS	155.067	0.705761	0.190942	-3.69621	0.000218844	0.00100488
RNASEL	192.429	0.743306	0.201159	-3.69512	0.000219787	0.00100886
NIPAL1	93.3171	0.884513	0.239404	-3.69465	0.00022019	0.00101037
MYO7A	58.8183	1.04733	0.283489	-3.69442	0.000220391	0.00101094
TDRD7	257.801	0.658084	0.178279	-3.69132	0.000223094	0.00102161
APBB1	366.505	0.538974	0.146055	-3.69023	0.000224056	0.00102566
LAMA4	77.5559	3.31589	0.898957	-3.6886	0.000225495	0.0010312
ERP44	424.382	0.493622	0.133829	-3.68845	0.000225625	0.00103144
DGKQ	361.47	0.627274	0.170128	-3.68707	0.000226853	0.0010367
ZNF274	206.64	0.688734	0.186871	-3.68562	0.00022815	0.00104227
DACT3	19.1128	2.01703	0.547365	-3.68498	0.000228718	0.00104452
GTF3C1	1486.79	0.432244	0.117329	-3.68403	0.000229576	0.00104772
LINC00893	22.3297	1.82348	0.494981	-3.68394	0.000229655	0.00104773
ODF2	832.687	0.44693	0.121448	-3.68001	0.000233224	0.00106293
GNB1	3926.59	0.284777	0.0775517	-3.67209	0.000240575	0.0010931
KRCC1	155.573	0.726745	0.198065	-3.66923	0.000243284	0.00110429
UNC13B	450.769	0.467431	0.127448	-3.66762	0.000244823	0.00110941
CDS2	565.239	0.462593	0.126136	-3.66743	0.000245003	0.00110985
WTIP	90.2041	1.23718	0.337433	-3.66644	0.000245951	0.0011134
CAPN1	1735.12	0.407564	0.111173	-3.66602	0.000246356	0.00111486
SORBS3	499.798	0.531279	0.14503	-3.66323	0.000249053	0.00112668
MAFB	17.749	2.26304	0.617962	-3.66211	0.000250145	0.00113124
LINC01296.2	390.677	0.66317	0.181148	-3.66093	0.000251305	0.0011361
DHRS4	185.654	0.705631	0.192886	-3.65828	0.000253913	0.00114674
SATB2	478.007	0.442013	0.120921	-3.65537	0.000256808	0.00115848
IL23A	12.0585	2.42585	0.664332	-3.65156	0.000260652	0.00117402
GAGE2A.1	106.744	0.858526	0.235125	-3.65136	0.000260854	0.00117454
SNX6	860.838	0.388458	0.106398	-3.65099	0.00026123	0.00117545
SLC28A3	9.33703	3.60127	0.987148	-3.64816	0.00026413	0.00118691
APC2	144.13	0.780863	0.214094	-3.64728	0.000265028	0.00119015
SLC35C2	792.691	0.373999	0.102572	-3.64622	0.000266125	0.00119428
IGFBP6	439.885	0.749269	0.20554	-3.64537	0.000267011	0.00119786
PODXL	7244.96	1.72513	0.473386	-3.64424	0.000268184	0.00120232
TUBB3	1466.72	0.693846	0.190543	-3.64142	0.000271138	0.00121475
ACTR10	321.372	0.538995	0.148039	-3.6409	0.000271687	0.00121681
BBS1	175.131	0.648111	0.178052	-3.64002	0.00027262	0.00122017
CHMP4C	39.363	2.87823	0.791486	-3.63649	0.000276383	0.00123537
BRAF	172.812	0.624495	0.171742	-3.63623	0.000276657	0.00123619
NPEPPS	1881.3	0.358786	0.09875	-3.63328	0.000279842	0.00124917
HOXD11	72.0096	1.67705	0.461629	-3.63289	0.00028027	0.00125067
WSB1	414.759	0.451453	0.124289	-3.63228	0.000280929	0.00125278
PPDPF	985.037	0.386496	0.106542	-3.62763	0.000286032	0.00127301
DYNC1I1	58.4298	1.23689	0.341126	-3.62591	0.000287943	0.00128066
LAMC2	27.4141	1.83771	0.506855	-3.62572	0.000288154	0.00128118
SUN1	1601.82	0.31995	0.0882542	-3.62533	0.000288596	0.00128188
HPSE	436.157	0.598045	0.165004	-3.62442	0.000289605	0.00128509
PCDHB14	35.6879	2.37921	0.656677	-3.6231	0.000291094	0.00129127
KIAA1279	337.767	0.603528	0.166696	-3.62053	0.000293996	0.00130285
SLC25A52	10.9896	2.78288	0.769108	-3.61832	0.000296526	0.0013132
TTLL7	89.347	0.884221	0.244374	-3.61832	0.000296526	0.0013132
COG3	333.204	0.488396	0.134987	-3.6181	0.000296779	0.00131346
MSLN	17.1378	2.56588	0.709223	-3.61787	0.000297038	0.00131417
TMEM219	500.549	0.464289	0.128509	-3.61289	0.000302807	0.00133706
PLEKHG3	352.205	0.544099	0.15068	-3.61097	0.00030506	0.00134568
ANO10	256.226	0.532097	0.147459	-3.60844	0.000308038	0.00135758
OCRL	840.315	0.376818	0.10443	-3.60834	0.000308161	0.00135758
DNAJC10	1173.84	0.388868	0.107835	-3.60615	0.000310776	0.00136785
USP25	300.344	0.581806	0.161347	-3.60593	0.000311039	0.00136847
F8A1.1	168.073	0.659218	0.183002	-3.60224	0.000315486	0.00138306
NUTM2D	40.929	1.27219	0.353546	-3.59836	0.000320227	0.00140248
STXBP5.AS1	15.5553	2.30589	0.641462	-3.59473	0.000324723	0.00141991
COL27A1	227.405	0.755678	0.210218	-3.59472	0.000324735	0.00141991
NENF	607.995	0.43199	0.120187	-3.59433	0.000325233	0.00142163
LINC00894	31.2804	1.43849	0.400859	-3.58852	0.000332555	0.00145222
TWSG1	799.833	0.375678	0.104779	-3.58544	0.000336512	0.0014676
TERF2IP	931.714	0.378325	0.10553	-3.58499	0.000337086	0.00146962
PHC1	335.407	0.518197	0.144601	-3.58364	0.000338839	0.00147631
PLCD1	76.2889	0.920622	0.257062	-3.58132	0.000341857	0.00148801
SYNGR3	173.766	0.666937	0.186289	-3.58012	0.000343436	0.00149344
FAXDC2	42.6301	1.43149	0.400043	-3.57834	0.000345782	0.00150121
ZNF655	1247.9	0.325973	0.0911795	-3.57507	0.000350137	0.00151914
HID1	12.4611	2.4277	0.679419	-3.57321	0.000352635	0.00152858
SRSF5	1158.81	0.473854	0.13261	-3.57329	0.000352522	0.00152858
MED13L	1332.37	0.619765	0.173471	-3.57273	0.000353284	0.00153082
NFKB2	1152.1	0.526262	0.147381	-3.57076	0.000355946	0.00154037
CDCP1	62.0981	1.04792	0.293827	-3.56646	0.000361835	0.00156346
GAP43	19.4198	2.03559	0.570881	-3.56571	0.000362879	0.00156686
COL5A2	1603.79	0.733145	0.205615	-3.56562	0.000362997	0.00156686
NADSYN1	242.073	0.53067	0.148827	-3.56567	0.000362926	0.00156686
C3orf62	71.2159	1.08841	0.30568	-3.56064	0.000369958	0.00159333
NCKAP1L	118.159	3.03821	0.8533	-3.56054	0.000370095	0.00159341
FRMD3	18.365	1.88917	0.530776	-3.55926	0.0003719	0.00159969
TJAP1	430.381	0.488763	0.137325	-3.55917	0.000372025	0.00159969
IFNE	16.8127	1.99354	0.561028	-3.55337	0.000380332	0.00163383
PDLIM2	244.185	0.620179	0.174728	-3.54939	0.00038612	0.00165816
COL17A1	56.5562	1.5083	0.425381	-3.54577	0.000391469	0.00168059
PNPLA6	1086.3	0.459961	0.129759	-3.54474	0.000393001	0.0016861
ZDHHC1	139.384	0.743785	0.209867	-3.54408	0.00039398	0.00168976
CNPPD1	503.569	0.450367	0.127187	-3.54097	0.000398664	0.00170713
CTSB	4685.62	0.297375	0.0840747	-3.53703	0.000404652	0.00173002
INPP5E	419.067	0.463585	0.131236	-3.53245	0.000411731	0.00175861
KDM4A	614.992	0.398426	0.112847	-3.53068	0.000414496	0.0017693
TBC1D2	191.693	0.655517	0.18584	-3.52732	0.000419786	0.00179131
ABL1	1142.22	0.458886	0.130137	-3.52619	0.000421591	0.00179787
RAB3GAP2	881.113	0.467959	0.132804	-3.52369	0.00042558	0.00181373
FRG1JP	150.533	0.815625	0.231477	-3.52358	0.000425764	0.00181394
ATP8B2	1309.16	0.332548	0.0944123	-3.52229	0.000427832	0.0018216
MKNK1	229.417	0.586096	0.166408	-3.52204	0.000428247	0.00182214
CGGBP1	644.92	0.519852	0.147602	-3.52198	0.000428341	0.00182214
MTCH1	1748.27	0.387239	0.110001	-3.52032	0.000431022	0.00183171
PPP6R2	1547.98	0.338921	0.0962786	-3.52021	0.000431207	0.00183192
TNFRSF12A	2543.73	0.47683	0.135463	-3.52001	0.000431535	0.00183215
TWF2	676.434	0.435686	0.123804	-3.51915	0.000432928	0.00183691
IL17RA	810.095	0.482678	0.137298	-3.51556	0.000438833	0.00185962
MOSPD3	196.877	0.782983	0.222769	-3.51478	0.000440117	0.00186448
WDR37	311.988	0.540857	0.154022	-3.51155	0.000445498	0.00188667
CD300C	23.7571	1.80128	0.513058	-3.51087	0.000446643	0.00189093
CAPN5	231.631	0.712574	0.203007	-3.51009	0.000447948	0.00189467
MICALL2	425.203	0.635431	0.181025	-3.51017	0.000447812	0.00189467
ALDH1A1	192.2	1.09301	0.311611	-3.50762	0.000452136	0.00191058
SHARPIN	446.573	0.428999	0.122302	-3.5077	0.000451999	0.00191058
RNF130	485.837	0.43684	0.124588	-3.50628	0.000454409	0.00191838
MPHOSPH8	422.824	0.478479	0.13649	-3.50559	0.000455592	0.00192277
RRBP1	1162.95	0.404643	0.115474	-3.50419	0.000458	0.00193233
LRRFIP2	407.348	0.482325	0.137676	-3.50333	0.000459488	0.00193739
CBLN3	55.32	1.26322	0.360651	-3.50261	0.000460722	0.00194199
PDGFRB	884.802	0.466283	0.133138	-3.50225	0.000461353	0.00194403
MPZL3	157.341	0.763776	0.218262	-3.49936	0.000466374	0.00196396
STT3A	1574.59	0.329812	0.0943014	-3.49743	0.000469771	0.00197642
LPAR5	14.9244	2.14487	0.613429	-3.49653	0.000471355	0.00197999
PPP3CC	116.599	0.747127	0.213675	-3.49655	0.000471317	0.00197999
KISS1	11.6391	2.86745	0.820864	-3.49321	0.000477244	0.00200222
NEK1	255.871	0.556761	0.159688	-3.48656	0.000489274	0.00205014
ATG14	215.402	0.601222	0.172458	-3.4862	0.000489938	0.00205104
EPC2	252.06	0.547788	0.157131	-3.48619	0.000489946	0.00205104
GMIP	202.769	0.613956	0.176132	-3.48577	0.00049072	0.002053
SMARCA1	885.888	0.565605	0.162258	-3.48584	0.000490598	0.002053
FCHO2	192.234	0.577916	0.165808	-3.48546	0.000491298	0.00205478
C10orf90	28.0669	1.87481	0.537958	-3.48505	0.000492045	0.00205727
CRYZ	198.59	0.627946	0.180232	-3.48411	0.000493777	0.00206323
FBN1	801.458	0.453512	0.13025	-3.48186	0.000497935	0.00207996
PSENEN	330.506	0.469679	0.134943	-3.48057	0.000500339	0.00208819
RABGGTA	224.988	0.554758	0.159446	-3.47928	0.000502757	0.00209749
TNFSF4	30.1531	1.62632	0.467449	-3.47914	0.000503029	0.00209798
SAMD8	384.48	0.570265	0.164071	-3.47573	0.000509466	0.00212154
LRRC41	1376.72	0.31752	0.0913611	-3.47544	0.000510008	0.00212314
GUSBP11	83.9844	0.86297	0.248902	-3.46711	0.000526089	0.00218603
MR1	506.693	0.562312	0.162218	-3.46639	0.000527495	0.0021912
VLDLR	54.9276	1.39863	0.403556	-3.46575	0.000528746	0.00219504
C1QL4	58.7568	1.57423	0.454325	-3.46499	0.000530257	0.00219928
AASS	365.574	0.516088	0.14894	-3.46507	0.000530086	0.00219928
UBA6	869.148	0.423458	0.12221	-3.46499	0.000530242	0.00219928
DUXAP10	503.249	0.657507	0.1898	-3.46422	0.000531779	0.00220491
FAM101B	172.826	0.680979	0.196604	-3.46371	0.000532772	0.00220767
PTTG1IP	2104.72	0.351844	0.10158	-3.46373	0.000532745	0.00220767
FERMT3	127.206	0.848042	0.244923	-3.46248	0.000535229	0.00221657
GANAB	9565.66	0.277518	0.0801503	-3.46247	0.00053525	0.00221657
EPHB6	29.2782	2.28328	0.660061	-3.4592	0.00054179	0.00224228
IFNAR2	168.193	0.722692	0.208974	-3.45828	0.000543628	0.0022485
LINC00324	34.2954	1.62399	0.469659	-3.45781	0.000544589	0.00225109
COMMD7	355.361	0.525142	0.151888	-3.45743	0.000545356	0.00225357
HCST	12.8009	3.84668	1.1132	-3.45552	0.000549231	0.00226888
TBC1D15	308.458	0.531849	0.15393	-3.45513	0.000550021	0.00227145
MCEMP1	8.6526	3.61214	1.04558	-3.45466	0.00055098	0.00227471
PROSER2	209.775	0.803576	0.232627	-3.45436	0.000551605	0.00227659
CNOT8	444.12	0.431957	0.125057	-3.45408	0.000552171	0.00227823
CLIC2	23.0164	1.79178	0.518845	-3.45341	0.000553556	0.00228325
CD274	354.406	0.837871	0.242663	-3.45281	0.00055478	0.0022876
NR1H2	1211.54	0.432366	0.125334	-3.4497	0.0005612	0.00231195
ZNF765	52.3025	1.20135	0.348302	-3.44916	0.000562342	0.00231594
SMC5	343.837	0.486457	0.141046	-3.44893	0.000562808	0.00231715
EXOC6B	120.588	0.717162	0.208033	-3.44735	0.000566123	0.00232938
TUBB4B	4886.23	0.300941	0.0872963	-3.44736	0.000566102	0.00232938
TBCC	250.015	0.571484	0.165897	-3.44482	0.000571444	0.00234911
ATP8A2	21.4324	1.68176	0.488285	-3.44421	0.000572724	0.00235366
DEDD2	430.093	0.681238	0.197928	-3.44185	0.00057775	0.00237359
CDIPT	695.259	0.376602	0.109435	-3.44133	0.000578866	0.00237745
CCNL2	1517.52	0.441063	0.128235	-3.43949	0.000582805	0.00239289
POLG	642.791	0.422109	0.122798	-3.43743	0.00058727	0.00240902
VSIG8	9.5167	2.60851	0.758887	-3.43729	0.000587576	0.0024094
TMEM30A	2218.69	0.266136	0.0774277	-3.43722	0.00058772	0.0024094
DNMBP	1138.97	0.49547	0.144282	-3.43405	0.000594632	0.00243551
VPS51	1152.89	0.350913	0.102189	-3.43394	0.000594867	0.00243573
GABRA3	267.868	0.632109	0.184088	-3.43374	0.00059531	0.00243607
TFAP2A	83.0717	1.15238	0.335661	-3.43315	0.000596615	0.00244066
NFKB1	887.173	0.390589	0.113879	-3.42985	0.000603905	0.00246824
USP38	373.324	0.457803	0.133602	-3.42662	0.000611151	0.00249558
UNC119	332.544	0.510271	0.149051	-3.42347	0.000618281	0.00252087
OAT	416.958	0.582354	0.170162	-3.42235	0.000620831	0.002529
SLC37A3	560.114	0.441391	0.12897	-3.42243	0.00062063	0.002529
DENND1C	17.866	1.7132	0.501228	-3.41801	0.000630809	0.00256341
MBD1	910.434	0.34135	0.0998811	-3.41756	0.000631842	0.00256684
DYNLT1	454.882	0.452405	0.132388	-3.41726	0.000632545	0.00256892
ACSL4	1136.43	0.365669	0.10739	-3.40506	0.000661506	0.00267765
GPER1	22.2331	1.8072	0.530884	-3.40413	0.000663752	0.00268512
CCDC86	760.29	0.873133	0.256746	-3.40076	0.000671993	0.00271683
MFGE8	827.112	0.551455	0.162202	-3.39981	0.000674332	0.00272547
ZNF638	897.821	0.416903	0.122675	-3.39844	0.000677707	0.00273746
NDFIP2	490.787	0.627787	0.184822	-3.3967	0.000682026	0.00275326
ZNF12	308.624	0.559489	0.164747	-3.39605	0.000683653	0.002759
SPPL2A	369.008	0.524226	0.154432	-3.39455	0.000687405	0.00277248
AIDA	811.976	0.437479	0.12899	-3.39159	0.000694889	0.00279847
JOSD1	459.757	0.441241	0.130166	-3.38983	0.00069935	0.00281391
ARL8A	447.432	0.429429	0.126733	-3.38846	0.000702868	0.00282722
NIPAL2	66.2013	0.908519	0.26844	-3.38444	0.000713225	0.0028646
ZNRF2	128.185	0.65943	0.194934	-3.38284	0.000717414	0.00288057
ZNF23	188.019	0.60509	0.178914	-3.38201	0.000719567	0.00288749
CD109	1299.54	0.380697	0.112681	-3.37853	0.000728752	0.00292261
COPG1	1732.1	0.301732	0.0893117	-3.37841	0.00072906	0.00292297
ERN1	181.088	0.633167	0.187475	-3.37734	0.000731916	0.00293093
ELL	327.772	0.562302	0.166561	-3.37594	0.000735637	0.00294408
FAM63B	120.346	0.701611	0.207885	-3.37499	0.000738182	0.00295339
ATP7B	40.4731	1.3585	0.402717	-3.37333	0.000742649	0.00296773
TMEM9B	396.273	0.471638	0.139827	-3.37302	0.000743497	0.00297024
ITGA6	2112.69	0.627993	0.186212	-3.37245	0.000745014	0.00297453
SUN2	1221.38	0.422862	0.125416	-3.37167	0.000747147	0.00298128
KLHL4	205.674	0.724937	0.215032	-3.3713	0.000748153	0.00298441
TFIP11	480.893	0.465438	0.138287	-3.36574	0.000763388	0.00303978
PSMA1	1225.39	0.291357	0.0865769	-3.36529	0.000764626	0.00304381
PVRL2	917.487	0.446671	0.132755	-3.36464	0.000766436	0.00305011
TMOD3	1010.86	0.374988	0.111485	-3.36357	0.000769426	0.0030602
CSRP1	4375.68	0.52672	0.156637	-3.36269	0.000771878	0.00306724
DNAJB6	2034.22	0.378746	0.112648	-3.36221	0.000773222	0.00307167
STXBP3	299.934	0.459785	0.136803	-3.36093	0.000776797	0.00308405
DCTN2	1108.86	0.376868	0.112206	-3.35873	0.000783021	0.0031051
WDFY3	588.928	0.429398	0.127915	-3.35689	0.000788249	0.00312399
RNMT	787.786	0.398485	0.118967	-3.34955	0.000809424	0.00319943
OSBPL2	322.534	0.507908	0.15166	-3.34899	0.000811071	0.00320501
WAS	8.72275	2.84093	0.848806	-3.34697	0.000816996	0.00322652
SLC35B3	98.4362	0.767867	0.22949	-3.34598	0.000819934	0.00323717
BIRC2	522.7	0.528865	0.158103	-3.34507	0.000822613	0.0032468
ZBTB4	911.623	0.364973	0.109132	-3.34431	0.00082486	0.00325442
RPL13	13613.9	0.313485	0.0937524	-3.34375	0.000826539	0.00325943
TMEM185A	178.492	0.638962	0.191107	-3.34348	0.000827344	0.00326165
CYHR1	268.509	0.486127	0.145418	-3.34296	0.000828897	0.00326681
TSSK3	49.448	1.14777	0.343471	-3.34167	0.000832765	0.00328014
CPE	6741.64	3.63991	1.09071	-3.33719	0.0008463	0.00333114
MED15	1069.48	0.335803	0.100626	-3.33714	0.000846455	0.00333114
DHRS7	389.605	0.481206	0.144255	-3.3358	0.000850548	0.00334627
RGL3	135.912	0.694524	0.20827	-3.33473	0.000853832	0.00335626
CDC42EP2	224.369	0.572819	0.171777	-3.33466	0.000854031	0.00335626
MPI	264.589	0.548043	0.164348	-3.33464	0.000854085	0.00335626
BLCAP	518.697	0.755061	0.226562	-3.33269	0.000860115	0.00337897
ANKRD42	210.397	0.602625	0.180842	-3.33232	0.000861241	0.00338118
STX2	279.614	0.553197	0.166005	-3.33242	0.000860945	0.00338118
TNFAIP8	64.5734	1.12979	0.339098	-3.33176	0.00086299	0.00338631
RNPEPL1	919.41	0.458616	0.137709	-3.33034	0.000867407	0.00340265
PTPN21	146.049	0.67899	0.204011	-3.3282	0.000874095	0.00342589
TCTN3	491.474	0.420028	0.126319	-3.32514	0.000883734	0.00346266
DNAH1	42.4467	1.31059	0.394181	-3.32483	0.000884714	0.00346466
MTMR14	414.896	0.401426	0.120736	-3.32482	0.000884759	0.00346466
C22orf23	69.1569	1.0626	0.319698	-3.32375	0.000888151	0.00347694
PELI1	96.04	0.87554	0.263445	-3.32343	0.000889181	0.00347967
LTBP2	750.133	0.585601	0.176224	-3.32306	0.000890361	0.00348255
REEP2	176.746	1.01578	0.305687	-3.32293	0.000890784	0.00348319
C14orf37	20.6136	1.71302	0.515627	-3.3222	0.000893119	0.00349131
NTRK1	9.71891	2.97272	0.894829	-3.32211	0.000893387	0.00349134
SYNC	77.94	1.21518	0.365972	-3.32042	0.000898818	0.00350951
PLEKHM1P1	186.114	0.64524	0.194467	-3.31798	0.000906699	0.0035372
PCYOX1	779.229	0.407293	0.122831	-3.3159	0.0009135	0.00355961
LINC01588	20.5708	1.53064	0.461786	-3.3146	0.000917736	0.00357301
KIZ	113.657	0.734737	0.221794	-3.3127	0.000923995	0.00359322
AMPD3	207.482	0.578703	0.174714	-3.31228	0.000925399	0.00359627
MEGF9	216.352	0.529392	0.159827	-3.31228	0.000925382	0.00359627
IP6K2	545.959	0.436197	0.131693	-3.31222	0.000925579	0.00359627
CYP27A1	10.4611	2.27257	0.686667	-3.30957	0.000934383	0.0036242
PGM2L1	44.6488	1.26479	0.382186	-3.30937	0.000935062	0.00362475
C1QTNF6	740.433	0.437847	0.132363	-3.30792	0.000939925	0.00363977
IER5	1150.6	0.339797	0.102723	-3.30789	0.000940018	0.00363977
PTEN	530.454	0.670394	0.202771	-3.30616	0.000945834	0.00365703
UBAP1	553.93	0.368263	0.111478	-3.30347	0.000954968	0.00369128
GOLGA7	189.347	0.579656	0.175583	-3.30132	0.000962319	0.00371235
TBC1D25	244.149	0.515409	0.156141	-3.30091	0.000963714	0.00371655
LOC400655	121.478	0.736452	0.223229	-3.29909	0.000969991	0.00373936
TMBIM6	6388.59	0.263525	0.0798794	-3.29903	0.000970183	0.00373936
HRAT17	9.46199	3.50759	1.06476	-3.29427	0.000986794	0.00379571
ZMIZ2	539.735	0.515379	0.156498	-3.29319	0.000990559	0.00380699
SLCO1B3	69.5459	0.894413	0.271617	-3.29291	0.000991551	0.00380972
ARPC2	3073.07	0.252874	0.0768276	-3.29144	0.000996755	0.00382753
PCDH12	20.148	2.22981	0.677751	-3.29002	0.00100182	0.00384294
ZBTB40	433.914	0.445225	0.135394	-3.28837	0.00100771	0.00386313
HIST1H3H	31.4264	1.73785	0.528772	-3.28657	0.00101414	0.00388654
CDC42BPB	803.522	0.325652	0.0991386	-3.28482	0.00102048	0.00390972
FGFR4	96.3824	1.14279	0.348017	-3.28373	0.00102444	0.00392041
MCOLN1	254.698	0.561697	0.171063	-3.28356	0.00102504	0.0039216
C6orf89	1427.49	0.336788	0.102583	-3.28308	0.0010268	0.00392723
ZNF784	85.1335	0.853795	0.260437	-3.27832	0.00104426	0.00398832
STK38	568.146	0.472122	0.144095	-3.27646	0.00105118	0.00401248
MOB3C	181.71	0.627264	0.191588	-3.27402	0.00106029	0.0040461
CACNG8	98.1524	0.995318	0.304223	-3.27168	0.00106911	0.00407747
EBI3	202.969	1.95064	0.596479	-3.27025	0.00107451	0.00409342
VPS41	389.118	0.426977	0.130663	-3.26777	0.00108397	0.00412478
MTMR3	574.568	0.421075	0.128867	-3.26753	0.00108491	0.0041272
WASF2	1791.51	0.427442	0.130839	-3.26692	0.00108723	0.00413486
LMAN2	1872.96	0.29444	0.0901412	-3.26643	0.00108912	0.00413969
FBXL21	21.241	1.59488	0.488478	-3.26499	0.00109468	0.00415848
MAP3K13	202.729	0.563297	0.172584	-3.2639	0.00109889	0.00417096
DES	58.7462	1.39758	0.428303	-3.26307	0.00110213	0.00418205
ZBTB11.AS1	72.5769	0.928688	0.284667	-3.26237	0.00110485	0.0041912
ANKS1A	454.381	0.429288	0.131661	-3.26055	0.00111195	0.00421341
TBX19	37.071	1.2127	0.37194	-3.26045	0.00111234	0.00421367
STYK1	70.4851	1.02564	0.31467	-3.25942	0.0011164	0.0042267
PBDC1	230.823	0.569581	0.17482	-3.2581	0.00112162	0.00424525
FER	261.742	0.532048	0.163315	-3.2578	0.00112281	0.00424856
MPZL1	1060.62	0.338668	0.104016	-3.25594	0.00113018	0.00427407
IFNAR1	390.17	0.432221	0.132778	-3.25521	0.00113309	0.00428385
NUDT16L1	234.66	0.589024	0.180976	-3.2547	0.00113511	0.00429027
DOCK8	10.015	8.20192	2.5237	-3.24996	0.00115421	0.00436004
TSG101	845.264	0.333489	0.102623	-3.24966	0.00115545	0.00436348
DGCR9	9.3561	2.43597	0.751105	-3.24318	0.00118205	0.00445518
RUSC1	779.953	0.396538	0.122395	-3.23981	0.00119609	0.00450433
SLC7A1	3110.11	0.553782	0.17096	-3.23926	0.00119842	0.00451184
KDELC2	1127.13	0.353651	0.109182	-3.23911	0.00119903	0.00451286
KDSR	685.494	0.449507	0.138819	-3.23809	0.00120333	0.00452524
AKT3	1094.88	0.443743	0.137085	-3.23698	0.00120802	0.00454035
B3GNT2	180.622	0.691392	0.213723	-3.23499	0.00121645	0.00456949
CLPTM1	1210.35	0.40715	0.125865	-3.23483	0.00121715	0.00457086
ZSCAN30	107.868	0.765718	0.236762	-3.23412	0.00122018	0.00458095
ZNF641	59.7681	1.18084	0.365233	-3.23312	0.00122446	0.00459445
GPATCH2L	514.195	0.402538	0.124513	-3.23291	0.00122536	0.00459655
RABIF	229.587	0.605724	0.187438	-3.23159	0.00123103	0.00461525
DENND5A	710.342	0.434723	0.134597	-3.22982	0.00123869	0.00464138
VGLL4	414.006	0.506881	0.156984	-3.22886	0.00124283	0.0046556
ERICH1	65.4258	0.856632	0.265603	-3.22523	0.0012587	0.00471291
FANCF	37.8288	2.37108	0.735206	-3.22506	0.00125948	0.00471402
MPZ	91.2439	1.30943	0.406339	-3.2225	0.00127079	0.00475373
GIT2	586.081	0.417118	0.129513	-3.22067	0.00127889	0.00478005
PPP1R16A	441.993	0.419155	0.130191	-3.21953	0.00128402	0.00479653
KCNC4	44.3466	1.14783	0.356739	-3.21756	0.00129286	0.00482555
ITGB4	2097.57	0.75441	0.23448	-3.21738	0.00129368	0.00482727
WNK4	31.563	1.52855	0.475156	-3.21694	0.00129564	0.00483324
PITPNM1	886.963	0.633854	0.197067	-3.21644	0.00129794	0.00483914
ARMC5	326.888	0.537779	0.167353	-3.21344	0.00131156	0.00488587
PLAC8	718.074	0.72369	0.225286	-3.21231	0.00131671	0.00490371
FNIP2	158.055	0.635718	0.197917	-3.21204	0.00131796	0.00490698
C16orf45	326.447	0.806852	0.251228	-3.21163	0.00131986	0.00491134
UGDH	353.228	0.454772	0.141647	-3.2106	0.0013246	0.00492628
IL17RD	162.445	0.697219	0.217234	-3.20954	0.00132949	0.0049431
CD99P1	45.6592	1.07038	0.333722	-3.2074	0.00133941	0.00497446
CD99P1.1	45.6592	1.07038	0.333722	-3.2074	0.00133941	0.00497446
SARAF	705.762	0.350138	0.109163	-3.20747	0.00133909	0.00497446
TMEM110	227.279	0.571808	0.178353	-3.20604	0.00134574	0.00499523
ULK3	493.718	0.435801	0.13594	-3.20585	0.00134665	0.00499723
JOSD2	287.277	0.551573	0.172097	-3.20501	0.00135059	0.00501049
PPP1R26.AS1	17.7703	1.62856	0.508342	-3.20367	0.0013569	0.00503248
ROBO1	1375.52	0.70951	0.221596	-3.20182	0.00136564	0.00506212
PJA2	917.886	0.385998	0.120554	-3.20186	0.00136544	0.00506212
PPT1	1344.75	0.439629	0.137443	-3.19864	0.0013808	0.00511548
ARNT2	137.261	1.25869	0.393568	-3.19816	0.00138306	0.00512106
GAPDH	55621.4	0.263226	0.0823453	-3.19662	0.0013905	0.00514716
ARHGEF7	546.56	0.369646	0.115658	-3.19602	0.00139336	0.00515635
TMEM222	333.386	0.441848	0.138255	-3.1959	0.00139394	0.00515708
NXF1	677.49	0.424844	0.132966	-3.19514	0.00139763	0.00516832
ASL	509.805	0.413728	0.129709	-3.18967	0.00142437	0.005261
TP53I3	155.117	0.689716	0.216495	-3.18582	0.00144342	0.00532259
FYCO1	723.975	0.341472	0.107206	-3.18519	0.0014466	0.00533285
ZNF225	47.6093	0.986225	0.309669	-3.18477	0.00144867	0.00533903
GLTP	328.819	0.464891	0.145987	-3.18447	0.00145021	0.00534274
ID3	836.375	0.5336	0.167589	-3.18397	0.00145268	0.00534941
MED19	188.602	0.580104	0.182439	-3.17972	0.00147417	0.00542262
TBXA2R	76.6284	0.849559	0.267504	-3.17587	0.00149389	0.00549066
GORASP1	322.638	0.494126	0.155634	-3.17492	0.00149879	0.00550566
BICD2	661.026	0.36118	0.113771	-3.17463	0.00150027	0.00550658
DBH.AS1	63.3501	1.46128	0.460603	-3.17254	0.0015111	0.00554332
CUL7	1541.17	0.283903	0.0894906	-3.17243	0.00151167	0.00554388
PITRM1	947.775	0.320961	0.101183	-3.17208	0.00151353	0.00554921
MYO9B	1143.36	0.428138	0.13508	-3.16953	0.00152688	0.0055951
ACVR1C	31.3244	1.21702	0.384036	-3.16903	0.0015295	0.00560164
ARF5	1357.62	0.348033	0.109849	-3.1683	0.00153335	0.00561116
TSC1	373.418	0.438145	0.138397	-3.16586	0.00154624	0.00565374
JMJD6	482.416	0.505107	0.159567	-3.16549	0.00154822	0.0056579
CCNYL2	82.6955	0.807545	0.255158	-3.16488	0.00155148	0.00566827
IGFBP4	63.4862	1.12867	0.356729	-3.16396	0.00155641	0.00568473
BTN2A2	179.783	0.563107	0.178076	-3.16218	0.00156595	0.00571492
GGNBP2	594.983	0.345326	0.109268	-3.16036	0.00157573	0.00574594
DDAH1	503.013	0.416104	0.131667	-3.16027	0.00157621	0.00574613
ATL3	758.513	0.422878	0.134105	-3.15332	0.00161424	0.00587208
RPS6KC1	427.858	0.400395	0.126996	-3.15281	0.00161706	0.00588074
VRK3	269.383	0.541738	0.171858	-3.15224	0.00162022	0.00588906
SH2B3	2840.51	0.491557	0.155972	-3.15157	0.00162396	0.00589784
BRD1	499.482	0.385664	0.122432	-3.15004	0.00163249	0.00592565
MED10	158.84	0.70446	0.223703	-3.14908	0.00163784	0.00594186
LOC100507283	12.0199	2.04776	0.650413	-3.14839	0.00164171	0.00595429
ACBD3	932.129	0.322025	0.102287	-3.14825	0.00164252	0.00595562
HSPA2	73.7148	1.46237	0.464844	-3.14594	0.00165554	0.00599798
ARID3A	63.4337	0.956923	0.304757	-3.13995	0.00168975	0.00611041
SCYL1	1004.02	0.358858	0.114329	-3.13882	0.0016963	0.00613245
MGAT2	697.62	0.452839	0.144298	-3.13821	0.00169981	0.00614185
CLIC1	5126.34	0.271605	0.0865775	-3.13714	0.00170607	0.00616117
ARHGAP1	1127.49	0.283057	0.0902594	-3.13604	0.00171249	0.00618268
RNF121	247.442	0.559663	0.178485	-3.13563	0.00171486	0.00618958
C19orf60	339.303	0.475648	0.151743	-3.13457	0.00172107	0.00620923
PSMD2	4212.52	0.339467	0.108325	-3.13378	0.00172572	0.00622378
APPL2	515.343	0.405593	0.129431	-3.13365	0.00172645	0.00622475
NUCB1	2227.97	0.299878	0.0958732	-3.12786	0.00176083	0.00634021
KDM2A	1003.4	0.371278	0.11876	-3.12628	0.0017703	0.0063709
C19orf12	309.398	0.473395	0.151488	-3.12496	0.00177828	0.00639108
PCDHGA6	14.314	1.74523	0.558827	-3.12303	0.00178999	0.00642803
ATP6V1H	426.585	0.403786	0.12933	-3.12214	0.0017954	0.00644057
RAB32	419.266	0.745035	0.238657	-3.12178	0.00179759	0.00644671
HOOK2	133.424	0.63071	0.202064	-3.12134	0.00180031	0.00645476
C7orf13	74.5807	0.807071	0.258669	-3.12009	0.00180795	0.00647853
EIF1AD	341.02	0.519664	0.166555	-3.12008	0.00180801	0.00647853
ENTHD2	237.752	0.515406	0.165237	-3.1192	0.00181344	0.00649319
NOSTRIN	65.0388	1.03428	0.331669	-3.11841	0.00181827	0.00650875
AANAT	12.4466	2.78895	0.895291	-3.11514	0.00183859	0.00657623
CCDC28A	162.848	0.610674	0.196082	-3.11438	0.00184335	0.0065915
ZFYVE27	422.332	0.442168	0.141996	-3.11395	0.00184603	0.00659582
CHMP1A	1219.17	0.339397	0.109005	-3.11359	0.00184824	0.00660196
MICALL1	608.658	0.453187	0.145579	-3.113	0.00185197	0.00661181
FAM98C	142.601	0.640368	0.205719	-3.11282	0.0018531	0.0066123
ATG4B	388.144	0.413375	0.132795	-3.11288	0.0018527	0.0066123
AGO4	188.442	0.561324	0.180359	-3.11226	0.00185661	0.00662308
PHLDB1	1182.31	0.463885	0.149062	-3.11203	0.00185805	0.00662646
ZNFX1	786.209	0.520185	0.167226	-3.11067	0.00186661	0.00665522
X07.mar	580.862	0.382746	0.123054	-3.11038	0.00186844	0.00665999
SYNE1	385.115	0.410383	0.131982	-3.10938	0.00187479	0.00668085
SSUH2	11.2006	2.42352	0.779569	-3.1088	0.0018785	0.00669231
BAHD1	438.152	0.427227	0.137431	-3.10867	0.00187933	0.0066935
S100A13	735.39	0.395456	0.127275	-3.10709	0.00188939	0.00672578
NAGK	209.103	0.66326	0.213512	-3.10643	0.00189361	0.00673722
LZTFL1	163.89	0.56016	0.180332	-3.10628	0.00189459	0.00673853
DNAJC18	147.35	0.598589	0.192786	-3.10494	0.00190318	0.00676234
PBLD	50.8701	0.937079	0.30191	-3.10383	0.00191031	0.00678587
HP1BP3	1517.6	0.310934	0.10024	-3.10188	0.00192297	0.00682904
NMRK1	65.1255	0.895079	0.288682	-3.10057	0.00193148	0.00685678
RBM48	148.95	0.635823	0.205092	-3.10018	0.00193402	0.00685925
DMBX1	13.7089	1.9985	0.644935	-3.09877	0.00194328	0.00688847
[truncated: 733 more rows]
