# Supplementary material for: HIF2α negatively regulates MYCN protein levels and promotes a low-risk noradrenergic phenotype in neuroblastoma
Source: Proc Natl Acad Sci U S A. 2025 Oct 21;122(43):e2516922122. doi: 10.1073/pnas.2516922122 (PMC12582314; doi:10.1073/pnas.2516922122)
Supplement: Supplementary file 10 — Dataset S09 (XLSX) [file pnas.2516922122.sd09.xlsx]

## Sheet: Dataset S9
	baseMean	log2FoldChange	lfcSE	stat	pvalue	padj
NLRP2	21.5112	-6.39487	1.30546	4.89855	9.6545e-07	7.5525e-06
FABP5	14.2707	-5.80139	1.40271	4.13584	3.53663e-05	0.000198638
COLEC10	11.9539	-5.54647	1.36189	4.07263	4.64856e-05	0.000252863
C9orf84	11.2456	-5.45811	1.41194	3.86568	0.000110782	0.000547928
CYP24A1	67.6752	-5.41306	0.768433	7.04428	1.86418e-12	3.31101e-11
KLRC3	9.64917	-5.23838	1.38971	3.76941	0.000163631	0.000775965
PADI4	29.2627	-5.18283	1.18735	4.36505	1.27092e-05	7.88848e-05
SCD	2314.86	-5.15368	0.189052	27.2606	1.24322e-163	9.29862e-161
ROR1	75.0238	-4.49461	0.589743	7.62131	2.51108e-14	5.54211e-13
THSD7A	11.551	-4.49022	1.23519	3.63524	0.000277724	0.00124055
GPIHBP1	34.5463	-4.39883	0.831317	5.2914	1.2138e-07	1.12004e-06
SERPINA5	9.62376	-4.2115	1.29288	3.25746	0.00112414	0.00425241
AMBP	8.63905	-3.92469	1.37552	2.85324	0.00432757	0.0137678
ABCG1	19.6059	-3.89683	0.960615	4.0566	4.97925e-05	0.000269328
LIPG	263.065	-3.80012	0.29888	12.7145	4.91077e-37	4.62333e-35
IGFBP7	25.2211	-3.77142	0.84475	4.46454	8.02419e-06	5.17384e-05
RDM1	11.1316	-3.66607	1.08801	3.36951	0.000753028	0.00300119
CREB3L3	11.8245	-3.64601	1.1335	3.2166	0.0012972	0.00483774
ANKRD29	30.9321	-3.61762	0.698464	5.17939	2.22614e-07	1.94361e-06
LINC00525	10.6152	-3.59447	1.10449	3.25441	0.00113627	0.00429345
TRHDE.AS1	9.9626	-3.56283	1.12473	3.16772	0.00153638	0.00561919
PADI3	160.286	-3.52366	0.415641	8.47765	2.29797e-17	6.68199e-16
PRICKLE1	223.614	-3.46906	0.284863	12.178	4.07148e-34	3.44744e-32
TMEM37	58.1538	-3.44414	0.540578	6.37122	1.87526e-10	2.6381e-09
SREBF1	1544.3	-3.40325	0.18273	18.6245	2.03291e-77	6.67538e-75
CALB2	9.82147	-3.40089	1.12872	3.01305	0.00258637	0.0088782
B3GALT2	9.08614	-3.35366	1.13626	2.95148	0.00316255	0.0105311
CD22	24.8289	-3.34826	0.737104	4.54245	5.56038e-06	3.72972e-05
C1orf106	92.0998	-3.32731	0.431595	7.70933	1.26484e-14	2.86675e-13
ALX4	74.2681	-3.30352	0.434438	7.60411	2.86878e-14	6.28007e-13
FAM84B	139.11	-3.27452	0.711201	4.60422	4.14021e-06	2.84822e-05
ITGB8	13.592	-3.25714	0.983015	3.31342	0.000921629	0.00358572
TNFRSF8	15.6106	-3.20138	0.973551	3.28835	0.00100775	0.00386313
KCNJ12	8.11328	-3.17929	1.1726	2.71131	0.00670177	0.0200859
DHRS3	10.9776	-3.17039	1.01617	3.11994	0.00180887	0.00647853
INHBE	20.5049	-3.1555	0.816866	3.86294	0.000112032	0.000553701
STRA6	218.846	-3.13493	0.331757	9.44947	3.40541e-21	1.33276e-19
SLCO2B1	23.9151	-3.08238	0.698963	4.40993	1.03404e-05	6.52969e-05
LINC01605	18.8704	-3.07856	0.782648	3.93352	8.37125e-05	0.000427712
C4A.C4B.C4B_2	169.719	-2.99007	0.267194	11.1906	4.53214e-29	2.96195e-27
C4B.C4B_2	162.542	-2.98995	0.271257	11.0226	2.97499e-28	1.84573e-26
TUB	43.0757	-2.97643	0.552345	5.38872	7.09609e-08	6.78996e-07
TOX2	407.929	-2.97408	0.281185	10.5769	3.8117e-26	2.08606e-24
LYPD6B	124.302	-2.95193	0.309373	9.54164	1.40585e-21	5.68378e-20
IL15RA	52.5911	-2.93909	0.509517	5.76838	8.00351e-09	8.92719e-08
FAM71D	13.2374	-2.93283	0.904728	3.24167	0.0011883	0.0044775
KIAA1683	9.70475	-2.92304	1.05019	2.78334	0.00538025	0.0165943
ABCG2	19.5917	-2.92224	0.80279	3.64011	0.000272524	0.00122015
CLDN1	49.6552	-2.91625	0.544699	5.35386	8.60956e-08	8.12722e-07
MYZAP	11.3241	-2.87067	1.00441	2.85808	0.00426215	0.0136007
ADGRG5	27.2265	-2.86733	0.645326	4.44323	8.86199e-06	5.6652e-05
BEX1	52.663	-2.85301	0.479194	5.95376	2.62048e-09	3.12484e-08
CSF2	13.2588	-2.82568	1.14202	2.47429	0.0133502	0.0359819
MYEOV	424.52	-2.82291	0.249971	11.2929	1.42188e-29	9.57141e-28
PLEKHS1	9.05299	-2.82104	1.10077	2.56278	0.0103838	0.029226
TRPV2	60.1319	-2.80997	0.494682	5.68036	1.34413e-08	1.43962e-07
VCAM1	141.11	-2.80456	0.438292	6.39884	1.56566e-10	2.22347e-09
FAM13C	22.03	-2.8033	0.683904	4.09897	4.1499e-05	0.000228695
SLC1A3	116.971	-2.79923	0.368667	7.59283	3.12993e-14	6.81848e-13
SHROOM2	22.6691	-2.78815	0.887052	3.14316	0.00167133	0.0060487
VIPR1	263.304	-2.77628	0.285153	9.73612	2.11471e-22	9.27375e-21
ABCC6	11.0593	-2.77354	0.962161	2.88261	0.00394392	0.0127117
ZMIZ1.AS1	11.5035	-2.70564	0.908965	2.97661	0.00291452	0.00980218
COLGALT2	8.4101	-2.69183	1.06704	2.5227	0.0116458	0.0321549
SLC43A2	182.078	-2.68503	0.280551	9.57057	1.06313e-21	4.3637e-20
OLMALINC	59.5188	-2.68037	0.445291	6.01936	1.7511e-09	2.15692e-08
ADGRA2	90.6466	-2.66242	0.34857	7.63813	2.20396e-14	4.88829e-13
CLDN4	250.31	-2.6622	0.323678	8.22486	1.95425e-16	5.22024e-15
IL20RB	51.6116	-2.65776	0.558594	4.75794	1.95577e-06	1.4404e-05
GPNMB	116.949	-2.61043	0.471681	5.53432	3.12437e-08	3.15082e-07
POTEE	10.8291	-2.60816	0.913729	2.85442	0.0043116	0.0137292
CYP1B1	19.9443	-2.59302	0.678537	3.82149	0.000132647	0.000643077
ANKRD1	260.18	-2.58471	0.272405	9.48846	2.34484e-21	9.3398e-20
LDLR	1773.93	-2.57719	0.127527	20.209	8.15637e-91	3.1374e-88
SCNN1A	61.6414	-2.56267	0.462309	5.54321	2.9698e-08	3.00169e-07
XG	18.3239	-2.56232	1.03312	2.48017	0.0131321	0.0355444
P2RX5	9.03033	-2.55013	1.02868	2.47902	0.0131742	0.0356262
CLMN	37.4347	-2.54451	0.505966	5.02902	4.93003e-07	4.09204e-06
PNPLA3	195.737	-2.52221	0.342264	7.36921	1.7164e-13	3.45926e-12
PLIN4	27.4299	-2.51652	0.579505	4.34253	1.4085e-05	8.65873e-05
TSPAN18	65.3175	-2.50695	0.416062	6.02542	1.6867e-09	2.0803e-08
LRP1B	14.811	-2.50007	0.761211	3.28433	0.00102223	0.0039142
OGDHL	43.9408	-2.49499	0.487771	5.11508	3.1361e-07	2.68755e-06
PTGER2	10.0971	-2.49331	0.920448	2.7088	0.00675272	0.0202071
COLEC12	16.3856	-2.48178	0.738511	3.36051	0.000777973	0.00308781
TNFRSF1B	92.943	-2.47942	0.394948	6.27783	3.43321e-10	4.63603e-09
PTPRO	17.0709	-2.47571	0.901976	2.74476	0.00605549	0.0183863
MAGEC2	494.81	-2.47554	1.05064	2.35623	0.0184616	0.0472078
OLFML2B	84.9251	-2.47541	0.448695	5.51691	3.45019e-08	3.45096e-07
CFI	149.996	-2.46773	0.279419	8.83165	1.0314e-18	3.35405e-17
SLC2A5	8.56783	-2.46025	1.02418	2.40217	0.016298	0.0425315
ALDH5A1	42.2287	-2.44978	0.464179	5.27765	1.30851e-07	1.19758e-06
PRUNE2	36.6176	-2.4392	0.710936	3.43097	0.000601438	0.00245965
RNF157	285.782	-2.42951	0.2242	10.8363	2.31559e-27	1.37334e-25
MAP2	169.419	-2.42159	0.310024	7.81098	5.6745e-15	1.32862e-13
HTR1D	57.3869	-2.39846	0.395257	6.06812	1.2942e-09	1.62687e-08
EXPH5	17.8363	-2.39537	0.71439	3.35303	0.000799318	0.00316134
C5orf56	11.0595	-2.36873	0.875618	2.70521	0.00682615	0.0204042
LRP5L	10.4987	-2.36298	0.930734	2.53883	0.0111223	0.0309444
UNC5C	74.5013	-2.35866	0.510238	4.62266	3.78846e-06	2.63315e-05
SYBU	38.0835	-2.35597	0.519779	4.53264	5.82512e-06	3.89006e-05
TPD52L1	25.0737	-2.35218	0.586196	4.01262	6.0048e-05	0.000317778
TNFAIP2	132.776	-2.33573	0.286219	8.16066	3.33187e-16	8.76114e-15
PDE6A	8.52924	-2.29408	0.98177	2.33668	0.0194558	0.0491895
RPRM	12.918	-2.28731	0.844779	2.70759	0.00677736	0.0202718
EEF1A2	1791.09	-2.28542	0.193008	11.8411	2.39414e-32	1.84184e-30
PSAT1	799.405	-2.27705	0.190812	11.9335	7.91869e-33	6.16239e-31
EREG	191.642	-2.2666	0.675764	3.35414	0.000796135	0.00314968
CEBPA	40.6528	-2.25673	0.463716	4.86661	1.13527e-06	8.81655e-06
ANKRD45	11.1083	-2.25586	0.843578	2.67415	0.00749181	0.0221432
TGFBR3	88.0372	-2.23814	0.326665	6.85151	7.30767e-12	1.20864e-10
HMGA1	6350.4	-2.22856	0.191521	11.6361	2.70139e-31	1.99829e-29
METTL7A	198.331	-2.21802	0.228694	9.69861	3.05624e-22	1.3273e-20
FEZ1	37.2432	-2.21153	0.676307	3.27001	0.00107545	0.00409584
MCTP1	95.0169	-2.20794	0.310426	7.11262	1.13857e-12	2.07703e-11
SLC7A11	607.813	-2.20598	0.207273	10.6429	1.88261e-26	1.06049e-24
BCL3	284.668	-2.19914	0.242701	9.06108	1.29164e-19	4.49336e-18
CARD14	12.7903	-2.19591	0.833492	2.63459	0.00842386	0.0244883
MAT1A	24.506	-2.19579	0.612185	3.58681	0.000334748	0.00146085
ZNF488	32.9067	-2.19459	0.501578	4.37536	1.2123e-05	7.56309e-05
KIF21B	309.337	-2.19156	0.226608	9.67117	3.99776e-22	1.70863e-20
REC8	109.546	-2.17523	0.31485	6.90878	4.88826e-12	8.29895e-11
KLF15	12.1169	-2.17222	0.92064	2.35947	0.0183011	0.0468419
SLC22A18AS	11.9355	-2.17007	0.855176	2.53757	0.0111625	0.0310498
LINC01239	88.1776	-2.16303	0.374099	5.78196	7.38347e-09	8.26985e-08
SCML2	56.7299	-2.14908	0.372175	5.77438	7.72382e-09	8.62953e-08
CCL2	128.781	-2.1359	0.408907	5.22345	1.75622e-07	1.56583e-06
FBXO32	569.22	-2.13283	0.221488	9.62955	5.99904e-22	2.52391e-20
PDP1	527.277	-2.12807	0.201246	10.5745	3.9146e-26	2.1337e-24
LCTL	15.2895	-2.12089	0.72269	2.93471	0.0033386	0.0110274
SLC7A2	87.7589	-2.12003	0.338253	6.26757	3.66719e-10	4.93321e-09
GREB1	45.5271	-2.10648	0.456795	4.61142	3.9992e-06	2.75685e-05
PPARGC1A	31.7133	-2.09816	0.505787	4.1483	3.34951e-05	0.000189472
TNS3	1130.67	-2.09431	0.13775	15.2037	3.34447e-52	5.55884e-50
TET1	20.7168	-2.08812	0.615117	3.39467	0.00068711	0.00277212
TNFSF10	35.1089	-2.07857	0.479976	4.33056	1.4873e-05	9.09744e-05
AUNIP	46.6455	-2.06371	0.406451	5.0774	3.8264e-07	3.22774e-06
CDK15	178.704	-2.05851	0.221456	9.29534	1.46734e-20	5.51808e-19
GDF15	957.289	-2.05624	0.542163	3.79265	0.000149047	0.000713082
LIN28B	34.1027	-2.04404	0.474674	4.3062	1.66081e-05	0.000100627
PAQR5	74.9173	-2.04139	0.390321	5.23003	1.69479e-07	1.51709e-06
RRAD	93.2565	-2.03954	0.349287	5.83915	5.24683e-09	5.97615e-08
SNHG4.1	55.4644	-2.03879	0.387729	5.25829	1.45403e-07	1.32e-06
LINC00472	27.6114	-2.0366	0.534207	3.81238	0.000137638	0.00066464
SPOCK1	675.452	-2.01748	0.240621	8.38446	5.09582e-17	1.44736e-15
SNHG4	11.9088	-2.0118	0.820455	2.45206	0.0142042	0.0378752
ST8SIA5	12.1871	-2.00893	0.801526	2.50638	0.0121975	0.0333986
ADRB2	15.2937	-1.99205	0.76985	2.58759	0.0096651	0.0274517
PIEZO2	423.448	-1.98808	0.210141	9.46072	3.05821e-21	1.20741e-19
LONRF2	25.2086	-1.98747	0.558014	3.56169	0.000368482	0.00158849
CYB561	373.979	-1.98608	0.16151	12.2969	9.41062e-35	8.22696e-33
FAIM2	12.5715	-1.95852	0.784172	2.49756	0.0125051	0.034087
GLI2	19.3175	-1.94124	0.640194	3.03228	0.00242717	0.00840241
CHAC1	128.565	-1.92923	0.337163	5.72195	1.05306e-08	1.15075e-07
ALDH3B1	527.348	-1.9253	0.216243	8.90344	5.4143e-19	1.79539e-17
DPP4	49.1073	-1.92459	0.465839	4.13146	3.60466e-05	0.00020187
FADS1	802.754	-1.92256	0.150873	12.7429	3.41626e-37	3.28523e-35
SEMA3C	1072.95	-1.92024	0.159465	12.0417	2.14397e-33	1.76001e-31
SCN1B	22.2581	-1.91775	0.580697	3.3025	0.000958286	0.00370305
OTOGL	63.2929	-1.91545	0.406106	4.71663	2.39787e-06	1.74124e-05
C11orf86	18.8	-1.91516	0.612724	3.12565	0.00177411	0.0063812
ASNS	654.023	-1.91272	0.237409	8.05663	7.84276e-16	1.99975e-14
CEACAM1	13.2356	-1.91221	0.814217	2.34853	0.0188476	0.0480214
SP5	12.1269	-1.88664	0.758826	2.48626	0.0129092	0.0350184
SEMA6B	782.212	-1.87653	0.244014	7.69026	1.46836e-14	3.31132e-13
SIAH3	22.9907	-1.85628	0.58246	3.18696	0.00143775	0.00530313
ZMIZ1	1019.33	-1.84788	0.130259	14.1862	1.1147e-45	1.54713e-43
PRR7	205.711	-1.84543	0.216174	8.53678	1.38014e-17	4.09808e-16
IER3	1421.76	-1.84466	0.216298	8.5283	1.48512e-17	4.3847e-16
GPT2	233.498	-1.84016	0.236795	7.77111	7.78007e-15	1.80591e-13
SMIM10	67.9838	-1.83286	0.349134	5.24974	1.52312e-07	1.3753e-06
KCNJ15	29.8262	-1.83162	0.504321	3.63185	0.000281397	0.00125404
FASN	5875.86	-1.80494	0.0877219	20.5757	4.53158e-94	1.90652e-91
SMKR1	20.8868	-1.80318	0.627365	2.87421	0.00405035	0.0129926
FABP6	20.29	-1.79954	0.702126	2.56299	0.0103775	0.0292162
APOL3	64.6677	-1.79933	0.46206	3.89415	9.85429e-05	0.000494109
SSC4D	29.4296	-1.79437	0.58815	3.05088	0.00228174	0.00796037
ADGRG1	568.183	-1.79365	0.216288	8.29288	1.10538e-16	3.0186e-15
PIK3R3	104.517	-1.79348	0.32295	5.55344	2.80095e-08	2.85416e-07
SLC1A4	152.811	-1.78837	0.276302	6.47252	9.63816e-11	1.41195e-09
FAM81A	20.8855	-1.78748	0.595322	3.00254	0.00267736	0.00913105
PHGDH	908.53	-1.78653	0.18429	9.69411	3.19417e-22	1.38172e-20
ABCC3	949	-1.77924	0.177809	10.0065	1.42778e-23	6.62833e-22
NTN4	133.434	-1.77584	0.271617	6.53802	6.23392e-11	9.33562e-10
SYTL5	194.709	-1.76566	0.217303	8.12533	4.46158e-16	1.16634e-14
GGT8P	39.2162	-1.76069	0.474136	3.71346	0.000204443	0.000946497
MEX3A	163.196	-1.75024	0.228763	7.65089	1.99592e-14	4.46364e-13
CX3CL1	26.138	-1.74988	0.627801	2.78731	0.00531471	0.0164185
KYNU	266.793	-1.7477	0.247205	7.06982	1.5514e-12	2.78486e-11
SLC25A21	33.8799	-1.73649	0.582727	2.97994	0.00288304	0.00971003
ZBED3	38.8948	-1.73411	0.459409	3.77466	0.000160226	0.000761427
LIF	518.315	-1.72628	0.165204	10.4494	1.47473e-25	7.9736e-24
GBP4	60.6502	-1.71506	0.505903	3.39009	0.000698698	0.00281213
FCGR2A	21.4439	-1.71248	0.573505	2.98599	0.00282663	0.00956025
CBS	337.802	-1.70957	0.260011	6.57498	4.86588e-11	7.3606e-10
GUCA1B	28.7882	-1.70085	0.53989	3.15037	0.00163065	0.00592055
RUNX2	261.95	-1.69854	0.222171	7.64519	2.08641e-14	4.65055e-13
RAB26	95.0899	-1.69796	0.279889	6.06655	1.30689e-09	1.6413e-08
PLEKHF1	97.1598	-1.69681	0.276778	6.13059	8.75562e-10	1.12585e-08
NINJ1	528.45	-1.69636	0.14075	12.0523	1.88615e-33	1.55787e-31
IRF2BPL	784.961	-1.68784	0.167768	10.0606	8.2528e-24	3.92606e-22
SNAP25	78.8442	-1.6878	0.321679	5.24683	1.54742e-07	1.3935e-06
FAM201A	27.2763	-1.68494	0.528597	3.18756	0.00143477	0.00529504
HECW1	39.9149	-1.68489	0.513362	3.28207	0.00103047	0.00393999
TKT	4618.66	-1.68223	0.104497	16.0983	2.62128e-58	5.18975e-56
ADORA1	182.48	-1.67742	0.28222	5.94364	2.78756e-09	3.30943e-08
PPARGC1B	44.1878	-1.67327	0.436033	3.83747	0.000124307	0.000607235
ELMOD1	23.4187	-1.67163	0.550878	3.03449	0.00240946	0.00835185
TNFRSF21	458.478	-1.67109	0.234534	7.12513	1.0398e-12	1.91503e-11
NAPRT	14.3663	-1.67052	0.709039	2.35603	0.0184713	0.0472236
POLR3G	66.8278	-1.66871	0.37768	4.41831	9.94767e-06	6.31426e-05
SEMA3A	176.886	-1.65709	0.241187	6.87058	6.39399e-12	1.06935e-10
HNRNPA3P1	15.8495	-1.6535	0.655285	2.52332	0.0116252	0.0321113
MIR1244.1.MIR1244.2.MIR1244.3.MIR1244.4.2	55.5761	-1.65313	0.364993	4.5292	5.9208e-06	3.94222e-05
PTN	71.6144	-1.65223	0.462397	3.57319	0.000352654	0.00152858
MID1IP1	466.812	-1.65141	0.182816	9.03318	1.66757e-19	5.74182e-18
MNS1	29.4528	-1.6486	0.536315	3.07394	0.00211253	0.00742971
THRA	183.106	-1.64224	0.222588	7.37793	1.60767e-13	3.26457e-12
FOXO6	27.8333	-1.63113	0.492724	3.31043	0.000931532	0.00361523
PLAU	10754.9	-1.63023	0.17085	9.54189	1.40251e-21	5.68378e-20
PLPP4	36.2636	-1.6299	0.429525	3.79464	0.000147856	0.000708391
FAM86B3P	24.4075	-1.62832	0.54333	2.99693	0.00272713	0.00926688
WBSCR27	21.1418	-1.62159	0.608842	2.6634	0.00773556	0.0227388
DDR2	636.816	-1.61817	0.160754	10.0661	7.7971e-24	3.72242e-22
WDR17	34.2581	-1.61446	0.453327	3.56136	0.000368943	0.00158997
GFI1	81.1212	-1.61428	0.347313	4.6479	3.35332e-06	2.35419e-05
SNAPC5	32.3972	-1.60048	0.453948	3.52568	0.000422392	0.00180072
EPHB4	14.8612	-1.59613	0.678509	2.35241	0.0186524	0.0476053
CSF1	430.034	-1.59379	0.533881	2.98529	0.00283311	0.00957382
C10orf91	43.072	-1.59173	0.474512	3.35446	0.00079519	0.00314687
DIRAS1	78.6045	-1.58924	0.328388	4.83951	1.30161e-06	9.96792e-06
ADM2	131.231	-1.58732	0.277488	5.72033	1.0632e-08	1.15995e-07
KRT80	1492.97	-1.58303	0.147001	10.7688	4.83067e-27	2.77928e-25
HOXB.AS3	18.9747	-1.58109	0.611332	2.5863	0.00970137	0.027549
YARS	2107.89	-1.58093	0.128785	12.2757	1.22391e-34	1.05625e-32
MTSS1L	1045.37	-1.57699	0.120657	13.07	4.88469e-39	5.09787e-37
ZNF703	114.569	-1.57454	0.331495	4.74981	2.03613e-06	1.49713e-05
PWWP2B	161.534	-1.57338	0.222436	7.07343	1.51155e-12	2.71696e-11
RHOXF1.AS1	30.1487	-1.57274	0.532598	2.95296	0.00314738	0.0104858
AFAP1L2	20.7308	-1.57066	0.619596	2.53498	0.0112453	0.0312543
MXRA8	81.8006	-1.56998	0.318949	4.92238	8.55001e-07	6.75521e-06
RAB3IL1	31.1904	-1.56898	0.498407	3.14798	0.00164403	0.00595949
INPP5D	26.8338	-1.56849	0.541115	2.89862	0.00374806	0.0121649
RAMP1	118.444	-1.56817	0.287387	5.45663	4.85253e-08	4.77207e-07
ABTB2	90.1788	-1.56606	0.320827	4.88133	1.05375e-06	8.20036e-06
SLC8A1	30.0887	-1.56604	0.496129	3.15653	0.0015966	0.00581105
TFAP2C	445.506	-1.56514	0.188269	8.31333	9.30545e-17	2.5672e-15
TNFRSF9	141.457	-1.55801	0.299832	5.19628	2.03311e-07	1.79018e-06
SEMA3B	426.016	-1.54758	0.169397	9.13582	6.49158e-20	2.33057e-18
TRHDE	42.8066	-1.54109	0.399078	3.86163	0.000112634	0.000556475
ME1	376.667	-1.53922	0.169923	9.05833	1.32459e-19	4.59611e-18
PLEKHA6	285.679	-1.52622	0.211705	7.20918	5.62889e-13	1.0826e-11
SLC16A7	77.4665	-1.51966	0.304491	4.99082	6.01242e-07	4.90577e-06
FAM110D	18.921	-1.51926	0.615001	2.47034	0.0134986	0.0362737
SPTBN2	342.811	-1.51283	0.242537	6.23754	4.44519e-10	5.9136e-09
GULP1	136.395	-1.50395	0.258013	5.82896	5.57734e-09	6.32584e-08
C9orf116	15.9762	-1.49857	0.626631	2.39148	0.0167807	0.0436055
PPIF	1403.38	-1.49614	0.150498	9.94125	2.75359e-23	1.25666e-21
PTPRE	117.285	-1.49553	0.363697	4.11201	3.92222e-05	0.000218022
AARS	1854.24	-1.49533	0.154628	9.67049	4.02447e-22	1.7146e-20
C10orf55	59.827	-1.49104	0.355388	4.19552	2.72246e-05	0.000157172
FBXO27	18.0176	-1.48815	0.625178	2.38035	0.017296	0.0446854
NRP1	896.697	-1.48771	0.189007	7.87118	3.51301e-15	8.34139e-14
CLEC11A	34.977	-1.48528	0.590682	2.51452	0.0119194	0.0327827
ZNF107	61.1863	-1.48405	0.36866	4.02553	5.68474e-05	0.000302505
LOC101930370	27.1872	-1.48207	0.525277	2.8215	0.0047799	0.0149874
DANCR	221.29	-1.48099	0.186027	7.96115	1.70441e-15	4.22588e-14
PSMB9	198.435	-1.47648	0.208357	7.0863	1.37744e-12	2.49253e-11
TRPM6	26.1796	-1.47294	0.52824	2.78839	0.00529706	0.0163753
PPM1H	107.173	-1.46705	0.313035	4.68653	2.77879e-06	1.99312e-05
MMP2	5960.03	-1.46665	0.159135	9.21636	3.07355e-20	1.12139e-18
GPAT3	269.686	-1.46578	0.224649	6.52477	6.8108e-11	1.01431e-09
CLCN4	187.536	-1.4648	0.296579	4.93899	7.85296e-07	6.2633e-06
RAB3D	79.661	-1.46109	0.311817	4.68573	2.78958e-06	1.99979e-05
ROS1	139.545	-1.45992	0.344915	4.23269	2.30911e-05	0.000135753
CENPH	178.57	-1.45115	0.259674	5.58835	2.29231e-08	2.37761e-07
TXNRD1	5228.78	-1.44901	0.0949815	15.2557	1.50863e-52	2.53884e-50
MIR600HG	18.874	-1.44853	0.584323	2.47899	0.0131756	0.0356262
BIN1	369.262	-1.44191	0.15124	9.53388	1.51519e-21	6.1075e-20
ALPK2	291.999	-1.44154	0.167107	8.62645	6.32851e-18	1.94522e-16
CENPV	176.347	-1.43387	0.228463	6.27617	3.47006e-10	4.68111e-09
IGFN1	2460.46	-1.43127	0.526958	2.7161	0.00660558	0.0198285
FTL	16187.2	-1.42936	0.104641	13.6596	1.76834e-42	2.10683e-40
PHLDA1	2798.43	-1.42887	0.337398	4.23497	2.28578e-05	0.000134558
NUP210	1456.4	-1.42737	0.357585	3.9917	6.56004e-05	0.000343516
G6PD	1210.98	-1.42293	0.099394	14.3161	1.73707e-46	2.4617e-44
AKR1B10	25.074	-1.42197	0.574857	2.47361	0.0133756	0.0360222
MTHFD2	1372.37	-1.4125	0.141086	10.0117	1.35455e-23	6.31012e-22
PTGR2	101.876	-1.40909	0.258793	5.44484	5.1852e-08	5.07697e-07
INPP4B	90.5156	-1.40756	0.27097	5.19452	2.05251e-07	1.80372e-06
ENO3	31.3519	-1.40389	0.480407	2.9223	0.00347458	0.011418
S100A2	180.168	-1.40364	0.275061	5.10301	3.34299e-07	2.85033e-06
MITF	225.453	-1.40326	0.22091	6.35219	2.12266e-10	2.96754e-09
TMEM246	176.212	-1.40315	0.240352	5.8379	5.28643e-09	6.01617e-08
EMP1	674.79	-1.40286	0.233903	5.9976	2.00257e-09	2.43987e-08
LACTB2	51.6305	-1.40031	0.374319	3.74096	0.000183319	0.000860237
ZFP69B	30.1639	-1.39893	0.479612	2.91679	0.00353655	0.0115902
CTSH	99.9823	-1.39776	0.265609	5.2625	1.42112e-07	1.29537e-06
THBS1	5719.92	-1.39687	0.209075	6.68123	2.3695e-11	3.71801e-10
PIR	33.2238	-1.39594	0.468452	2.97989	0.00288351	0.00971003
FGF2	233.412	-1.39483	0.302293	4.61417	3.9467e-06	2.72689e-05
UBE2MP1	18.9487	-1.39387	0.595175	2.34195	0.0191831	0.0487067
BICC1	154.148	-1.39214	0.255487	5.44896	5.06649e-08	4.96796e-07
ACACA	810.971	-1.38983	0.115452	12.0381	2.23923e-33	1.82708e-31
FOXF1	172.985	-1.38963	0.262082	5.30227	1.14372e-07	1.06119e-06
LOC100506127	27.9214	-1.38813	0.496901	2.79358	0.00521283	0.0161371
OXCT1	195.693	-1.38521	0.205378	6.74471	1.53331e-11	2.44875e-10
SP4	32.3568	-1.38391	0.485845	2.84846	0.00439311	0.013936
CENPP	21.9647	-1.383	0.54799	2.52377	0.0116103	0.0320833
DBP	67.6157	-1.38137	0.321521	4.29635	1.73633e-05	0.000104639
FAM86EP	51.1185	-1.38071	0.362222	3.81178	0.000137967	0.000665994
LOC100507002	57.3687	-1.37786	0.371386	3.71004	0.000207223	0.000957745
CD70	303.529	-1.37768	0.182406	7.55285	4.25822e-14	9.21679e-13
FERMT1	157.708	-1.37658	0.223447	6.16066	7.24441e-10	9.37803e-09
MSX2	30.3121	-1.37575	0.481414	2.85773	0.00426678	0.0136122
CENPM	82.4735	-1.37519	0.285679	4.81376	1.4812e-06	1.11779e-05
KAZALD1	22.3145	-1.37268	0.53663	2.55797	0.0105285	0.0295734
RNASEH2B	187.141	-1.37008	0.223543	6.12895	8.84596e-10	1.1353e-08
POLE2	53.8649	-1.3695	0.360443	3.79949	0.000144995	0.000695927
L2HGDH	45.6694	-1.36829	0.483678	2.82893	0.00467035	0.0146943
LUM	98.8911	-1.36678	0.334374	4.08757	4.3591e-05	0.000238855
SEMA3E	40.2756	-1.3621	0.410877	3.31511	0.000916074	0.00356757
CISH	54.5694	-1.35985	0.3907	3.48056	0.000500372	0.00208819
XRCC2	121.813	-1.35829	0.246846	5.50258	3.74265e-08	3.71862e-07
ZNF618	111.892	-1.35767	0.289126	4.69578	2.65591e-06	1.91109e-05
GSR	276.166	-1.35665	0.171015	7.93292	2.14056e-15	5.2302e-14
VASN	907.406	-1.35611	0.167996	8.07228	6.89979e-16	1.76265e-14
IFIT1	53.5406	-1.35292	0.400565	3.37752	0.00073143	0.00292985
PRIM1	116.612	-1.35147	0.261315	5.1718	2.31845e-07	2.02027e-06
EPHB2	116.156	-1.3504	0.291742	4.62874	3.67898e-06	2.56234e-05
S100A6	6757.36	-1.34884	0.317651	4.24629	2.17343e-05	0.000128225
ZFP36L1	681.914	-1.34757	0.175761	7.66703	1.76022e-14	3.95624e-13
E2F2	109.302	-1.34592	0.244324	5.50875	3.614e-08	3.59611e-07
HSPE1	292.958	-1.34431	0.180296	7.4561	8.91224e-14	1.85736e-12
KCNN4	443.702	-1.34128	0.183416	7.3128	2.61624e-13	5.20272e-12
C19orf48	515.603	-1.33748	0.139608	9.58022	9.68346e-22	3.9868e-20
NFIA	44.1178	-1.33626	0.373258	3.57998	0.000343619	0.00149375
PDIK1L	75.3266	-1.33619	0.333592	4.00545	6.18988e-05	0.000326034
ENC1	393.105	-1.33533	0.176338	7.57257	3.65904e-14	7.93263e-13
PTPRG	856.915	-1.33513	0.120504	11.0795	1.57754e-28	1.00181e-26
FAM46B	68.5664	-1.33322	0.343281	3.88374	0.000102861	0.000513274
SAMD12	23.428	-1.32967	0.533842	2.49076	0.0127471	0.0346625
FBXO2	30.5875	-1.32859	0.565089	2.35112	0.018717	0.047752
MUC13	185.068	-1.32532	0.27468	4.82495	1.40037e-06	1.06036e-05
PTGES	107.923	-1.3237	0.293033	4.51723	6.26528e-06	4.14902e-05
PARPBP	74.547	-1.32306	0.31482	4.2026	2.6387e-05	0.000153058
ARRDC1.AS1	146.696	-1.32074	0.2315	5.70513	1.16258e-08	1.25717e-07
MYO18A	804.492	-1.31164	0.143019	9.17108	4.68309e-20	1.68579e-18
KIAA0101	302.195	-1.31036	0.195492	6.70289	2.04344e-11	3.22519e-10
TMEM56	68.6944	-1.30716	0.353872	3.69389	0.000220846	0.00101234
LYRM1	86.9302	-1.30456	0.275303	4.73862	2.1518e-06	1.57187e-05
ACSL3	889.437	-1.3029	0.112163	11.6162	3.41079e-31	2.49562e-29
GINS1	163.92	-1.30199	0.240852	5.40577	6.45294e-08	6.22767e-07
PDXP	277.445	-1.30057	0.190051	6.84326	7.74108e-12	1.27593e-10
PASK	98.3127	-1.28914	0.304881	4.22834	2.35425e-05	0.000138166
RPP25	89.4937	-1.28892	0.271655	4.7447	2.08819e-06	1.53039e-05
JAKMIP3	32.949	-1.28833	0.459537	2.80354	0.00505443	0.0157082
DLX4	46.7964	-1.28685	0.416912	3.08661	0.00202454	0.0071558
SLC29A2	31.7963	-1.28393	0.472493	2.71736	0.00658055	0.019771
HOGA1	53.1746	-1.28386	0.388894	3.30131	0.00096235	0.00371235
PLPP2	407.199	-1.28304	0.187043	6.85961	6.90498e-12	1.14768e-10
HMGN5	23.8932	-1.27931	0.532019	2.40462	0.0161891	0.0422994
UQCC2	255.096	-1.27812	0.190784	6.69932	2.09388e-11	3.29707e-10
PDSS1	94.1546	-1.27741	0.261063	4.89309	9.92651e-07	7.74279e-06
AIFM1	615.903	-1.27551	0.123545	10.3243	5.473e-25	2.87824e-23
HAGHL	156.441	-1.27324	0.220745	5.76795	8.02428e-09	8.94296e-08
MCM2	1304.55	-1.27254	0.0929259	13.6941	1.10049e-42	1.33477e-40
CHCHD10	267.304	-1.27158	0.166062	7.65724	1.89965e-14	4.2625e-13
RFX2	84.4575	-1.2697	0.353403	3.59279	0.000327156	0.00142957
ZSCAN31	49.2406	-1.26937	0.379821	3.34201	0.000831734	0.00327703
PRKDC	2818.18	-1.26665	0.11428	11.0837	1.50477e-28	9.60126e-27
MMS22L	157.134	-1.26619	0.22952	5.51666	3.45496e-08	3.45316e-07
DOCK3	97.1398	-1.26543	0.377713	3.35024	0.000807417	0.00319244
LOC101927021	25.8278	-1.26505	0.514394	2.45929	0.013921	0.0372232
KLF4	111.202	-1.26206	0.306463	4.11815	3.81932e-05	0.000212655
COQ3	65.6101	-1.26188	0.313915	4.01982	5.82423e-05	0.000309316
SLC25A10	335.974	-1.26179	0.173525	7.27155	3.55397e-13	6.94443e-12
TUBE1	89.1616	-1.25992	0.331331	3.80261	0.000143182	0.000688205
DTWD2	56.8469	-1.25647	0.334395	3.75744	0.000171659	0.000810323
GYG2	376.405	-1.25458	0.171102	7.33232	2.26198e-13	4.51156e-12
GADD45A	233.232	-1.25413	0.221789	5.65458	1.56224e-08	1.65349e-07
ABCB9	169.061	-1.25118	0.208521	6.00024	1.97027e-09	2.40705e-08
SLC25A5	2118.92	-1.24606	0.102198	12.1926	3.40407e-34	2.90057e-32
ACOT1	120.895	-1.24605	0.23385	5.32839	9.90862e-08	9.29615e-07
CPA4	872.276	-1.2438	0.126467	9.83499	7.95764e-23	3.55926e-21
FZD2	401.54	-1.24347	0.156328	7.95424	1.80228e-15	4.45213e-14
TGFB2	540.489	-1.24334	0.146932	8.46205	2.62723e-17	7.59022e-16
PCOLCE	969.16	-1.24295	0.165321	7.51841	5.54465e-14	1.183e-12
PINX1	35.1379	-1.24279	0.425303	2.92214	0.00347638	0.011418
SNRPA	759.528	-1.24101	0.145012	8.55798	1.14866e-17	3.43653e-16
LONRF3	37.3544	-1.24069	0.420916	2.9476	0.00320254	0.0106406
PYGO1	34.1855	-1.23889	0.447731	2.76704	0.00565686	0.01736
BCL7A	123.712	-1.23527	0.290273	4.25554	2.08549e-05	0.000123469
CCDC163P	24.3052	-1.23298	0.497797	2.47687	0.013254	0.0357665
IARS	2558.59	-1.22968	0.10983	11.1963	4.25203e-29	2.79244e-27
TRIM65	371.49	-1.22943	0.147038	8.36128	6.20391e-17	1.74735e-15
TWIST2	36.1015	-1.22212	0.462101	2.64469	0.00817646	0.0238837
LOC100505771	36.1185	-1.22009	0.494503	2.46729	0.0136138	0.0365324
EPHA5	174.503	-1.21774	0.243152	5.00816	5.49522e-07	4.51385e-06
AKR1B1	2064.65	-1.21492	0.112097	10.8381	2.27177e-27	1.35331e-25
BBC3	148.736	-1.21292	0.231137	5.24763	1.54065e-07	1.39019e-06
MARS	2162.95	-1.21054	0.109642	11.0409	2.42571e-28	1.51895e-26
BDNF	105.791	-1.21017	0.290252	4.16939	3.0542e-05	0.000174084
OTUB2	64.0939	-1.21009	0.354272	3.4157	0.000636177	0.00258133
SLC20A1	3338.37	-1.20709	0.185387	6.51121	7.455e-11	1.10658e-09
DHODH	104.554	-1.20595	0.259563	4.64607	3.38316e-06	2.36857e-05
GTF2IP4.1	33.7869	-1.20559	0.416273	2.89615	0.00377774	0.0122524
DCBLD1	342.359	-1.20526	0.154588	7.79659	6.36042e-15	1.48149e-13
CUTC	90.6814	-1.20516	0.290585	4.14735	3.3634e-05	0.000190098
FAM72B	345.954	-1.20481	0.191905	6.27817	3.42572e-10	4.63057e-09
EML4	786.242	-1.20305	0.142922	8.41757	3.84378e-17	1.10574e-15
LDHB	4893.31	-1.20265	0.089263	13.4731	2.25207e-41	2.61376e-39
ATP2B1	635.885	-1.20259	0.154177	7.80007	6.18706e-15	1.44361e-13
FAM117B	50.982	-1.20028	0.351106	3.41856	0.000629529	0.00256053
FOXRED2	521.697	-1.1991	0.149396	8.02627	1.00479e-15	2.54277e-14
NCS1	653.974	-1.19306	0.143813	8.29589	1.07776e-16	2.95517e-15
SLC25A15	252.471	-1.19159	0.188702	6.31466	2.70763e-10	3.71589e-09
LPIN1	382.295	-1.18816	0.161062	7.377	1.61896e-13	3.27269e-12
PDP2	239.561	-1.18707	0.17221	6.89314	5.45744e-12	9.20721e-11
SGK1	775.956	-1.18701	0.19926	5.95709	2.56761e-09	3.06724e-08
COL9A2	92.1573	-1.18324	0.455468	2.59785	0.00938102	0.0267862
SHROOM3	256.436	-1.18242	0.235077	5.02993	4.90654e-07	4.07506e-06
ARHGAP26	398.992	-1.18222	0.15303	7.72538	1.11524e-14	2.55782e-13
PYCR1	767.208	-1.18065	0.170616	6.9199	4.51968e-12	7.6926e-11
BDH1	194.142	-1.18054	0.197627	5.97361	2.32064e-09	2.79274e-08
HELLS	74.4945	-1.18017	0.286304	4.12209	3.75446e-05	0.000209371
PTPRJ	750.744	-1.17905	0.18327	6.43341	1.24772e-10	1.80043e-09
HIPK2	1364.32	-1.17785	0.108827	10.8231	2.67465e-27	1.57244e-25
SNRPF	388.056	-1.17742	0.144276	8.16087	3.32607e-16	8.76114e-15
MAPKAPK3	891.412	-1.17497	0.142469	8.24721	1.6213e-16	4.35681e-15
UPP1	303.178	-1.172	0.21941	5.34158	9.21408e-08	8.66871e-07
LIG3	209.696	-1.17176	0.222209	5.27324	1.34034e-07	1.22505e-06
MAPK12	501.686	-1.17123	0.16544	7.07952	1.4465e-12	2.60699e-11
RAB27B	116.497	-1.16883	0.290739	4.02019	5.81521e-05	0.000308959
LSM2	259.439	-1.16793	0.199879	5.84319	5.12099e-09	5.83775e-08
NAE1	388.905	-1.16715	0.183234	6.36974	1.89347e-10	2.65817e-09
MAFG.AS1	63.7768	-1.16577	0.329216	3.54105	0.00039854	0.00170713
KLF9	101.423	-1.16571	0.322183	3.61816	0.000296702	0.00131346
MYLIP	103.676	-1.16488	0.300045	3.88237	0.000103443	0.000515414
GFPT2	1121.13	-1.16469	0.235619	4.94311	7.6888e-07	6.13964e-06
CDCA7L	449.51	-1.1643	0.142735	8.15704	3.43337e-16	9.01041e-15
RGS4	487.87	-1.16373	0.241011	4.82854	1.3754e-06	1.04321e-05
RHOBTB3	1717.61	-1.1617	0.137058	8.47598	2.33109e-17	6.76367e-16
THEM4	218.41	-1.16165	0.187972	6.17989	6.41462e-10	8.36822e-09
LSS	637.179	-1.15808	0.141383	8.19105	2.58958e-16	6.89002e-15
SNRPG	527.759	-1.15569	0.126939	9.10427	8.68448e-20	3.07682e-18
IGFBPL1	55.4548	-1.15435	0.380313	3.03527	0.00240318	0.00833223
C1QBP	2099.37	-1.15405	0.0827278	13.9499	3.14928e-44	4.0768e-42
DNM1	295.504	-1.15229	0.163434	7.05048	1.78296e-12	3.17513e-11
OMA1	57.2996	-1.15157	0.350022	3.28999	0.00100191	0.00384294
PA2G4P4	28.445	-1.15099	0.458432	2.5107	0.0120491	0.0330786
MTUS1	224.579	-1.15097	0.232298	4.95474	7.24283e-07	5.83544e-06
SUPT3H	52.9713	-1.14979	0.364804	3.15181	0.00162262	0.00589618
SLC18B1	83.6279	-1.14931	0.286199	4.01575	5.92561e-05	0.000314205
CDKN2B.AS1	70.4879	-1.14757	0.317657	3.6126	0.000303145	0.00133811
TBL1X	488.014	-1.1475	0.161876	7.08877	1.35313e-12	2.45184e-11
ANP32B	1563.08	-1.14642	0.122205	9.38109	6.52949e-21	2.51881e-19
HNF4G	36.184	-1.14441	0.427867	2.67468	0.00748004	0.0221133
STX1A	464.997	-1.14399	0.154741	7.39294	1.43621e-13	2.94751e-12
AKNA	98.1676	-1.14323	0.31715	3.6047	0.00031252	0.00137319
MACROD1	143.208	-1.14165	0.241963	4.71828	2.37846e-06	1.72901e-05
TRIM47	171.857	-1.14056	0.231317	4.93072	8.19261e-07	6.49571e-06
ARRB1	338.66	-1.13883	0.192754	5.90823	3.45811e-09	4.04137e-08
PCK2	452.112	-1.13768	0.214747	5.29777	1.17223e-07	1.08427e-06
SNED1	65.0012	-1.13553	0.35097	3.2354	0.00121471	0.00456425
DBF4	238.265	-1.13426	0.174227	6.51023	7.50351e-11	1.11255e-09
LRRC8D	295.549	-1.13404	0.18137	6.25263	4.03594e-10	5.39582e-09
NUAK2	162.897	-1.1332	0.270582	4.18802	2.81393e-05	0.000161828
E2F7	460.891	-1.13238	0.178946	6.32807	2.48249e-10	3.43845e-09
SLC9A3R1	728.726	-1.13148	0.197624	5.72542	1.03175e-08	1.13023e-07
PIK3C2B	97.2347	-1.12782	0.286682	3.93406	8.35235e-05	0.000426908
NOV	67.9331	-1.12755	0.320319	3.52008	0.00043142	0.00183215
LINC01029	472.171	-1.12557	0.258962	4.34646	1.38352e-05	8.51684e-05
SOCS3	443.696	-1.12509	0.178095	6.31739	2.6601e-10	3.65812e-09
TCEA2	106.205	-1.12387	0.258678	4.34466	1.39494e-05	8.57929e-05
ANKRD33B	64.5394	-1.12286	0.328627	3.41683	0.000633551	0.00257145
AJUBA	1013.08	-1.12247	0.111027	10.1099	4.99345e-24	2.40956e-22
UCP2	45.2087	-1.12133	0.392079	2.85995	0.00423703	0.0135302
ZNF714	68.518	-1.12097	0.299831	3.73868	0.000184992	0.000866277
SH3RF2	113.748	-1.12059	0.357717	3.13261	0.00173258	0.00624519
CDC42EP1	1088.79	-1.12011	0.104439	10.725	7.77158e-27	4.43342e-25
LIPE	54.2709	-1.11971	0.336921	3.32337	0.000889367	0.00347967
C4orf46	124.404	-1.1196	0.256924	4.35771	1.31431e-05	8.11676e-05
C15orf39	325.225	-1.11929	0.193415	5.78696	7.16735e-09	8.03447e-08
SULT1A1	273.17	-1.11862	0.256763	4.35663	1.3208e-05	8.14937e-05
GTF2IRD1	414.048	-1.11862	0.148886	7.51326	5.76726e-14	1.22468e-12
FAM195A	234.411	-1.1173	0.178518	6.25874	3.88111e-10	5.21471e-09
GATSL2	87.1837	-1.11597	0.31176	3.5796	0.000344125	0.00149547
CDC7	96.5332	-1.11519	0.273535	4.07696	4.56288e-05	0.000249108
C1R	360.788	-1.11024	0.207059	5.36194	8.23336e-08	7.80054e-07
TMEM147.AS1	30.9707	-1.10947	0.432233	2.56684	0.0102631	0.0289343
AMN1	57.8239	-1.10889	0.365615	3.03293	0.00242192	0.0083907
SOX7	38.5228	-1.10631	0.448738	2.46539	0.0136866	0.0366765
LMNB1	786.229	-1.1048	0.126992	8.69976	3.32577e-18	1.03168e-16
APOL6	369.372	-1.10323	0.183746	6.0041	1.92392e-09	2.36114e-08
PRKAR2B	116.888	-1.10215	0.272456	4.04526	5.2266e-05	0.000280693
CTSC	650.855	-1.10199	0.118979	9.26203	2.00573e-20	7.45945e-19
TSEN15	240.118	-1.10187	0.199647	5.51909	3.40764e-08	3.41602e-07
GAREM2	86.7229	-1.09678	0.343698	3.19112	0.00141722	0.00523603
RNASEH1.AS1	68.747	-1.09612	0.297998	3.67828	0.000234814	0.00106909
F2RL2	854.39	-1.0937	0.194941	5.61042	2.0184e-08	2.10649e-07
KIAA1524	296.138	-1.09145	0.166087	6.57158	4.9785e-11	7.52054e-10
IL7R	287.244	-1.09105	0.228458	4.77571	1.79074e-06	1.33198e-05
XPOT	1494.25	-1.09053	0.126445	8.62453	6.43564e-18	1.97365e-16
SH3TC1	89.6601	-1.09041	0.280213	3.89135	9.96895e-05	0.000498744
PCCB	461.739	-1.0897	0.137589	7.91997	2.37562e-15	5.77019e-14
TMEM135	150.568	-1.0879	0.227583	4.78024	1.75085e-06	1.30447e-05
TCIRG1	395.762	-1.08655	0.151212	7.18562	6.69015e-13	1.26859e-11
ATF4	2021.91	-1.08463	0.142203	7.62732	2.39693e-14	5.30754e-13
PIM1	248.771	-1.08302	0.259714	4.17005	3.04536e-05	0.000173654
EMC3.AS1	48.9954	-1.08234	0.356478	3.03619	0.00239589	0.00831468
RARRES3	44.0615	-1.08029	0.385466	2.80255	0.00507004	0.0157472
PID1	69.1391	-1.07901	0.361461	2.98514	0.00283451	0.00957616
CLCN5	54.4796	-1.07706	0.329408	3.26968	0.00107668	0.00409935
ZC3H12C	190.188	-1.07556	0.204474	5.26015	1.4394e-07	1.30937e-06
TEX19	30.0535	-1.07517	0.455057	2.36272	0.0181412	0.0464767
MCCC2	707.529	-1.07418	0.109478	9.81187	1.00094e-22	4.44741e-21
CLEC2D	171.599	-1.07267	0.216445	4.95585	7.2014e-07	5.80554e-06
NPM1	9031.05	-1.0724	0.105365	10.178	2.48644e-24	1.24442e-22
LINC01521	38.3823	-1.06994	0.397774	2.68981	0.00714936	0.0212383
RFC4	201.976	-1.06939	0.192685	5.54994	2.85769e-08	2.89925e-07
CYCS	691.086	-1.06853	0.137797	7.75442	8.87508e-15	2.04949e-13
PCED1B.AS1	60.9365	-1.06822	0.333112	3.20679	0.00134223	0.00498357
METRN	433.218	-1.06794	0.140129	7.6211	2.51521e-14	5.54211e-13
LINC00673	163.696	-1.06688	0.230184	4.63491	3.57091e-06	2.49223e-05
SLC38A2	2006.41	-1.0655	0.159931	6.66223	2.69708e-11	4.18327e-10
DDX60	93.4812	-1.06549	0.316943	3.36177	0.000774443	0.00307561
PFAS	459.876	-1.06456	0.150819	7.05854	1.68266e-12	3.0012e-11
ILF3.AS1	156.297	-1.06378	0.210352	5.05717	4.25532e-07	3.55614e-06
ACTN4	9928.45	-1.06365	0.114863	9.26022	2.04013e-20	7.56647e-19
FARSB	486.935	-1.06334	0.142479	7.46316	8.44707e-14	1.76863e-12
LINC00857	61.5762	-1.06322	0.429792	2.47381	0.0133682	0.0360096
ANK3	136.633	-1.06193	0.233623	4.54547	5.48137e-06	3.68058e-05
LRP8	762.198	-1.06017	0.148313	7.14821	8.79197e-13	1.63942e-11
LYPD6	63.1498	-1.05962	0.399867	2.64994	0.00805066	0.0235519
HIP1	655.509	-1.0592	0.199929	5.2979	1.17144e-07	1.08427e-06
GYPC	444.298	-1.05879	0.246783	4.29036	1.78383e-05	0.000107309
CCNB2	453.513	-1.05588	0.183553	5.75246	8.79528e-09	9.73773e-08
LINC00963	123.025	-1.05581	0.230609	4.57835	4.68659e-06	3.18924e-05
SLC12A8	316.306	-1.05495	0.166087	6.35177	2.12849e-10	2.9726e-09
AHCY	1661.73	-1.05464	0.105746	9.97331	1.99471e-23	9.19683e-22
ALDH6A1	125.201	-1.05262	0.353025	2.98171	0.00286647	0.00966715
LOC729970	30.5479	-1.05238	0.45109	2.33297	0.0196497	0.0495864
C9orf91	177.884	-1.05055	0.206329	5.09163	3.54997e-07	3.01534e-06
PGD	1286.93	-1.05014	0.106615	9.84982	6.86656e-23	3.08148e-21
RAD54L	211.967	-1.04999	0.231905	4.52766	5.96402e-06	3.96904e-05
TMEM229B	49.5076	-1.04916	0.404898	2.59119	0.0095646	0.0272065
F12	49.3961	-1.04865	0.347262	3.01975	0.0025298	0.00872404
PALLD	1912.44	-1.04801	0.155501	6.73956	1.58865e-11	2.52813e-10
LBR	896.268	-1.04752	0.119385	8.7743	1.71974e-18	5.44772e-17
DCLK2	45.3037	-1.04412	0.360921	2.89295	0.00381648	0.0123602
GNPDA1	396.25	-1.04227	0.146022	7.13776	9.48631e-13	1.75432e-11
C9orf40	264.938	-1.04201	0.174508	5.97115	2.3559e-09	2.82939e-08
RANBP1	1231.93	-1.04139	0.103133	10.0976	5.66211e-24	2.72246e-22
MIR6797	77.7976	-1.04112	0.287175	3.62538	0.000288535	0.00128188
MCM4	1321.15	-1.03957	0.10132	10.2603	1.06324e-24	5.44275e-23
ARID5B	192.958	-1.03944	0.22126	4.69781	2.62961e-06	1.89419e-05
DHCR7	431.822	-1.03878	0.149316	6.95692	3.47792e-12	5.97998e-11
KSR1	46.4675	-1.03878	0.402293	2.58214	0.00981904	0.0278302
GARS	1726.63	-1.0386	0.140793	7.3768	1.62145e-13	3.2728e-12
DPYSL3	997.108	-1.0333	0.117852	8.7678	1.82188e-18	5.75773e-17
PIF1	89.2893	-1.03156	0.295134	3.49522	0.000473663	0.00198782
MMACHC	77.569	-1.03091	0.278388	3.70314	0.000212948	0.000981824
ACOT2	290.421	-1.02824	0.184017	5.58775	2.30033e-08	2.38409e-07
SEL1L3	648.084	-1.02791	0.197255	5.21108	1.87749e-07	1.66238e-06
TIMM21	134.302	-1.0241	0.223212	4.588	4.47507e-06	3.05362e-05
RTN4IP1	47.0239	-1.02407	0.356417	2.87324	0.0040629	0.0130297
TIAM2	69.2871	-1.02379	0.303641	3.37172	0.000747008	0.00298128
FHL1	901.914	-1.02243	0.175625	5.82166	5.82644e-09	6.59171e-08
DUSP4	467.343	-1.02234	0.230401	4.43725	9.11159e-06	5.8082e-05
ENO1	19047.6	-1.02072	0.0639982	15.9492	2.88695e-57	5.63289e-55
PHLDB2	694.617	-1.02036	0.140182	7.27886	3.36646e-13	6.61644e-12
NUDT3	61.9985	-1.01911	0.340868	2.98975	0.00279207	0.00946128
ADGRB2	331.728	-1.01868	0.183348	5.55599	2.76035e-08	2.81535e-07
H2AFZ	2218.03	-1.01694	0.094327	10.781	4.23283e-27	2.45632e-25
MTHFD1L	483.865	-1.01641	0.179668	5.65718	1.53879e-08	1.62996e-07
KIAA1671	522.475	-1.01409	0.155322	6.52897	6.62228e-11	9.88424e-10
FAM86C1	94.2457	-1.01307	0.276256	3.66713	0.000245287	0.00111076
SFXN2	61.4719	-1.01233	0.342241	2.95795	0.00309689	0.0103381
ZFP36L2	248.278	-1.01081	0.182081	5.55142	2.83354e-08	2.87909e-07
ETV1	283.033	-1.0099	0.224748	4.49345	7.00793e-06	4.58444e-05
ANK2	206.484	-1.00955	0.244886	4.12255	3.74707e-05	0.000209149
ADGRL1	306.66	-1.00867	0.175111	5.76015	8.40415e-09	9.33077e-08
LRIG3	79.3984	-1.0085	0.289263	3.48645	0.000489483	0.00205038
NARS	2076.26	-1.00796	0.112788	8.93678	4.00661e-19	1.34853e-17
TNC	2358.32	-1.00688	0.170181	5.91651	3.28836e-09	3.86648e-08
POLA1	234.136	-1.00673	0.171099	5.88388	4.00767e-09	4.63533e-08
PITPNM3	65.5765	-1.00621	0.403069	2.49637	0.0125473	0.0341882
FUT8	393.688	-1.00566	0.145877	6.8939	5.42838e-12	9.16966e-11
PHLDA2	701.254	-1.00545	0.149312	6.73389	1.65183e-11	2.62248e-10
RSAD1	547.628	-1.00528	0.141467	7.1061	1.19371e-12	2.17468e-11
ABHD14B	572.936	-1.00216	0.14863	6.7427	1.55475e-11	2.47711e-10
COA7	199.498	-1.00192	0.190494	5.25959	1.4438e-07	1.31159e-06
RMI2	98.0876	-1.00152	0.270518	3.70222	0.000213721	0.000984376
GAMT	396.267	-1.0011	0.139111	7.19643	6.18077e-13	1.18031e-11
NALCN	41.527	-1.0002	0.371537	2.69207	0.00710097	0.0211038
NAV2	152.254	-0.998981	0.222299	4.49386	6.99442e-06	4.57783e-05
COPG2	288.014	-0.998848	0.176196	5.66897	1.43659e-08	1.5253e-07
RTTN	149.611	-0.998241	0.224942	4.43776	9.08993e-06	5.79715e-05
UHRF1	943.787	-0.997817	0.137569	7.25323	4.06961e-13	7.92426e-12
TMEM97	170.805	-0.997431	0.205631	4.85059	1.23096e-06	9.47536e-06
SQSTM1	4032.82	-0.996768	0.0940608	10.5971	3.07498e-26	1.70364e-24
CNTNAP1	441.778	-0.996581	0.15694	6.35008	2.15207e-10	2.99621e-09
PRTFDC1	50.7352	-0.996578	0.342326	2.91119	0.0036005	0.0117683
SLC35F3	54.6017	-0.996018	0.330464	3.014	0.00257829	0.0088595
PTPRS	899.792	-0.996001	0.155736	6.39544	1.60084e-10	2.26865e-09
UBE2T	313.045	-0.994324	0.160858	6.18137	6.35482e-10	8.29825e-09
SGOL1	77.9701	-0.994027	0.290354	3.42351	0.000618187	0.00252087
CEBPG	357.008	-0.993243	0.195846	5.07156	3.94561e-07	3.31791e-06
NUP37	195.771	-0.989798	0.191642	5.16483	2.40655e-07	2.08894e-06
SLIRP	430.219	-0.989265	0.132418	7.47079	7.97158e-14	1.67428e-12
SDHAF3	81.8062	-0.989044	0.279821	3.53456	0.00040846	0.00174575
MYBL2	723.613	-0.98823	0.141806	6.96889	3.1946e-12	5.51397e-11
BRCA2	71.041	-0.986501	0.339108	2.9091	0.00362466	0.0118358
SDC1	952.436	-0.986133	0.204087	4.83191	1.35228e-06	1.02795e-05
GOT1	538.285	-0.984706	0.156067	6.3095	2.7993e-10	3.82221e-09
HMCN1	68.7004	-0.984384	0.375371	2.62243	0.00873062	0.02518
EVI2B	69.11	-0.983425	0.38633	2.54556	0.0109103	0.030449
TMC7	42.2589	-0.981842	0.39703	2.47297	0.0133995	0.0360795
LAMA3	143.012	-0.980521	0.208679	4.69871	2.61813e-06	1.88794e-05
PFN2	1280.59	-0.979512	0.0958317	10.2212	1.59405e-24	8.09835e-23
NTHL1	153.993	-0.977204	0.214805	4.54926	5.38341e-06	3.62203e-05
CDON	158.597	-0.976345	0.255548	3.82059	0.000133133	0.000644968
MTAP	38.6982	-0.976312	0.390662	2.49912	0.0124502	0.0339651
TFAP4	128.614	-0.973548	0.228432	4.26187	2.02726e-05	0.000120233
SDC4	1757.61	-0.972168	0.133413	7.28693	3.17104e-13	6.24149e-12
XRCC4	72.8995	-0.971362	0.286746	3.38753	0.000705244	0.00283593
SNHG16	1695.72	-0.970826	0.146255	6.63789	3.18199e-11	4.89591e-10
DIXDC1	145.124	-0.967383	0.225813	4.284	1.83563e-05	0.000109787
FANCD2	213.538	-0.967361	0.195147	4.95709	7.15557e-07	5.77897e-06
MAD2L1	424.765	-0.96616	0.143042	6.75439	1.43442e-11	2.299e-10
MCM3	1340.93	-0.965213	0.0959552	10.059	8.38423e-24	3.97454e-22
DKK1	146.738	-0.964508	0.353548	2.72808	0.00637035	0.0192296
BEND6	65.4787	-0.964441	0.355964	2.70938	0.00674098	0.020181
CDC25B	1196.79	-0.964255	0.131143	7.35272	1.94208e-13	3.90242e-12
MDH2	3770.48	-0.963656	0.0852513	11.3037	1.25786e-29	8.50981e-28
HSPD1	4868.19	-0.962497	0.0854808	11.2598	2.07199e-29	1.38095e-27
LCORL	106.99	-0.961908	0.238276	4.03694	5.41528e-05	0.000289309
IFI30	244.185	-0.961374	0.213139	4.51055	6.46593e-06	4.26929e-05
ACAT1	688.503	-0.961006	0.149754	6.41725	1.3876e-10	1.98526e-09
ZNF280B	38.4921	-0.959006	0.398203	2.40834	0.0160255	0.0419585
GINS2	191.456	-0.958992	0.187883	5.10421	3.32184e-07	2.83588e-06
DPH5	175.549	-0.958232	0.232055	4.12933	3.63825e-05	0.000203582
SOX12	580.83	-0.957557	0.136501	7.01503	2.29893e-12	4.03527e-11
HOXC10	155.44	-0.957501	0.242365	3.95066	7.79373e-05	0.000400791
ZNF792	78.2036	-0.957309	0.285913	3.34825	0.000813237	0.00321262
PDCD2L	94.7527	-0.956074	0.305864	3.12581	0.00177317	0.00637953
LGR4	287.908	-0.95604	0.240934	3.96806	7.24608e-05	0.000375207
PIM3	1154.52	-0.95576	0.126072	7.58106	3.42746e-14	7.44255e-13
LAS1L	490.151	-0.953961	0.135557	7.03735	1.95927e-12	3.47074e-11
CDC20	803.02	-0.952533	0.114296	8.33388	7.8232e-17	2.18062e-15
FBL	948.059	-0.952087	0.126484	7.52735	5.17822e-14	1.1101e-12
ACSL5	218.838	-0.951619	0.21602	4.40525	1.05664e-05	6.6568e-05
FH	909.842	-0.950866	0.117463	8.09499	5.72688e-16	1.48271e-14
ZNF678	53.0961	-0.949541	0.341084	2.78389	0.00537109	0.0165699
ELOVL5	891.881	-0.947034	0.105333	8.99083	2.45366e-19	8.38418e-18
CSE1L	1047.85	-0.945195	0.10708	8.82698	1.0754e-18	3.4887e-17
FKBP5	420.409	-0.944447	0.165065	5.72166	1.05486e-08	1.15179e-07
LIMK1	1426.3	-0.941711	0.119458	7.88317	3.19179e-15	7.61897e-14
VARS	3124.64	-0.94163	0.112792	8.34834	6.92283e-17	1.94576e-15
GPN3	151.587	-0.941017	0.207372	4.53783	5.68362e-06	3.805e-05
GTF2F2	433.794	-0.940629	0.1726	5.44978	5.04335e-08	4.94888e-07
LAPTM4B	1077.31	-0.940592	0.101693	9.24934	2.25881e-20	8.30884e-19
TSEN2	78.6478	-0.937281	0.282196	3.32138	0.000895721	0.00349945
HOXA1	62.2816	-0.93726	0.336762	2.78315	0.00538335	0.0166001
SERTAD4	111.925	-0.935774	0.23601	3.96498	7.34016e-05	0.000379349
MAPK6	740.73	-0.935382	0.112094	8.34465	7.14262e-17	2.00336e-15
GRPEL2	166.106	-0.933773	0.215423	4.33461	1.46019e-05	8.94791e-05
WDR76	223.936	-0.933635	0.172878	5.40054	6.64416e-08	6.39845e-07
PDE1C	204.031	-0.932583	0.345813	2.69679	0.00700123	0.0208454
VRK1	54.5387	-0.932328	0.347553	2.68255	0.00730636	0.0216521
MTHFD1	980.945	-0.929904	0.0997595	9.32146	1.14746e-20	4.38869e-19
IRS1	286.729	-0.929483	0.213153	4.36064	1.29682e-05	8.03085e-05
SH3BP1	174.9	-0.928467	0.219891	4.2224	2.41712e-05	0.000141424
SLC25A40	188.125	-0.92808	0.191495	4.84651	1.25655e-06	9.65577e-06
NMT2	625.609	-0.927047	0.182497	5.0798	3.77834e-07	3.19321e-06
CD82	610.505	-0.926899	0.147061	6.30283	2.92264e-10	3.97851e-09
ITGB3BP	71.7519	-0.926507	0.301896	3.06896	0.00214805	0.00754086
LYST	323.623	-0.925187	0.163807	5.64801	1.62313e-08	1.7139e-07
ERH	940.833	-0.923642	0.127709	7.2324	4.74524e-13	9.16573e-12
MCM8	293.578	-0.922986	0.150678	6.12556	9.03658e-10	1.15646e-08
SNHG3	325.657	-0.922042	0.208697	4.41809	9.95792e-06	6.31779e-05
POLR2I	162.843	-0.921735	0.196891	4.68144	2.84871e-06	2.03892e-05
LOC728743	44.7962	-0.921186	0.391093	2.35542	0.0185019	0.0472839
PREX1	304.281	-0.920983	0.203026	4.53629	5.72514e-06	3.82899e-05
POLQ	169.902	-0.920512	0.19704	4.6717	2.98718e-06	2.12898e-05
CLDN16	47.0658	-0.91831	0.351634	2.61155	0.0090132	0.0258841
LONP1	1611.66	-0.917725	0.144253	6.36193	1.99237e-10	2.79118e-09
GALNT7	1403.16	-0.917692	0.147941	6.20309	5.53666e-10	7.27931e-09
MET	2335.89	-0.916898	0.12192	7.52048	5.45765e-14	1.16629e-12
HCP5	98.7671	-0.916641	0.247752	3.69984	0.000215734	0.000991951
NR2F6	732.759	-0.91633	0.127136	7.2075	5.69894e-13	1.09451e-11
UBE2L6	408.705	-0.916326	0.132774	6.90138	5.14998e-12	8.72674e-11
SKA1	137.926	-0.916311	0.240331	3.8127	0.000137455	0.000663996
PHKA1	274.6	-0.915709	0.182948	5.0053	5.57748e-07	4.57027e-06
TUBD1	45.4541	-0.914248	0.364624	2.50737	0.0121633	0.0333377
HNRNPA3	2887.4	-0.9141	0.0934772	9.77885	1.38777e-22	6.14591e-21
C5orf34	65.0628	-0.913175	0.306877	2.97571	0.00292315	0.00982632
DDIAS	116.754	-0.913165	0.231998	3.93609	8.28199e-05	0.000423795
ASB9	60.582	-0.913095	0.367159	2.48692	0.0128854	0.0349609
SCMH1	356.48	-0.912311	0.159171	5.73165	9.94555e-09	1.09304e-07
LOC728554	368.841	-0.911478	0.14355	6.34956	2.15926e-10	3.00311e-09
NAA16	62.9075	-0.910782	0.308252	2.95467	0.00313008	0.0104359
AHRR	93.5891	-0.910487	0.276189	3.2966	0.00097862	0.00376756
PPA2	399.447	-0.910391	0.155659	5.84864	4.9562e-09	5.65948e-08
TMEM38B	143.366	-0.910145	0.223485	4.0725	4.65105e-05	0.000252896
HADH	284.921	-0.909469	0.182599	4.98069	6.33588e-07	5.14785e-06
SLC2A12	57.2663	-0.909268	0.320535	2.83672	0.00455794	0.0144012
PLD1	197.147	-0.908642	0.223073	4.07328	4.63547e-05	0.000252457
ALAS1	516.429	-0.905568	0.145659	6.21704	5.06624e-10	6.6935e-09
SHMT1	203.899	-0.904825	0.188411	4.8024	1.56778e-06	1.17908e-05
PANK1	55.872	-0.904384	0.320357	2.82305	0.00475687	0.0149287
CTH	62.6481	-0.903142	0.336309	2.68546	0.00724308	0.0214835
LSM5	173.785	-0.902554	0.226631	3.98249	6.81975e-05	0.000356007
PC	363.853	-0.902017	0.186408	4.83895	1.30528e-06	9.98465e-06
IRF1	353.782	-0.901435	0.173384	5.19907	2.00292e-07	1.7654e-06
UTP15	119.582	-0.899415	0.241448	3.72509	0.000195244	0.000908599
NFIX	787.413	-0.899018	0.13213	6.80403	1.0173e-11	1.65011e-10
PAK1IP1	270.998	-0.898918	0.159609	5.632	1.78136e-08	1.87217e-07
THEM6	143.867	-0.89828	0.209467	4.28842	1.7995e-05	0.000108107
ALYREF	1014.73	-0.89751	0.120578	7.4434	9.81238e-14	2.03864e-12
CHEK2	63.1324	-0.897395	0.332767	2.69677	0.00700162	0.0208454
CBX2	230.377	-0.897156	0.208353	4.30595	1.66269e-05	0.000100696
NXN	264.911	-0.896316	0.2711	3.30622	0.000945629	0.00365703
CHAF1A	458.929	-0.89622	0.131991	6.79	1.1213e-11	1.81225e-10
CDCA7	308.606	-0.895564	0.170203	5.26175	1.42689e-07	1.29975e-06
ARHGAP29	394.249	-0.895355	0.137871	6.49413	8.35123e-11	1.23281e-09
DCPS	238.61	-0.895313	0.208026	4.30386	1.67846e-05	0.000101515
KIF15	165.121	-0.893992	0.228549	3.9116	9.16874e-05	0.000465104
SF3B3	3030.19	-0.892927	0.0979466	9.11646	7.76147e-20	2.77169e-18
NOC3L	465.549	-0.892446	0.129595	6.88642	5.72149e-12	9.61653e-11
LRRC20	138.396	-0.89241	0.290292	3.07418	0.0021108	0.0074256
RFC3	256.336	-0.892291	0.165565	5.38937	7.07065e-08	6.77042e-07
HMGB1	2844.68	-0.891487	0.0982359	9.07497	1.1371e-19	3.99708e-18
TBC1D5	755.939	-0.891306	0.120707	7.38402	1.5358e-13	3.13754e-12
LAMA5	1020.14	-0.890718	0.197328	4.51389	6.36488e-06	4.20669e-05
AK6	88.8004	-0.889805	0.284138	3.13159	0.00173862	0.00626527
RASA1	737.986	-0.88933	0.185942	4.78283	1.72845e-06	1.28992e-05
RITA1	297.057	-0.888508	0.154568	5.74834	9.01263e-09	9.96199e-08
C6orf136	106.01	-0.88709	0.243866	3.63761	0.000275179	0.00123081
ADAT2	83.3683	-0.886406	0.297977	2.97475	0.00293229	0.00984964
TIMELESS	732.377	-0.885584	0.12902	6.86392	6.6996e-12	1.1163e-10
CARS	1062.04	-0.884951	0.140835	6.28359	3.30848e-10	4.4766e-09
POLR1A	436.382	-0.884438	0.140233	6.30691	2.84655e-10	3.88279e-09
SOCS6	219.64	-0.884315	0.185358	4.77086	1.83439e-06	1.36068e-05
SNRNP40	323.151	-0.883917	0.159016	5.55866	2.71855e-08	2.77903e-07
RBM47	340.474	-0.88391	0.166664	5.30354	1.13576e-07	1.05453e-06
ACOX2	56.5788	-0.883241	0.341981	2.58272	0.00980252	0.0278004
TATDN1	157.625	-0.882599	0.214776	4.1094	3.96692e-05	0.00022019
HMGA2	1825.63	-0.882453	0.162313	5.43672	5.42689e-08	5.2982e-07
ABCC1	1036.97	-0.882426	0.144408	6.11065	9.92246e-10	1.26144e-08
HSPA9	3248.2	-0.880294	0.0941549	9.34942	8.81296e-21	3.38031e-19
PTMA	6181.51	-0.879204	0.0811404	10.8356	2.33468e-27	1.37859e-25
CASC10	71.0996	-0.878437	0.334741	2.62423	0.00868449	0.0250685
PER3	92.7061	-0.878093	0.291486	3.01247	0.00259131	0.00889061
TCOF1	1652.17	-0.877939	0.121182	7.24479	4.33105e-13	8.41399e-12
PRPF40B	196.603	-0.877812	0.195482	4.4905	7.1055e-06	4.64601e-05
NACC1	1231.23	-0.87746	0.110453	7.94423	1.95408e-15	4.80068e-14
TMPO	785.198	-0.877398	0.116718	7.51723	5.59469e-14	1.19179e-12
CTNNAL1	995.236	-0.876881	0.124807	7.02587	2.12736e-12	3.74877e-11
GATS	102.503	-0.87407	0.263444	3.31785	0.000907122	0.00353783
ENTPD1	235.628	-0.873167	0.178733	4.88532	1.03262e-06	8.04055e-06
ARHGEF28	328.347	-0.871983	0.176937	4.9282	8.29897e-07	6.5723e-06
CLSPN	249.714	-0.871479	0.182237	4.78211	1.73461e-06	1.29333e-05
MFSD13A	64.7255	-0.871115	0.310261	2.80768	0.00498995	0.0155509
LRPPRC	1606.48	-0.869738	0.104805	8.29866	1.05296e-16	2.89305e-15
SPECC1	374.314	-0.869453	0.145229	5.98679	2.14021e-09	2.59349e-08
PNKD	361.95	-0.868436	0.164429	5.28152	1.2812e-07	1.17498e-06
ZNF608	173.443	-0.867832	0.201155	4.31424	1.60151e-05	9.72972e-05
ORC1	185.243	-0.867459	0.223223	3.88607	0.000101881	0.000508762
POC1A	177.249	-0.867459	0.196744	4.40906	1.03819e-05	6.55282e-05
DDX39A	661.015	-0.867011	0.152495	5.6855	1.30432e-08	1.40144e-07
TMEM209	271.891	-0.865333	0.190422	4.54429	5.51213e-06	3.69939e-05
FAM234B	116.277	-0.865206	0.259882	3.32923	0.000870872	0.00341425
PPA1	874.393	-0.864681	0.121119	7.13912	9.39329e-13	1.7443e-11
NAA50	970.12	-0.864558	0.10088	8.57013	1.03369e-17	3.1203e-16
POLR3K	255.082	-0.862654	0.17296	4.9876	6.11333e-07	4.98206e-06
KIF18A	190.017	-0.862624	0.208259	4.14208	3.4417e-05	0.000193873
LACTB	335.181	-0.861239	0.152968	5.63021	1.79994e-08	1.89022e-07
USP18	78.2544	-0.861136	0.332271	2.59167	0.00955127	0.0271858
CAMKK1	121.865	-0.860608	0.323707	2.6586	0.00784665	0.0230352
CLCN6	114.965	-0.858229	0.230363	3.72555	0.000194889	0.00090757
STRBP	225.71	-0.856742	0.171788	4.98721	6.12583e-07	4.98924e-06
CDC6	323.308	-0.85622	0.17276	4.95613	7.19121e-07	5.80079e-06
TTLL12	449.223	-0.855474	0.168073	5.08988	3.58293e-07	3.03951e-06
SLC4A7	290.944	-0.855054	0.192664	4.43806	9.07736e-06	5.79187e-05
USP54	187.615	-0.854682	0.187681	4.55391	5.26582e-06	3.55714e-05
LETM1	873.148	-0.853302	0.132181	6.45554	1.07832e-10	1.56945e-09
ALDH7A1	381.061	-0.853215	0.161825	5.27244	1.34623e-07	1.2296e-06
CNIH3	105.465	-0.853058	0.267601	3.1878	0.00143361	0.00529219
NDC1	378.162	-0.852885	0.153613	5.55216	2.82156e-08	2.86967e-07
DIS3L	348.969	-0.84994	0.160852	5.28397	1.26411e-07	1.16327e-06
PTBP2	63.6003	-0.849332	0.323151	2.62828	0.00858167	0.0248302
NME7	354.648	-0.848613	0.144136	5.88759	3.91875e-09	4.54029e-08
LINC01003	96.0259	-0.848539	0.275147	3.08395	0.00204273	0.00721817
MRPL12	1430.75	-0.847907	0.105684	8.02301	1.03183e-15	2.6063e-14
RIN1	237.772	-0.847117	0.25716	3.29412	0.000987301	0.00379571
HAUS1	171.089	-0.845283	0.19614	4.30958	1.63563e-05	9.93253e-05
RCC1	861.006	-0.845035	0.109405	7.72395	1.12783e-14	2.58231e-13
NUDT1	152.076	-0.844903	0.197994	4.26731	1.97843e-05	0.000117752
NDUFA12	263.579	-0.844688	0.158417	5.33205	9.71123e-08	9.12367e-07
ATL2	362.339	-0.844577	0.159203	5.30502	1.12663e-07	1.04815e-06
ALKBH2	163.757	-0.843008	0.249817	3.3745	0.000739506	0.00295781
PGPEP1	500.224	-0.842181	0.131541	6.40244	1.52916e-10	2.17623e-09
SLC25A30	188.616	-0.842054	0.184935	4.55326	5.28219e-06	3.56462e-05
MGST1	467.163	-0.841795	0.164263	5.12468	2.98045e-07	2.55741e-06
NNT.AS1	88.468	-0.840726	0.278155	3.02251	0.00250685	0.00865379
IDH2	695.857	-0.840261	0.14693	5.71879	1.07287e-08	1.16861e-07
CCNF	396.114	-0.83921	0.150281	5.58429	2.3466e-08	2.42644e-07
THOC3	438.935	-0.837553	0.128065	6.54007	6.14887e-11	9.21851e-10
SLC22A18	132.878	-0.836758	0.224501	3.72719	0.000193624	0.000902932
PM20D2	216.532	-0.836058	0.1708	4.89497	9.83223e-07	7.67815e-06
P2RX7	60.8359	-0.834825	0.338386	2.46708	0.013622	0.0365324
TRIM16L	486.528	-0.834385	0.17295	4.82444	1.404e-06	1.06251e-05
PRSS12	323.392	-0.833875	0.18501	4.50719	6.56932e-06	4.32906e-05
CPT1A	554.051	-0.832503	0.12063	6.90129	5.15321e-12	8.72674e-11
SIPA1L2	65.7344	-0.832256	0.354864	2.34528	0.0190127	0.048378
GGA2	528.256	-0.830775	0.133614	6.2177	5.04499e-10	6.67198e-09
KIAA1551	165.504	-0.830382	0.245515	3.38221	0.000719055	0.00288629
SLC27A5	52.3499	-0.83036	0.328994	2.52394	0.0116048	0.0320745
NRG2	87.1007	-0.830089	0.291098	2.85158	0.00435032	0.0138198
GINS3	130.055	-0.828648	0.231015	3.58698	0.000334528	0.00146036
TMEM177	141.537	-0.82811	0.212948	3.88879	0.000100747	0.000503473
NEDD4L	757.698	-0.82749	0.135023	6.1285	8.87131e-10	1.13747e-08
PCDHGC3	467.617	-0.826773	0.167643	4.93176	8.14921e-07	6.46511e-06
NDUFB10	575.828	-0.826415	0.130974	6.30974	2.79496e-10	3.82016e-09
CCNB1	987.595	-0.826253	0.114932	7.18908	6.52293e-13	1.24037e-11
USP13	349.322	-0.825603	0.192647	4.28557	1.82271e-05	0.00010916
FMNL1	1225.58	-0.825472	0.177616	4.64752	3.35952e-06	2.35569e-05
PLS1	168.548	-0.824857	0.210846	3.91214	9.14824e-05	0.000464239
CKS1B	910.761	-0.824128	0.133379	6.17883	6.45803e-10	8.4167e-09
SARS	1530.17	-0.823463	0.133072	6.18811	6.08883e-10	7.95863e-09
TST	103.406	-0.823328	0.243613	3.37966	0.000725753	0.00291144
EPHA2	5080.33	-0.823256	0.166371	4.94832	7.48554e-07	5.99154e-06
GUCY1B3	94.9863	-0.822914	0.325771	2.52605	0.0115352	0.0319282
NR1D2	374.22	-0.822405	0.15579	5.27893	1.29937e-07	1.19003e-06
CEP41	138.185	-0.819788	0.205006	3.99885	6.36513e-05	0.000334219
AMD1	625.95	-0.819547	0.128366	6.38447	1.71992e-10	2.42211e-09
KANK2	931.099	-0.819531	0.115104	7.11992	1.07986e-12	1.97261e-11
PAICS	2156.87	-0.818876	0.0927876	8.82527	1.09197e-18	3.53394e-17
FAM104B	70.8713	-0.818373	0.288122	2.84037	0.00450614	0.0142643
PARP2	192.082	-0.818158	0.183667	4.45457	8.40622e-06	5.40721e-05
GLI3	225.293	-0.817369	0.200684	4.07291	4.64299e-05	0.000252662
WDR77	405.479	-0.817031	0.152609	5.35376	8.61438e-08	8.12722e-07
MCM5	1041.51	-0.816751	0.0991532	8.23726	1.76194e-16	4.72531e-15
C15orf61	57.0753	-0.816551	0.336063	2.42975	0.0151091	0.0398617
GSG2	87.7828	-0.816235	0.271618	3.00509	0.00265506	0.00907006
CDC25A	225.46	-0.815843	0.216508	3.76818	0.000164439	0.000779522
PXK	256.959	-0.815213	0.209875	3.88428	0.000102634	0.000512335
WDR4	266.268	-0.814077	0.19014	4.28146	1.85673e-05	0.000110951
GSTCD	168.308	-0.81367	0.226264	3.5961	0.000323018	0.00141332
PFDN4	109.975	-0.813272	0.273493	2.97365	0.00294284	0.00987769
PGP	247.723	-0.812547	0.182517	4.45191	8.51116e-06	5.46427e-05
REPIN1	1436.52	-0.81237	0.10993	7.38989	1.46951e-13	3.01127e-12
TP53	933.388	-0.811838	0.10616	7.64731	2.0523e-14	4.5821e-13
GLRX5	167.251	-0.81109	0.209217	3.87678	0.000105847	0.000526029
RBPJ	624.42	-0.810867	0.145561	5.57063	2.53818e-08	2.61146e-07
LOC101448202	203.825	-0.810717	0.188513	4.3006	1.70335e-05	0.000102881
EARS2	372.558	-0.810685	0.145717	5.56344	2.64515e-08	2.71018e-07
MSI2	239.172	-0.810278	0.184838	4.38372	1.16671e-05	7.30577e-05
HGH1.1	297.102	-0.810236	0.182614	4.43688	9.12723e-06	5.81542e-05
KRT86	108.781	-0.809965	0.313014	2.58763	0.00966374	0.0274517
C16orf59	199.148	-0.809945	0.185497	4.36636	1.26334e-05	7.84881e-05
RDH11	597.265	-0.808205	0.136606	5.91632	3.29232e-09	3.86776e-08
ENAH	1554.9	-0.807884	0.13805	5.8521	4.85408e-09	5.55229e-08
NPAS2	631.082	-0.807071	0.191415	4.21634	2.48301e-05	0.000144776
PNPO	551.426	-0.806408	0.130663	6.17164	6.75856e-10	8.78286e-09
ATF1	254.478	-0.806016	0.166436	4.8428	1.28022e-06	9.82643e-06
KLHDC8B	96.1363	-0.805217	0.273831	2.94056	0.00327622	0.0108613
NDUFS6	173.009	-0.805087	0.199004	4.04558	5.21928e-05	0.000280508
POLA2	314.316	-0.804881	0.149419	5.38673	7.17521e-08	6.85811e-07
ALDH3A2	339.652	-0.804868	0.173629	4.63556	3.55973e-06	2.48572e-05
KPNA2	2371.24	-0.804041	0.104199	7.71636	1.19696e-14	2.72668e-13
MELK	506.239	-0.803018	0.208924	3.84359	0.00012125	0.000594459
NEIL3	95.2425	-0.801491	0.251875	3.1821	0.00146213	0.00538275
BRCA1	325.908	-0.801423	0.180821	4.43214	9.33006e-06	5.93904e-05
PLD6	66.3464	-0.800282	0.289774	2.76174	0.00574936	0.0175997
HAUS8	84.2612	-0.798804	0.276472	2.88928	0.00386126	0.0124812
MTCH2	675.842	-0.798467	0.11212	7.12153	1.06737e-12	1.95772e-11
ADAMTS3	127.799	-0.79693	0.304139	2.62028	0.00878577	0.025312
HGH1	281.91	-0.795279	0.188937	4.20923	2.56247e-05	0.000149151
PTPRK	906.727	-0.795194	0.124005	6.41262	1.43041e-10	2.04433e-09
BUB1	605.642	-0.795095	0.15375	5.17135	2.32407e-07	2.02386e-06
NDUFS1	776.08	-0.79494	0.106881	7.43763	1.02504e-13	2.12637e-12
MTFR1	151.025	-0.793858	0.213073	3.72575	0.000194735	0.000907168
EEF2KMT	107.106	-0.793845	0.253745	3.12851	0.00175695	0.00632964
DNMT1	1797.23	-0.793669	0.102455	7.74649	9.44697e-15	2.17782e-13
SLC25A33	107.862	-0.793332	0.236466	3.35495	0.000793801	0.00314322
PFDN2	1082.45	-0.79324	0.128581	6.16918	6.86467e-10	8.91216e-09
SVIL	776.901	-0.79278	0.15937	4.97448	6.54237e-07	5.29964e-06
CLUH	1034.63	-0.792666	0.129813	6.10621	1.02023e-09	1.29579e-08
TRAF7	1500.35	-0.792432	0.100853	7.8573	3.92509e-15	9.30344e-14
DNA2	118.932	-0.79238	0.254443	3.11418	0.00184457	0.00659238
ARG2	98.4279	-0.791785	0.295894	2.67591	0.00745269	0.0220469
MPP5	487.032	-0.791204	0.152764	5.17924	2.22789e-07	1.94388e-06
SLC25A22	956.812	-0.791035	0.129141	6.12535	9.04817e-10	1.15684e-08
PGAM5	720.939	-0.790543	0.142533	5.54639	2.91634e-08	2.95431e-07
COX5A	808.233	-0.789695	0.123534	6.39252	1.63179e-10	2.31007e-09
C10orf54	111.802	-0.788976	0.328128	2.40448	0.0161955	0.042305
SREBF2	842.554	-0.788938	0.130079	6.06509	1.31877e-09	1.65312e-08
NUP93	544.915	-0.788915	0.140281	5.62382	1.86785e-08	1.95828e-07
SSX2IP	244.875	-0.788692	0.1701	4.63662	3.54144e-06	2.47423e-05
ADAMTSL1	355.521	-0.787816	0.298694	2.63754	0.00835101	0.0243144
EMC9	102.541	-0.787618	0.263823	2.9854	0.00283205	0.00957266
RPA3	143.133	-0.787617	0.233239	3.37686	0.000733188	0.00293515
SET	3294.5	-0.787271	0.0938526	8.38838	4.92906e-17	1.40296e-15
TNIK	207.867	-0.787159	0.238001	3.30737	0.000941752	0.00364438
GMPR	154.508	-0.78624	0.20605	3.81577	0.000135756	0.000656261
UBE2C	538.844	-0.786006	0.143582	5.47428	4.39291e-08	4.33273e-07
C5orf22	224.837	-0.785757	0.168406	4.66585	3.07351e-06	2.18472e-05
TUBG1	856.61	-0.784906	0.138483	5.66788	1.44575e-08	1.53382e-07
MRPS15	398.05	-0.784871	0.148153	5.29771	1.17262e-07	1.08427e-06
KIF18B	423.166	-0.784822	0.147369	5.32554	1.00654e-07	9.43666e-07
DHTKD1	318.306	-0.784385	0.167916	4.67129	2.99307e-06	2.13205e-05
CUEDC1	850.895	-0.783513	0.114495	6.84323	7.74294e-12	1.27593e-10
NABP2	294.767	-0.782946	0.150685	5.19591	2.03715e-07	1.79256e-06
DDX54	991.571	-0.782464	0.107514	7.27776	3.39414e-13	6.66112e-12
BNIP3	601.327	-0.7824	0.127751	6.1244	9.10258e-10	1.16269e-08
ASB13	222.368	-0.782029	0.222998	3.50689	0.000453376	0.00191462
PRKCE	177.433	-0.781653	0.232147	3.36706	0.000759751	0.00302619
BCAR3	641.851	-0.781427	0.186285	4.1948	2.73113e-05	0.000157538
ZMYM1	75.7224	-0.780467	0.311855	2.50266	0.0123263	0.0336883
KIAA1217	427.818	-0.780296	0.153324	5.08921	3.59564e-07	3.04837e-06
DKC1	968.126	-0.779854	0.117064	6.66177	2.70556e-11	4.19159e-10
CECR5	384.725	-0.778924	0.139877	5.56863	2.56744e-08	2.63657e-07
NET1	303.495	-0.778198	0.162698	4.78307	1.72634e-06	1.28906e-05
FOXRED1	262.046	-0.778144	0.166703	4.66785	3.04361e-06	2.16576e-05
ST3GAL5	275.227	-0.777128	0.172042	4.51708	6.26969e-06	4.14989e-05
DSCC1	100.58	-0.776841	0.260045	2.98733	0.00281426	0.00952448
TNFSF9	270.312	-0.776829	0.304359	2.55235	0.0107	0.0299303
COMMD8	102.599	-0.776737	0.248778	3.12221	0.00179499	0.00644057
ARFRP1	420.99	-0.776136	0.187614	4.13688	3.52061e-05	0.000197904
CAMK2D	233.874	-0.776045	0.221063	3.51052	0.000447238	0.00189286
CELSR2	290.062	-0.775461	0.172422	4.49746	6.87691e-06	4.5053e-05
ZBTB12	94.0685	-0.775336	0.268513	2.88752	0.00388291	0.0125403
ZAK	575.759	-0.775256	0.141031	5.49707	3.8615e-08	3.83105e-07
GSTM4	243.301	-0.77499	0.1741	4.4514	8.53105e-06	5.47443e-05
PTCD2	61.1432	-0.774878	0.304241	2.54692	0.0108679	0.0303493
SLCO3A1	96.8196	-0.774859	0.266875	2.90345	0.00369073	0.0120165
SH3KBP1	1701.83	-0.77484	0.0957502	8.09231	5.85446e-16	1.50993e-14
GOT2	1357.86	-0.773926	0.108239	7.15018	8.66611e-13	1.62044e-11
CMTM7	361.211	-0.77369	0.189863	4.07498	4.60185e-05	0.00025093
PIP4K2A	486.038	-0.773283	0.136199	5.67761	1.36587e-08	1.46058e-07
CBX5	1341.82	-0.773219	0.101667	7.60539	2.84053e-14	6.22835e-13
MCM10	289.423	-0.77179	0.172686	4.46931	7.84709e-06	5.0645e-05
POLD1	738.865	-0.771678	0.126812	6.0852	1.16343e-09	1.47072e-08
RASSF5	334.375	-0.77132	0.14933	5.16522	2.40155e-07	2.08594e-06
TFAM	428.774	-0.771054	0.161751	4.76691	1.87075e-06	1.3846e-05
ARL2	219.839	-0.770606	0.217623	3.54102	0.000398579	0.00170713
METAP1D	62.1132	-0.770491	0.309516	2.48934	0.0127981	0.0347732
LTV1	403.784	-0.769991	0.151948	5.06748	4.03127e-07	3.38572e-06
PDE7A	96.9689	-0.769956	0.272421	2.82634	0.0047083	0.0148068
IFRD2	673.646	-0.76933	0.124974	6.15594	7.46328e-10	9.64282e-09
CDK1	460.726	-0.769172	0.141636	5.43062	5.61589e-08	5.47082e-07
CENPN	313.168	-0.768776	0.161147	4.77064	1.83646e-06	1.36147e-05
GAS2L3	183.381	-0.768454	0.208072	3.6932	0.000221448	0.00101476
KCNG1	137.66	-0.768019	0.277901	2.76364	0.00571603	0.0175136
CPPED1	250.787	-0.767761	0.161914	4.74178	2.1185e-06	1.55008e-05
OGFRL1	178.326	-0.766876	0.214307	3.5784	0.000345709	0.00150121
CDKN3	143.542	-0.76631	0.229335	3.34144	0.000833453	0.00328189
DTWD1	81.4184	-0.765775	0.279449	2.7403	0.00613827	0.0186125
RBBP7	1779.46	-0.765565	0.0869088	8.80883	1.26457e-18	4.05356e-17
H1FX	1196.54	-0.765063	0.219786	3.48095	0.000499638	0.00208642
KCNQ5	71.6751	-0.765036	0.309028	2.47562	0.0133005	0.0358704
LAPTM5	115.145	-0.764841	0.277217	2.75899	0.00579796	0.0177324
CDC42EP3	934.988	-0.764522	0.135866	5.62704	1.83326e-08	1.9237e-07
FDXR	300.828	-0.763851	0.18599	4.10696	4.00904e-05	0.000222114
AK2	1606.05	-0.763667	0.0921319	8.28885	1.14353e-16	3.11647e-15
LMO4	236.482	-0.763612	0.213023	3.58465	0.000337527	0.00147107
CTPS1	910.194	-0.763572	0.118523	6.4424	1.176e-10	1.70243e-09
MPHOSPH6	67.216	-0.762985	0.289009	2.64001	0.00829041	0.0241588
DEPDC1	312.467	-0.762595	0.170296	4.47805	7.53275e-06	4.89683e-05
SAAL1	176.917	-0.76243	0.191001	3.99176	6.55846e-05	0.000343516
CMSS1	246.358	-0.762325	0.185114	4.11814	3.81936e-05	0.000212655
ELOVL6	283.266	-0.762133	0.199672	3.81692	0.000135129	0.000653465
ORAI2	1374.95	-0.761858	0.150364	5.06677	4.04621e-07	3.39614e-06
NUP43	303.998	-0.761803	0.150518	5.0612	4.1662e-07	3.49468e-06
NOL12	143.169	-0.761109	0.20822	3.65531	0.000256873	0.00115848
LARS	1107.79	-0.76101	0.117861	6.45685	1.06904e-10	1.55763e-09
MYLK	832.318	-0.760176	0.127022	5.9846	2.16919e-09	2.62624e-08
IVNS1ABP	921.219	-0.759853	0.156479	4.85595	1.19811e-06	9.25427e-06
RAN	3018.97	-0.759116	0.0860879	8.81792	1.16608e-18	3.75573e-17
MRPL3	790.215	-0.759003	0.103604	7.32603	2.37066e-13	4.72133e-12
MAT2A	1884.49	-0.758373	0.133183	5.69421	1.23946e-08	1.33495e-07
PA2G4	2316.92	-0.757667	0.087963	8.61347	7.0879e-18	2.16382e-16
MUTYH	100.165	-0.757255	0.265765	2.84934	0.00438104	0.013901
NUP155	517.016	-0.757093	0.12971	5.83679	5.32152e-09	6.05098e-08
RBBP4	906.481	-0.756702	0.122725	6.16586	7.01011e-10	9.09221e-09
RRP9	319.364	-0.75652	0.164407	4.60149	4.19471e-06	2.87689e-05
ZCCHC24	530.898	-0.756468	0.144718	5.22719	1.72104e-07	1.53649e-06
JUND	907.489	-0.756194	0.122451	6.17548	6.59624e-10	8.58851e-09
SFXN4	90.9772	-0.756184	0.277347	2.72649	0.00640116	0.0193053
ANP32E	1132.06	-0.755683	0.126067	5.99432	2.04334e-09	2.48504e-08
RFK	155.573	-0.752882	0.232917	3.23241	0.00122752	0.00460337
CENPF	2168.42	-0.752881	0.114569	6.57145	4.98278e-11	7.52054e-10
IFITM3	2018.94	-0.751414	0.203647	3.68979	0.000224441	0.00102672
CDK4	1918.23	-0.751396	0.0868625	8.6504	5.13188e-18	1.58465e-16
ATP5G3	1386.19	-0.750864	0.0929261	8.08023	6.46467e-16	1.65779e-14
OXA1L	963.827	-0.750195	0.128899	5.82004	5.88341e-09	6.64499e-08
MRPL36	75.435	-0.750183	0.293249	2.55818	0.0105221	0.0295615
PRPF8	3924.08	-0.749966	0.0724116	10.357	3.89062e-25	2.06218e-23
THSD4	724.518	-0.749246	0.198141	3.78138	0.000155961	0.000742996
SRGAP1	118.833	-0.748571	0.273323	2.73878	0.0061668	0.0186764
E2F1	355.168	-0.748114	0.17368	4.30743	1.65164e-05	0.000100162
PODXL2	642.979	-0.747579	0.195433	3.82524	0.000130643	0.000635194
SNRPD1	669.365	-0.74721	0.108966	6.8573	7.01746e-12	1.1635e-10
PRMT1	2028.98	-0.747094	0.0942857	7.92373	2.30493e-15	5.61144e-14
SHMT2	1872.96	-0.746078	0.192813	3.86943	0.000109089	0.000540349
SPIN4	106.052	-0.745492	0.243083	3.06682	0.00216349	0.00758519
GLT8D2	94.3029	-0.744467	0.248602	2.99462	0.00274791	0.00933043
HNRNPA2B1	8330.6	-0.744392	0.072244	10.3039	6.76954e-25	3.51885e-23
CPSF4	408.22	-0.743997	0.131183	5.67144	1.41598e-08	1.51057e-07
ANPEP	2507.73	-0.742891	0.203499	3.65059	0.000261637	0.00117688
RIPK2	175.509	-0.742535	0.239545	3.09977	0.00193669	0.00686691
MAP3K5	81.288	-0.742222	0.299021	2.48218	0.0130582	0.0353657
VEZF1	636.848	-0.742107	0.131419	5.64687	1.63393e-08	1.72395e-07
RAB31	552.755	-0.74197	0.15258	4.86284	1.15714e-06	8.96867e-06
KIF23	615.569	-0.741908	0.152688	4.85899	1.17986e-06	9.1341e-06
WARS2	85.2764	-0.741822	0.294098	2.52236	0.0116569	0.0321791
ACAT2	170.27	-0.741667	0.203253	3.64898	0.000263287	0.00118352
PBK	221.818	-0.741543	0.176612	4.19871	2.68437e-05	0.000155306
SSBP2	78.8049	-0.741426	0.30498	2.43107	0.0150544	0.039733
DLD	947.167	-0.74118	0.100687	7.36126	1.82184e-13	3.66627e-12
NDUFB1	100.346	-0.741019	0.248508	2.98187	0.00286495	0.00966446
SLC38A1	1142.05	-0.740744	0.122931	6.02567	1.68416e-09	2.08016e-08
TRMT112	1304.49	-0.740646	0.0916234	8.08359	6.28869e-16	1.61574e-14
D2HGDH	178.468	-0.740386	0.195119	3.79453	0.000147924	0.000708469
DOCK11	113.245	-0.740315	0.234193	3.16113	0.00157158	0.00573236
POU2F1	409.885	-0.740277	0.166155	4.45533	8.37645e-06	5.39064e-05
UQCRFS1	650.771	-0.738918	0.143646	5.14402	2.68924e-07	2.3164e-06
PSMA3	559.125	-0.738722	0.119177	6.1985	5.70042e-10	7.47272e-09
KCNAB2	96.3874	-0.738496	0.303718	2.43152	0.0150357	0.0396991
ADORA2B	233.275	-0.738388	0.1655	4.46155	8.13679e-06	5.24392e-05
TOB1	230.827	-0.736943	0.210744	3.49686	0.00047077	0.00197887
STARD4	170.997	-0.736828	0.197808	3.72497	0.000195342	0.000908739
IMP4	524.034	-0.736553	0.137106	5.37214	7.78084e-08	7.41354e-07
ECI1	365.89	-0.73654	0.146505	5.02741	4.97141e-07	4.12131e-06
UBE2M	1084.61	-0.736144	0.120712	6.09836	1.0716e-09	1.35848e-08
TWISTNB	263.206	-0.7359	0.161414	4.55908	5.13779e-06	3.47414e-05
TOPBP1	646.354	-0.735699	0.123303	5.96658	2.42285e-09	2.90462e-08
PCGF2	182.926	-0.73558	0.207703	3.5415	0.000397859	0.00170531
ZNF74	133.211	-0.735574	0.234667	3.13454	0.00172123	0.00620923
ITPR3	1587.29	-0.735421	0.129331	5.68637	1.29767e-08	1.39541e-07
U2AF1	527.63	-0.735231	0.139903	5.2553	1.47787e-07	1.33713e-06
HNRNPD	2430.44	-0.734777	0.0778747	9.43537	3.89607e-21	1.52037e-19
SNX18	207.733	-0.734683	0.183398	4.00595	6.17695e-05	0.000325481
AVPI1	115.032	-0.733948	0.247546	2.9649	0.00302781	0.0101408
AHCTF1P1	712.644	-0.733831	0.14614	5.02144	5.12863e-07	4.23859e-06
PSME2	879.036	-0.733393	0.135677	5.40545	6.46445e-08	6.2343e-07
ESPL1	455.756	-0.733356	0.146035	5.0218	5.11898e-07	4.23322e-06
C1S	271.608	-0.73279	0.247293	2.96325	0.00304414	0.0101822
TMEM201	264.958	-0.732214	0.184109	3.97706	6.97725e-05	0.000363103
LSM4	814.771	-0.73195	0.122981	5.95174	2.65304e-09	3.15808e-08
IL6R	175.713	-0.73169	0.295954	2.47231	0.0134243	0.0361291
TYMS	606.418	-0.730881	0.127437	5.73521	9.73899e-09	1.07296e-07
IFITM1	221.891	-0.730533	0.22175	3.2944	0.000986311	0.003795
LYPLAL1	76.8773	-0.729934	0.280987	2.59775	0.00938371	0.0267881
CASP8AP2	165.69	-0.729209	0.274765	2.65394	0.00795591	0.0233094
MID1	567.899	-0.72871	0.183802	3.96465	7.35026e-05	0.000379726
GALNT10	1128.35	-0.727972	0.121333	5.99978	1.97587e-09	2.41171e-08
NLRC5	324.529	-0.727227	0.191285	3.80181	0.000143646	0.00068994
NXPE3	481.125	-0.727059	0.14241	5.10538	3.3013e-07	2.82193e-06
FBXO45	346.355	-0.726913	0.154725	4.69809	2.62603e-06	1.89262e-05
WLS	992.649	-0.726871	0.106694	6.81267	9.58041e-12	1.55586e-10
GCSH	193.528	-0.726786	0.211577	3.43508	0.000592369	0.00242772
TFEB	90.6698	-0.725358	0.284235	2.55197	0.0107116	0.0299563
GTF3A	751.181	-0.724914	0.127656	5.67865	1.35762e-08	1.45291e-07
PARVB	402.015	-0.724811	0.164578	4.40407	1.06241e-05	6.68687e-05
SPRED2	498.909	-0.724028	0.12896	5.61437	1.97278e-08	2.06208e-07
OXNAD1	99.761	-0.723983	0.237186	3.05239	0.0022703	0.00792661
PHIP	406.768	-0.72258	0.164297	4.39801	1.09248e-05	6.8633e-05
ATP8B1	360.98	-0.721616	0.202708	3.55988	0.000371025	0.0015969
NAMPT	1158.75	-0.721501	0.168865	4.27266	1.93153e-05	0.000115063
AURKB	434.593	-0.721425	0.181612	3.97234	7.11689e-05	0.000369513
R3HDM1	454.914	-0.721418	0.131248	5.49659	3.87215e-08	3.83879e-07
NDUFS8	632.127	-0.720422	0.133236	5.4071	6.4054e-08	6.18622e-07
SMARCB1	820	-0.72006	0.105501	6.82516	8.783e-12	1.43676e-10
ZBTB21	133.39	-0.719828	0.24913	2.88937	0.00386014	0.0124806
BCAT1	890.616	-0.718546	0.113575	6.32664	2.50563e-10	3.46693e-09
SESN2	324.263	-0.718063	0.216206	3.32119	0.000896334	0.00350082
NME4	1249.1	-0.718008	0.110504	6.49756	8.16342e-11	1.20641e-09
MSX1	423.744	-0.717991	0.234186	3.0659	0.00217017	0.00760663
SEPHS1	548.424	-0.717721	0.125624	5.71325	1.1084e-08	1.20536e-07
AMOTL1	863.444	-0.716879	0.141936	5.0507	4.40186e-07	3.67177e-06
MCM6	772.717	-0.716727	0.12194	5.87772	4.15957e-09	4.79455e-08
AKIP1	215.956	-0.716274	0.194678	3.67928	0.000233894	0.00106562
NUCKS1	4528.5	-0.715668	0.101743	7.03408	2.00586e-12	3.54861e-11
LRR1	121.801	-0.715483	0.248054	2.88438	0.00392181	0.0126496
DHFR	522.233	-0.714784	0.122737	5.82369	5.75628e-09	6.5233e-08
SLC30A1	250.951	-0.71431	0.187271	3.81431	0.000136565	0.000659935
PNN	606.381	-0.714017	0.116622	6.12246	9.21392e-10	1.1758e-08
SLC41A3	447.148	-0.713344	0.147373	4.84039	1.29582e-06	9.94054e-06
PER1	181.72	-0.713245	0.19368	3.68259	0.000230873	0.00105293
STARD8	260.917	-0.713222	0.183202	3.89309	9.89753e-05	0.000495723
DZIP1	348.78	-0.712879	0.173027	4.12005	3.78795e-05	0.000211081
ASF1B	373.323	-0.712769	0.1367	5.2141	1.84714e-07	1.63929e-06
EIF4E	550.013	-0.711417	0.125845	5.65314	1.57544e-08	1.66484e-07
MPP1	293.135	-0.711058	0.162526	4.37503	1.21418e-05	7.57131e-05
MRPS23	742.647	-0.71087	0.114364	6.21585	5.10479e-10	6.73782e-09
MDC1	381.22	-0.71079	0.136334	5.21361	1.85199e-07	1.64251e-06
PARK7	1576.04	-0.710613	0.0908845	7.81886	5.33054e-15	1.25463e-13
FMNL2	208.264	-0.710317	0.249288	2.84938	0.00438045	0.013901
DLAT	496.991	-0.709985	0.1238	5.73493	9.75548e-09	1.0739e-07
ELF4	511.243	-0.709878	0.141785	5.00672	5.53658e-07	4.53952e-06
MAP2K3	582.411	-0.709784	0.207862	3.4147	0.000638532	0.00258959
PARP1	3910.93	-0.709434	0.0810946	8.74822	2.16737e-18	6.8017e-17
ATXN1	293.197	-0.709354	0.181838	3.90102	9.57879e-05	0.000483718
NCAPH	490.201	-0.708911	0.152528	4.64776	3.35563e-06	2.35419e-05
NCAPD2	2270.01	-0.708625	0.0867439	8.16916	3.1054e-16	8.19765e-15
GAS2L1	710.1	-0.708363	0.154008	4.59951	4.23487e-06	2.90148e-05
ZNF362	83.3368	-0.708184	0.281188	2.51854	0.0117841	0.0324635
MTERF3	111.739	-0.707509	0.253077	2.79562	0.00518001	0.0160577
ATP5G1	654.771	-0.707495	0.162339	4.35814	1.31174e-05	8.10832e-05
FADS2	170.304	-0.705505	0.217658	3.24134	0.00118969	0.00448147
UHRF1BP1	440.777	-0.705415	0.150303	4.69328	2.68855e-06	1.93354e-05
COASY	1251.76	-0.70531	0.0993141	7.10181	1.23131e-12	2.24015e-11
ALDH1B1	449.321	-0.704651	0.12779	5.51414	3.5048e-08	3.49778e-07
PDK3	77.1028	-0.704284	0.27856	2.5283	0.0114616	0.0317636
CKS2	443.25	-0.704113	0.132328	5.32097	1.03217e-07	9.66347e-07
UBL4A	573.821	-0.703826	0.173032	4.0676	4.7499e-05	0.000257751
EIF3I	3176.19	-0.703522	0.0764883	9.19777	3.65446e-20	1.32615e-18
TRERF1	307.669	-0.703267	0.164121	4.28506	1.82694e-05	0.000109321
ASAP3	277.709	-0.702471	0.165123	4.25424	2.09763e-05	0.000124079
NFIC	1323.75	-0.702184	0.0994719	7.05913	1.67553e-12	2.9957e-11
HOMER3	344.271	-0.701389	0.219949	3.18887	0.00142828	0.00527398
GLO1	784.13	-0.701262	0.184995	3.79071	0.000150216	0.000718424
NNT	681.226	-0.700992	0.141939	4.93869	7.86487e-07	6.26537e-06
CLPB	210.679	-0.70092	0.208365	3.36391	0.000768468	0.00305729
FANCA	303.553	-0.700304	0.155452	4.50494	6.63902e-06	4.36431e-05
RNASEH1	314.366	-0.700172	0.157894	4.43445	9.23097e-06	5.87874e-05
LARP1	2539.99	-0.699932	0.0861522	8.12437	4.4971e-16	1.17334e-14
RAD51C	190.437	-0.699889	0.183255	3.81921	0.000133878	0.000647879
ATG3	380.884	-0.699503	0.132448	5.28132	1.28255e-07	1.17542e-06
SAMM50	669.243	-0.699476	0.122177	5.72511	1.03367e-08	1.13141e-07
NCL	6549.51	-0.69883	0.0709196	9.85385	6.5969e-23	2.97037e-21
MTFP1	206.095	-0.698021	0.197269	3.53842	0.00040253	0.00172259
DTL	409.638	-0.696998	0.141405	4.92908	8.26176e-07	6.54668e-06
MRM1	108.495	-0.696835	0.252936	2.75498	0.00586951	0.0179187
BRI3BP	93.253	-0.696803	0.260881	2.67096	0.00756338	0.0223122
WDHD1	269.735	-0.696668	0.170979	4.07459	4.60959e-05	0.000251251
RAD51D	79.0533	-0.696525	0.278252	2.50321	0.0123071	0.0336565
UCHL5	424.198	-0.695825	0.171029	4.06847	4.73226e-05	0.000256897
IRF2BP1	451.498	-0.695342	0.125748	5.52966	3.20848e-08	3.22597e-07
MRPL4	634.984	-0.695025	0.131593	5.28163	1.28036e-07	1.17498e-06
DRAM1	235.804	-0.694628	0.207034	3.35514	0.000793245	0.00314194
RCHY1	141.744	-0.694579	0.209325	3.31819	0.000906036	0.00353564
CCDC34	77.8382	-0.694279	0.282381	2.45866	0.0139457	0.0372816
BCL2L12	298.517	-0.694207	0.160799	4.31724	1.5799e-05	9.61579e-05
IGSF10	471.853	-0.694109	0.174695	3.97326	7.08967e-05	0.000368242
GFM1	615.931	-0.693776	0.121521	5.70912	1.13563e-08	1.23214e-07
MICAL2	1185.82	-0.693546	0.145122	4.77905	1.76127e-06	1.31078e-05
HIBADH	476.282	-0.693478	0.168838	4.10735	4.00226e-05	0.00022183
SLC39A14	929.736	-0.693392	0.107589	6.44482	1.1574e-10	1.67911e-09
MRPL21	303.856	-0.692879	0.148664	4.66071	3.15115e-06	2.22932e-05
PSMG1	211.59	-0.692371	0.172009	4.02521	5.69237e-05	0.000302791
USF2	605.335	-0.691803	0.127296	5.43459	5.49239e-08	5.35438e-07
NME1	584.141	-0.691564	0.145256	4.76101	1.92624e-06	1.42255e-05
NUBP1	160.06	-0.690173	0.208032	3.31764	0.000907824	0.00353954
PNPT1	365.58	-0.690084	0.138716	4.97478	6.53202e-07	5.29443e-06
NARS2	140.093	-0.689312	0.22048	3.12642	0.00176948	0.00636966
LIN9	134.871	-0.689269	0.215726	3.19512	0.00139775	0.00516832
SUPV3L1	234.398	-0.689097	0.165339	4.16778	3.07574e-05	0.000175016
HMGB3	306.586	-0.689072	0.167821	4.106	4.0257e-05	0.000222945
GTF2H2B	397.238	-0.688824	0.167856	4.10367	4.06654e-05	0.00022493
DLG3	118.573	-0.68853	0.287552	2.39445	0.0166452	0.0433033
RPS27L	475.832	-0.688079	0.151187	4.55118	5.33463e-06	3.5928e-05
C6orf1	209.315	-0.687853	0.208979	3.29149	0.000996571	0.00382753
RBM28	382.666	-0.687718	0.135662	5.06936	3.99155e-07	3.35445e-06
AXL	4489.37	-0.687655	0.171153	4.01777	5.87513e-05	0.00031165
CHCHD6	89.0639	-0.686999	0.270274	2.54186	0.0110265	0.0306969
NUP107	534.867	-0.686827	0.152515	4.50333	6.68957e-06	4.39111e-05
MDN1	390.862	-0.686478	0.135143	5.07964	3.78143e-07	3.19381e-06
COX18	109.54	-0.686457	0.244334	2.80951	0.00496175	0.0154737
NFIB	290.82	-0.68612	0.161991	4.23553	2.2801e-05	0.000134282
TIMM9	145.719	-0.685424	0.234883	2.91816	0.00352108	0.011548
DAZAP1	1169.37	-0.685063	0.108294	6.32598	2.5163e-10	3.47812e-09
GMNN	170.888	-0.684248	0.191607	3.5711	0.00035549	0.00153889
TRIB3	1028.33	-0.684063	0.184811	3.70142	0.0002144	0.000986826
RAD18	178.338	-0.684059	0.18957	3.60848	0.000308001	0.00135758
PRMT3	251.076	-0.683284	0.158203	4.31903	1.56715e-05	9.55115e-05
FAM98B	347.503	-0.682981	0.142295	4.79976	1.58854e-06	1.19345e-05
APEX1	939.318	-0.682349	0.105118	6.49127	8.51178e-11	1.25514e-09
SSB	1018.77	-0.681556	0.0957201	7.1203	1.0769e-12	1.96987e-11
PCNA	677.049	-0.681319	0.131752	5.17121	2.32577e-07	2.02403e-06
ACOT7	762.418	-0.681048	0.138536	4.91604	8.83122e-07	6.95697e-06
SGSH	709.688	-0.680738	0.133181	5.11135	3.19857e-07	2.73933e-06
KIAA0586	206.45	-0.680675	0.19464	3.49709	0.000470359	0.00197827
SMARCD3	227.736	-0.68054	0.220242	3.08997	0.00200179	0.00708095
DCBLD2	5255.23	-0.680154	0.100446	6.77137	1.27566e-11	2.04942e-10
DCK	228.552	-0.680067	0.205122	3.31542	0.000915052	0.00356463
FBXO22	217.974	-0.679975	0.193149	3.52047	0.000430791	0.0018313
SPSB1	173.212	-0.679864	0.196373	3.4621	0.000535975	0.00221889
ATP5A1	3673.3	-0.679532	0.0807581	8.41441	3.94869e-17	1.1335e-15
MGAT5B	338.855	-0.678741	0.151825	4.47054	7.80228e-06	5.04041e-05
ARPIN	171.493	-0.678508	0.290428	2.33624	0.0194789	0.0492224
PUS3	133.845	-0.67811	0.227366	2.98246	0.00285938	0.00964808
MGC72080	105.485	-0.677869	0.240031	2.82409	0.00474155	0.0149009
EXOSC2	357.048	-0.677554	0.142152	4.7664	1.87547e-06	1.38657e-05
HOTAIRM1	178.967	-0.677062	0.208481	3.2476	0.00116383	0.00439266
ME2	554.679	-0.676841	0.125976	5.37277	7.7537e-08	7.39292e-07
ILF3	3428.98	-0.676649	0.0745714	9.07384	1.1489e-19	4.02801e-18
EZH2	502.346	-0.676339	0.119265	5.67089	1.42057e-08	1.51307e-07
RBBP8	327.167	-0.675526	0.146316	4.61689	3.89528e-06	2.69903e-05
DBI	638.338	-0.675499	0.113834	5.93405	2.95544e-09	3.50256e-08
EIF2S3	3341.35	-0.675465	0.0754049	8.95784	3.31106e-19	1.11721e-17
XRCC3	93.3612	-0.67537	0.268036	2.5197	0.0117456	0.0323841
ANKRD13B	172.994	-0.674259	0.206753	3.26118	0.0011095	0.00420531
NFS1	307.809	-0.674196	0.145096	4.64657	3.37508e-06	2.36479e-05
MAP3K14	407.248	-0.674014	0.156109	4.31758	1.57746e-05	9.60534e-05
MAD1L1	259.436	-0.67398	0.168515	3.99954	6.34659e-05	0.000333376
ZNRF1	302.772	-0.673901	0.164641	4.09315	4.25553e-05	0.00023375
ATIC	1044.72	-0.673737	0.10369	6.49762	8.15979e-11	1.20641e-09
PRKRIR	451.573	-0.673561	0.154423	4.3618	1.28995e-05	7.99565e-05
NLN	259.773	-0.673197	0.162356	4.14644	3.37686e-05	0.000190699
WDR62	261.051	-0.67285	0.205892	3.26798	0.0010832	0.004123
GTF2H2	346.344	-0.671419	0.147643	4.5476	5.42624e-06	3.64538e-05
NLE1	222.185	-0.67068	0.184622	3.63273	0.000280439	0.00125101
CALM2	3367.03	-0.670143	0.100218	6.68683	2.28051e-11	3.58256e-10
NCOA7	368.019	-0.66988	0.171484	3.90637	9.36941e-05	0.000474034
PPAT	315.722	-0.669812	0.155026	4.32064	1.55581e-05	9.48633e-05
ILF2	2119.97	-0.669716	0.0937878	7.14076	9.28179e-13	1.72598e-11
AHCTF1	1878.78	-0.669525	0.105359	6.35469	2.08853e-10	2.92286e-09
SNHG6	453.984	-0.669186	0.183462	3.64754	0.000264765	0.00118937
EIF5A	5999.69	-0.668664	0.0910213	7.34624	2.03867e-13	4.09041e-12
DVL1	1038.91	-0.668657	0.124132	5.38667	7.17751e-08	6.85811e-07
SHCBP1	457.521	-0.667648	0.134201	4.97499	6.52497e-07	5.29191e-06
AURKA	598.467	-0.667268	0.120447	5.53994	3.0257e-08	3.05589e-07
TCHP	212.322	-0.667028	0.182986	3.64525	0.000267135	0.00119802
KLHL5	576.895	-0.667011	0.198519	3.35994	0.000779587	0.0030933
CKAP2L	383.749	-0.666969	0.210461	3.16909	0.00152919	0.00560164
SASS6	106.667	-0.666074	0.266106	2.50304	0.0123131	0.0336659
BZW2	636.681	-0.665775	0.132674	5.01814	5.21746e-07	4.30408e-06
USP1	402.391	-0.665349	0.17203	3.86764	0.000109893	0.000543928
HEATR1	1169.68	-0.664883	0.107192	6.20274	5.54869e-10	7.288e-09
CEND1	110.695	-0.664223	0.266999	2.48773	0.012856	0.0348953
MRPL34	413.691	-0.663986	0.14762	4.49795	6.86124e-06	4.49825e-05
CDC45	240.487	-0.66372	0.170528	3.89214	9.93637e-05	0.000497483
SLC39A3	276.212	-0.663521	0.154818	4.2858	1.82079e-05	0.000109093
ALG10B	80.2433	-0.663438	0.278494	2.38223	0.0172082	0.0445184
SSRP1	2884.48	-0.663375	0.0870438	7.62116	2.51401e-14	5.54211e-13
CHCHD4	156.288	-0.663361	0.201954	3.28471	0.00102088	0.00391014
TOMM40	836.479	-0.663358	0.177193	3.7437	0.000181333	0.000851512
RAD51AP1	141.883	-0.66287	0.208456	3.1799	0.00147326	0.00542074
EML2	74.0882	-0.662854	0.280702	2.36142	0.0182053	0.046632
TRIP6	2187.78	-0.662257	0.0818138	8.09469	5.74118e-16	1.48356e-14
FBF1	136.35	-0.661245	0.223055	2.96449	0.00303184	0.0101486
RNF138	168.772	-0.660956	0.186699	3.54023	0.00039978	0.00171136
ALMS1	207.364	-0.66057	0.219026	3.01595	0.00256179	0.00881575
TFB1M	115.343	-0.660513	0.248774	2.65507	0.00792927	0.0232423
MRPS16	747.685	-0.659807	0.129294	5.10315	3.34045e-07	2.84997e-06
WDR34	734.694	-0.65972	0.12059	5.47077	4.48076e-08	4.41291e-07
TBC1D8	400.416	-0.659403	0.233579	2.82304	0.00475706	0.0149287
CTDSPL2	281.007	-0.659233	0.165392	3.98587	6.72321e-05	0.000351377
CDT1	343.498	-0.659142	0.152366	4.32606	1.51802e-05	9.26851e-05
CHAF1B	262.85	-0.659068	0.189583	3.4764	0.000508191	0.00211688
MIS18A	117.182	-0.65902	0.254026	2.5943	0.00947838	0.0270012
KNOP1	243.441	-0.658795	0.1657	3.97584	7.0132e-05	0.000364599
SLC19A2	123.048	-0.65835	0.22668	2.90431	0.0036806	0.0119981
AGPAT5	192.233	-0.658342	0.187159	3.51755	0.000435546	0.00184743
PAFAH1B3	178.916	-0.65825	0.18486	3.56081	0.000369712	0.00159278
DSE	570.844	-0.657199	0.129405	5.07861	3.80198e-07	3.20916e-06
GPSM2	183.218	-0.657192	0.218343	3.0099	0.00261331	0.00895069
ITGAE	105.814	-0.656941	0.275857	2.38145	0.0172445	0.0445867
CISD2	200.878	-0.656733	0.189417	3.46714	0.000526034	0.00218603
NPRL3	394.103	-0.656634	0.146406	4.48503	7.29049e-06	4.76465e-05
CS	2054.4	-0.656342	0.100615	6.52331	6.8774e-11	1.0231e-09
ENDOG	85.5205	-0.656337	0.259995	2.52443	0.0115887	0.0320432
FLAD1	327.712	-0.656062	0.174225	3.7656	0.000166153	0.000786814
TBX18	154.294	-0.654967	0.239583	2.73378	0.00626119	0.0189171
SYNGR1	145.914	-0.654602	0.272045	2.40623	0.0161182	0.0421439
CD44	4379.24	-0.654504	0.122431	5.34588	8.99788e-08	8.47122e-07
NUP205	1282.5	-0.654387	0.107422	6.09175	1.11685e-09	1.4145e-08
C14orf2	213.933	-0.65424	0.171658	3.8113	0.000138238	0.000667062
ERMP1	563.258	-0.653342	0.142305	4.59114	4.40828e-06	3.01568e-05
PROSER1	319.821	-0.653231	0.166157	3.93141	8.44475e-05	0.000431304
ECH1	598.341	-0.652893	0.120528	5.41696	6.06225e-08	5.86744e-07
PEMT	222.273	-0.652488	0.173054	3.77044	0.000162961	0.000773333
TOP1	1246.5	-0.6523	0.0985572	6.61849	3.62877e-11	5.54531e-10
IMMT	1081.81	-0.652094	0.124065	5.25607	1.47165e-07	1.3324e-06
COX7C	1248.59	-0.651521	0.120488	5.40735	6.39645e-08	6.18201e-07
ILKAP	198.318	-0.651357	0.174652	3.72946	0.000191889	0.000896079
SYNE2	101.583	-0.651305	0.250467	2.60036	0.00931256	0.0266133
NAGLU	253.812	-0.651263	0.178037	3.65801	0.000254177	0.00114716
IMPDH2	2921.98	-0.651128	0.108492	6.00165	1.95327e-09	2.39062e-08
TMEM120B	223.694	-0.651044	0.181819	3.58072	0.000342654	0.001491
ARMC1	225.425	-0.650775	0.166773	3.90215	9.53434e-05	0.000481654
ADAL	142.232	-0.650077	0.205362	3.16551	0.0015481	0.0056579
AKAP1	784.881	-0.649906	0.104841	6.19894	5.68431e-10	7.45886e-09
TROAP	291.641	-0.649693	0.188931	3.43878	0.000584351	0.00239851
SIGMAR1	930.489	-0.649656	0.103654	6.26754	3.66794e-10	4.93321e-09
GPATCH4	1092.51	-0.649653	0.116198	5.59091	2.25889e-08	2.35019e-07
DDO	69.6521	-0.649439	0.277829	2.33755	0.0194108	0.0491449
SNRPC	856.362	-0.649427	0.113824	5.70554	1.15973e-08	1.25509e-07
TTF2	318.993	-0.648488	0.156936	4.13217	3.59349e-05	0.000201328
MIOS	150.205	-0.648301	0.251737	2.57531	0.0100151	0.0283084
RFX5	715.186	-0.647875	0.162441	3.98837	6.65278e-05	0.000347966
ST3GAL4	379.619	-0.647722	0.154349	4.19647	2.71112e-05	0.000156587
UQCRC2	1062.38	-0.647315	0.109708	5.90037	3.62694e-09	4.22036e-08
WDR89	109.215	-0.646806	0.248375	2.60415	0.00921014	0.0263597
ZNF706	333.021	-0.646245	0.145563	4.43962	9.01168e-06	5.75269e-05
ALDH2	541.686	-0.645538	0.226824	2.84598	0.00442745	0.0140317
LOXL1	397.131	-0.644873	0.160486	4.01825	5.86313e-05	0.000311259
CTAG2	983.642	-0.644646	0.110075	5.85641	4.7298e-09	5.41934e-08
KMT5A	353.427	-0.643749	0.152465	4.22227	2.41852e-05	0.000141445
XPNPEP3	84.8922	-0.643292	0.260746	2.46712	0.0136203	0.0365324
ZCCHC14	335.077	-0.643167	0.146132	4.40128	1.07612e-05	6.76999e-05
SNHG7	255.607	-0.642314	0.161317	3.98169	6.84258e-05	0.000356922
TSFM	263.436	-0.642144	0.165581	3.87812	0.000105267	0.000523341
NUDCD2	191.183	-0.641759	0.182216	3.52196	0.000428364	0.00182214
ABCB8	259.287	-0.641665	0.180986	3.54538	0.000392051	0.00168256
HAUS4	321.171	-0.641552	0.219543	2.92221	0.00347559	0.011418
BTBD3	313.422	-0.640098	0.190808	3.35467	0.000794599	0.00314545
SMC6	276.671	-0.640088	0.164188	3.8985	9.679e-05	0.000487498
SLC25A19	85.4671	-0.639198	0.265573	2.40686	0.0160903	0.0420873
NACC2	319.467	-0.639023	0.20119	3.17621	0.00149211	0.00548559
CCNA2	689.824	-0.638507	0.128309	4.97631	6.48062e-07	5.2591e-06
TBL1XR1	402.891	-0.63813	0.147014	4.34061	1.42088e-05	8.7269e-05
NAA15	726.823	-0.637791	0.111685	5.71064	1.1255e-08	1.22297e-07
MRPS26	478.789	-0.637261	0.124164	5.13243	2.8603e-07	2.45902e-06
LIFR	304.656	-0.637082	0.20173	3.15809	0.00158807	0.00578469
SNRPE	630.602	-0.637036	0.11684	5.45221	4.97468e-08	4.88505e-07
TCERG1	749.783	-0.636882	0.105842	6.0173	1.77346e-09	2.18245e-08
MCM7	2289.07	-0.63684	0.0949161	6.7095	1.95288e-11	3.08949e-10
CETN3	146.635	-0.636384	0.244519	2.6026	0.00925201	0.0264627
LYAR	441.4	-0.636198	0.13347	4.76659	1.87366e-06	1.386e-05
SLBP	559.248	-0.63552	0.125659	5.05749	4.24822e-07	3.55241e-06
ETV5	791.837	-0.634638	0.140819	4.50678	6.58186e-06	4.3352e-05
COA1	480.748	-0.634033	0.172843	3.66825	0.000244215	0.00110777
METAP1	662.412	-0.633369	0.120462	5.25783	1.45764e-07	1.32149e-06
MALSU1	132.291	-0.633264	0.206196	3.07117	0.00213222	0.00748725
URB2	464.207	-0.633019	0.125547	5.04208	4.60495e-07	3.83879e-06
SMAD2	769.181	-0.632889	0.113269	5.58747	2.30407e-08	2.38613e-07
NUDT21	979.06	-0.632464	0.106944	5.914	3.339e-09	3.90896e-08
AEN	429.47	-0.632368	0.206843	3.05723	0.0022339	0.00781167
TECR	854.166	-0.632286	0.098915	6.39221	1.63502e-10	2.31221e-09
SPC24	183.924	-0.632139	0.210743	2.99957	0.00270363	0.0092056
ESRRA	565.507	-0.632114	0.189533	3.33512	0.000852616	0.00335342
ADSL	521.406	-0.632078	0.132402	4.77392	1.80674e-06	1.34091e-05
WARS	407.338	-0.631916	0.166864	3.78702	0.000152463	0.00072762
DEPDC1B	142.825	-0.631716	0.221343	2.85401	0.00431708	0.0137434
DEK	1219.25	-0.631107	0.111092	5.68095	1.33946e-08	1.43576e-07
MOCOS	253.29	-0.629529	0.240268	2.62011	0.00879007	0.0253189
ANAPC1	729.745	-0.629361	0.108302	5.81115	6.20441e-09	6.98995e-08
MCCC1	267.613	-0.62935	0.179896	3.49841	0.000468039	0.00197036
YBX1	7038.8	-0.628979	0.0690781	9.10534	8.59963e-20	3.0548e-18
WDR12	396.367	-0.628467	0.146538	4.28878	1.79656e-05	0.000107978
METTL5	201.573	-0.628095	0.186996	3.35886	0.00078264	0.0031045
EXO1	259.207	-0.627605	0.161998	3.87416	0.000106992	0.000531329
TRAP1	1337.22	-0.627443	0.103295	6.07428	1.24543e-09	1.56996e-08
EIF4EBP1	414.898	-0.627313	0.184807	3.39442	0.000687738	0.00277299
ARHGEF2	2207.15	-0.627272	0.127008	4.93885	7.85864e-07	6.26411e-06
SMC3	533.205	-0.626867	0.162999	3.84584	0.00012014	0.000589876
EME1	144.359	-0.625288	0.237171	2.63644	0.00837798	0.0243769
USP28	265.298	-0.625062	0.189035	3.3066	0.000944371	0.00365347
EXOSC7	231.409	-0.624582	0.174992	3.56921	0.000358058	0.00154802
PSMB3	835.301	-0.623991	0.108798	5.73533	9.73205e-09	1.07296e-07
TMEM241	108.49	-0.623778	0.257235	2.42493	0.0153114	0.0403121
CTAG1A.CTAG1B.1	334.146	-0.623501	0.150348	4.14705	3.36781e-05	0.000190268
ANKS6	398.763	-0.623219	0.154062	4.04524	5.22689e-05	0.000280693
NDUFV1	948.986	-0.622893	0.110399	5.64222	1.67868e-08	1.7684e-07
SSBP4	508.45	-0.622596	0.120894	5.14993	2.60579e-07	2.24739e-06
LMNB2	2811.63	-0.622363	0.0985313	6.3164	2.67733e-10	3.67805e-09
BTN3A1	293.145	-0.622325	0.171885	3.6206	0.000293922	0.00130285
ABLIM1	381.03	-0.621801	0.147784	4.20751	2.58197e-05	0.000150156
PLPPR3	136.068	-0.621761	0.242303	2.56605	0.0102865	0.0289904
RNASEH2A	280.486	-0.621356	0.173394	3.58349	0.000339038	0.0014767
MIDN	575.71	-0.621261	0.122181	5.08478	3.68055e-07	3.11643e-06
RFC5	181.473	-0.619986	0.187747	3.30224	0.00095917	0.00370433
MSH2	398.042	-0.619949	0.133165	4.65551	3.2318e-06	2.27799e-05
MYBBP1A	1147.72	-0.619862	0.127704	4.8539	1.21056e-06	9.32366e-06
MAGOHB	124.056	-0.619712	0.216648	2.86045	0.00423043	0.0135155
MAGI1	235.916	-0.618585	0.217002	2.85059	0.00436382	0.0138561
RPS23	6289.41	-0.618292	0.10675	5.79196	6.95691e-09	7.80507e-08
LSM14B	356.27	-0.617629	0.142319	4.33976	1.4264e-05	8.75681e-05
PPP1R9A	164.986	-0.617516	0.227332	2.71637	0.00660023	0.0198169
RCBTB1	266.514	-0.617495	0.162348	3.80353	0.000142649	0.000685886
SHPK	217.01	-0.617488	0.177941	3.47019	0.000520093	0.00216245
PLCL2	93.4046	-0.617275	0.260579	2.36886	0.017843	0.0458348
VARS2	383.81	-0.61673	0.136279	4.5255	6.02523e-06	4.00383e-05
UBE2G1	487.576	-0.616304	0.125549	4.90888	9.15997e-07	7.18921e-06
HMGN2	3235.11	-0.616181	0.122894	5.01393	5.33302e-07	4.38866e-06
ADA	116.963	-0.615918	0.242016	2.54494	0.0109295	0.0304836
KIF21A	293.473	-0.615612	0.15276	4.02993	5.57928e-05	0.000297128
DHX33	492.752	-0.615477	0.125381	4.90885	9.1612e-07	7.18921e-06
FTH1	9290.17	-0.615258	0.165518	3.71716	0.000201475	0.000934041
TAF1A	167.803	-0.614593	0.19249	3.19286	0.00140872	0.00520605
FOXN3	140.028	-0.613537	0.209254	2.93202	0.00336764	0.0111042
CRIM1	2500.5	-0.613204	0.134543	4.55769	5.17203e-06	3.49554e-05
PPIH	322.64	-0.613201	0.165722	3.70018	0.000215447	0.000990966
HOXB4	166.01	-0.612819	0.204264	3.00013	0.00269863	0.00919168
CDCA8	566.809	-0.612802	0.126477	4.84517	1.26505e-06	9.71553e-06
SMC2	579.881	-0.612636	0.137659	4.45038	8.57186e-06	5.498e-05
NF2	699.595	-0.612339	0.124012	4.93774	7.90349e-07	6.29002e-06
TIMM44	394.25	-0.612309	0.176372	3.4717	0.000517183	0.00215168
TSPAN4	1043.11	-0.612235	0.126003	4.85888	1.18052e-06	9.1341e-06
MINA	252.635	-0.612132	0.163507	3.74376	0.000181286	0.000851512
ZNF367	138.534	-0.61203	0.219145	2.79281	0.00522531	0.016172
MRPL22	139.255	-0.611966	0.223187	2.74194	0.00610775	0.0185283
PLK1	1157.81	-0.611438	0.0971327	6.29487	3.07665e-10	4.1713e-09
ARHGAP11A	759.804	-0.611265	0.133242	4.58764	4.48291e-06	3.05742e-05
TAF15	1402.24	-0.611205	0.0904981	6.75379	1.44036e-11	2.30578e-10
MFHAS1	170.692	-0.611092	0.244461	2.49975	0.0124282	0.0339255
SLX4	149.232	-0.610661	0.215171	2.83802	0.00453938	0.0143527
RAC2	2179.16	-0.61038	0.0891189	6.84905	7.43424e-12	1.22806e-10
ALDH16A1	353.713	-0.610215	0.153953	3.96364	7.3816e-05	0.000381199
EPRS	3110.2	-0.609686	0.119932	5.08359	3.70361e-07	3.13398e-06
ZNF195	102.437	-0.609604	0.239014	2.5505	0.0107569	0.0300707
CENPA	158.267	-0.609123	0.207004	2.94257	0.00325504	0.0107938
SNRNP200	5146.77	-0.608761	0.0707764	8.60118	7.88999e-18	2.40323e-16
SSBP1	1022.68	-0.60871	0.0972778	6.25744	3.91343e-10	5.24766e-09
SOX9	521.034	-0.608519	0.122882	4.95204	7.34407e-07	5.90584e-06
ANXA11	1672.64	-0.607845	0.112673	5.39475	6.86181e-08	6.57981e-07
ADGRL2	567.683	-0.607597	0.239827	2.53348	0.0112936	0.031369
PALB2	155.675	-0.607496	0.197227	3.08019	0.0020687	0.00730036
TONSL	333.412	-0.607367	0.167969	3.61594	0.000299262	0.00132227
USP31	109.983	-0.6072	0.238728	2.54347	0.0109756	0.0305868
ZC3H15	599.421	-0.60718	0.118943	5.10478	3.31177e-07	2.82909e-06
SGOL2	159.385	-0.607158	0.200914	3.02198	0.0025113	0.0086669
NXT1	177.392	-0.607059	0.222685	2.72608	0.00640906	0.0193248
TXLNG	536.242	-0.606863	0.127481	4.76041	1.93202e-06	1.42603e-05
ZNF689	122.875	-0.606238	0.229907	2.63688	0.00836717	0.0243562
SLC25A6	8872.85	-0.605806	0.0976426	6.20432	5.49332e-10	7.22938e-09
SLC25A6.1	8872.85	-0.605806	0.0976426	6.20432	5.49332e-10	7.22938e-09
H2AFX	1687.51	-0.605672	0.0941892	6.43038	1.27284e-10	1.83471e-09
B4GALT6	165.078	-0.605642	0.204774	2.95761	0.00310038	0.0103472
TFDP1	1424.21	-0.605641	0.103176	5.86996	4.35891e-09	5.00717e-08
EXOSC9	281.87	-0.605499	0.16189	3.74019	0.000183879	0.000861734
ZBTB18	208.712	-0.605379	0.177793	3.40496	0.000661735	0.00267777
ECSIT	249.585	-0.605301	0.200598	3.01749	0.00254882	0.00878288
GJC1	355.848	-0.604967	0.138265	4.37543	1.21193e-05	7.56309e-05
ATP5B	7908.81	-0.604794	0.0651021	9.28994	1.54373e-20	5.7892e-19
WBP11	1017.09	-0.604773	0.101843	5.9383	2.8799e-09	3.41604e-08
KIAA1549	889.167	-0.60468	0.102881	5.87747	4.16574e-09	4.79755e-08
VDAC1	2177.7	-0.604506	0.11011	5.49002	4.01878e-08	3.97245e-07
APOO	117.627	-0.604463	0.219801	2.75005	0.00595861	0.018129
SLC22A23	159.852	-0.604351	0.249466	2.42258	0.0154107	0.0405303
TADA1	143.115	-0.60423	0.217704	2.77546	0.0055123	0.0169589
MRPL42	294.348	-0.603689	0.145696	4.14349	3.42063e-05	0.000192847
SPEG	973.436	-0.603322	0.149286	4.04139	5.31357e-05	0.00028444
MTG2	341.565	-0.603309	0.164342	3.67107	0.000241541	0.00109712
CLIP4	412.564	-0.602987	0.143526	4.20124	2.65462e-05	0.000153849
WDR90	364.037	-0.602497	0.175759	3.42798	0.000608085	0.00248457
POLDIP2	1359.35	-0.602393	0.102201	5.8942	3.76508e-09	4.37731e-08
NDOR1	436.484	-0.601434	0.13704	4.38874	1.14011e-05	7.14294e-05
NFXL1	128.587	-0.601219	0.219767	2.73571	0.00622459	0.0188307
TALDO1	1233.2	-0.601051	0.100032	6.00858	1.87156e-09	2.29898e-08
CDK5RAP1	162.723	-0.600677	0.196455	3.05758	0.00223132	0.00780468
TIMM10	277.954	-0.59997	0.215279	2.78695	0.00532072	0.0164296
PLEKHH3	291.764	-0.599641	0.152381	3.93514	8.31483e-05	0.000425152
MLH1	400.692	-0.599574	0.157844	3.79852	0.000145564	0.000698159
TMEM14B	538.195	-0.598982	0.115623	5.18047	2.21332e-07	1.93368e-06
ASAP2	494.451	-0.598953	0.157544	3.80182	0.000143637	0.00068994
SLC25A1	811.962	-0.598686	0.13209	4.5324	5.83185e-06	3.89069e-05
HNRNPL	3243.14	-0.598662	0.0850623	7.03792	1.95135e-12	3.46126e-11
FHL2	602.764	-0.598568	0.132087	4.53161	5.85365e-06	3.9033e-05
SYNM	340.589	-0.598537	0.214225	2.79396	0.00520662	0.0161216
MRTO4	693.755	-0.598338	0.133722	4.4745	7.65915e-06	4.96223e-05
NUFIP1	138.947	-0.597373	0.221644	2.69519	0.00703479	0.0209349
RRS1	423.62	-0.597132	0.170417	3.50394	0.000458422	0.0019335
LSM12	441.899	-0.595387	0.132975	4.47744	7.55418e-06	4.9084e-05
LOC100419583	160.761	-0.595124	0.215965	2.75565	0.00585761	0.0178904
CHN1	155.789	-0.594784	0.198371	2.99834	0.00271457	0.00924051
PLK3	191.193	-0.594071	0.190268	3.12228	0.00179454	0.00644057
SCOC	227.142	-0.593942	0.187088	3.17466	0.00150013	0.00550658
CLN6	430.778	-0.593636	0.12572	4.72188	2.33674e-06	1.69959e-05
STMN1	2063.61	-0.593223	0.145207	4.08538	4.40056e-05	0.00024093
CTAG1A.CTAG1B	307.745	-0.593168	0.154479	3.83979	0.000123139	0.000602846
IPO7	2919.49	-0.593038	0.109333	5.42413	5.82362e-08	5.64866e-07
KHSRP	1938.27	-0.592995	0.0832681	7.12152	1.06743e-12	1.95772e-11
SEC14L1	1999.26	-0.59223	0.1247	4.74923	2.04191e-06	1.50056e-05
MDM2	614.093	-0.592095	0.143221	4.13414	3.56294e-05	0.000199949
PLCD3	473.406	-0.592026	0.169574	3.49124	0.000480776	0.00201578
GLIS2	320.652	-0.591671	0.16429	3.60139	0.000316522	0.00138715
SLC11A2	368.346	-0.591361	0.199306	2.9671	0.00300627	0.0100781
PKMYT1	225.385	-0.591228	0.19723	2.99765	0.0027207	0.00924969
MRS2	219.493	-0.590788	0.172453	3.42578	0.000613026	0.00250172
NCAPG2	1028.64	-0.590739	0.111231	5.31091	1.09078e-07	1.0165e-06
KPNA3	420.179	-0.590648	0.130389	4.52991	5.90096e-06	3.93096e-05
GYG1	228.105	-0.590554	0.175059	3.37345	0.000742328	0.00296733
SPG21	506.532	-0.590551	0.141578	4.1712	3.03e-05	0.000172976
STIP1	2249.99	-0.590269	0.131812	4.47812	7.53017e-06	4.89683e-05
RSL24D1	803.667	-0.590053	0.130221	4.53116	5.86603e-06	3.90962e-05
SPIN1	562.664	-0.589623	0.133589	4.4137	1.01618e-05	6.42293e-05
SLC39A10	393.316	-0.589287	0.182236	3.23365	0.00122218	0.00458718
STK39	299.676	-0.589117	0.187364	3.14424	0.00166518	0.00602968
PTTG1	518.955	-0.588981	0.143467	4.10533	4.03735e-05	0.000223498
NUF2	415.765	-0.588793	0.18546	3.17478	0.00149953	0.00550658
TOMM5	620.608	-0.58819	0.118426	4.96671	6.80972e-07	5.51289e-06
STK17A	317.696	-0.588125	0.195592	3.0069	0.00263925	0.00902519
RPL5	7593.1	-0.588095	0.112462	5.22928	1.70175e-07	1.5223e-06
PCYT2	329.702	-0.587719	0.182398	3.22218	0.00127219	0.00475764
TIMM50	564.949	-0.587526	0.131426	4.4704	7.8073e-06	5.04123e-05
BOP1	844.173	-0.586924	0.126216	4.65017	3.31657e-06	2.33286e-05
DDX11	355.599	-0.586637	0.159736	3.67255	0.000240142	0.0010915
TMEM106C	674.653	-0.586552	0.150013	3.91001	9.22917e-05	0.000467466
PTGES3	1968.11	-0.586482	0.11845	4.95129	7.37226e-07	5.91847e-06
SKP2	331.941	-0.586453	0.14482	4.04954	5.1319e-05	0.000276585
NTPCR	260.498	-0.586099	0.167608	3.49685	0.000470795	0.00197887
BAX	651.306	-0.58578	0.160651	3.64629	0.000266051	0.00119428
MINOS1	296.708	-0.584785	0.154999	3.77283	0.000161405	0.000766488
LRRC75A.AS1	3738.26	-0.584249	0.125269	4.66395	3.10202e-06	2.20267e-05
ARHGAP12	252.581	-0.584022	0.17086	3.41813	0.000630531	0.00256341
CBX6	571.111	-0.583882	0.130298	4.48111	7.42554e-06	4.84586e-05
BAZ1B	2143.47	-0.583713	0.0951144	6.13695	8.41197e-10	1.0827e-08
SOGA1	616.431	-0.583513	0.118282	4.93323	8.08804e-07	6.42414e-06
BAHCC1	337.075	-0.583431	0.144288	4.04352	5.26556e-05	0.000282334
ANKRD50	405.645	-0.583116	0.205941	2.83147	0.00463349	0.014609
PLSCR1	199.802	-0.582562	0.17942	3.24692	0.00116662	0.0043995
CENPW	142.518	-0.582033	0.217573	2.67511	0.00747044	0.0220897
EYA4	199.145	-0.581823	0.211518	2.75071	0.00594669	0.0181086
TMC6	367.221	-0.581697	0.214075	2.71726	0.00658252	0.0197725
MKKS	363.477	-0.581668	0.160473	3.6247	0.000289302	0.00128416
AHCYL1	988.98	-0.581414	0.137193	4.23792	2.256e-05	0.000132979
ETV6	148.749	-0.581036	0.208826	2.7824	0.00539583	0.0166272
PRMT6	188.728	-0.580406	0.192494	3.0152	0.00256813	0.00883134
RASSF8	351.736	-0.580063	0.196505	2.95191	0.0031582	0.0105193
ANKH	839.857	-0.580029	0.117017	4.95677	7.1674e-07	5.78505e-06
TUFM	2717.28	-0.57901	0.0893854	6.47767	9.31476e-11	1.36755e-09
TFRC	2162.54	-0.578908	0.150611	3.84372	0.000121183	0.00059435
FDPS	1034.99	-0.57878	0.107224	5.39787	6.74353e-08	6.471e-07
DENND5B	287.432	-0.578636	0.158999	3.63924	0.000273444	0.00122345
JRK	387.724	-0.578504	0.16079	3.59788	0.000320827	0.00140419
SNHG1	364.961	-0.578351	0.15542	3.72123	0.000198257	0.000920393
VMA21	334.092	-0.578225	0.143436	4.03125	5.54798e-05	0.000295578
TOP2A	2553.65	-0.577802	0.110204	5.24302	1.57968e-07	1.42066e-06
ARHGAP18	393.775	-0.576149	0.163692	3.5197	0.000432029	0.00183367
ALDH1L2	184.984	-0.575726	0.228957	2.51456	0.0119181	0.0327827
DARS2	593.287	-0.575695	0.13338	4.31621	1.58728e-05	9.65637e-05
TPRKB	131.359	-0.57514	0.218651	2.6304	0.00852837	0.0247345
TRPS1	117.12	-0.574771	0.227004	2.53199	0.0113417	0.0314896
KDM1A	986.919	-0.574699	0.149017	3.85659	0.000114979	0.000566603
IDH3A	478.248	-0.574634	0.129773	4.42799	9.51171e-06	6.0518e-05
PUSL1	141.401	-0.574593	0.212028	2.70998	0.00672866	0.0201486
HMMR	351.321	-0.574368	0.185385	3.09825	0.0019467	0.00689876
NQO1	1137.84	-0.574258	0.131383	4.37087	1.23755e-05	7.69213e-05
DUSP7	180.978	-0.57406	0.189549	3.02856	0.00245721	0.00850176
NCAPD3	858.939	-0.57378	0.103322	5.55334	2.80265e-08	2.85416e-07
GFER	235.51	-0.57375	0.16072	3.56986	0.000357169	0.00154517
TSR1	1159.54	-0.573749	0.114176	5.02515	5.03042e-07	4.16767e-06
SDHB	712.915	-0.573177	0.115006	4.9839	6.23161e-07	5.06619e-06
ABCB6	246.458	-0.572929	0.169245	3.3852	0.000711266	0.00285759
CENPJ	191.687	-0.572637	0.207961	2.75358	0.00589479	0.0179877
PUM3	532.915	-0.572297	0.137418	4.16465	3.11825e-05	0.00017706
MED22	343.635	-0.57203	0.140248	4.07871	4.52861e-05	0.000247438
EIF2S2	1363.13	-0.571649	0.106348	5.37528	7.64643e-08	7.29581e-07
CCNG1	726.942	-0.571649	0.143468	3.98449	6.76249e-05	0.000353292
SLF1	107.591	-0.571298	0.244858	2.33318	0.0196385	0.0495675
STARD7	1037.94	-0.570494	0.122816	4.64511	3.39895e-06	2.37838e-05
EXOSC4	306.276	-0.570287	0.158241	3.60391	0.000313469	0.00137646
GPX4	1516.72	-0.569944	0.0965373	5.90387	3.55079e-09	4.1389e-08
GART	1605.95	-0.569653	0.0981793	5.80217	6.54621e-09	7.36271e-08
IBTK	543.727	-0.569304	0.140604	4.049	5.14364e-05	0.000277106
LIMA1	2141.6	-0.568909	0.11774	4.8319	1.35236e-06	1.02795e-05
NT5DC3	129.314	-0.568756	0.225651	2.52051	0.0117183	0.032322
DNAJC2	368.685	-0.568588	0.138355	4.10964	3.9627e-05	0.00022009
TIMMDC1	621.949	-0.567942	0.12524	4.53483	5.76493e-06	3.85192e-05
DBF4B	166.62	-0.567925	0.189435	2.99799	0.0027177	0.00924415
POLR3E	569.141	-0.567902	0.121507	4.67381	2.95661e-06	2.11054e-05
PLCE1	171.636	-0.567482	0.228888	2.4793	0.0131641	0.0356095
MED27	215.561	-0.567326	0.181708	3.12219	0.00179511	0.00644057
ECI2	325.167	-0.566757	0.149775	3.78406	0.000154291	0.000735818
PRDX3	800.916	-0.566144	0.104875	5.39826	6.72904e-08	6.46171e-07
SLC25A12	252.533	-0.566034	0.161736	3.49975	0.000465703	0.00196175
TMEM65	146.736	-0.56539	0.207232	2.7283	0.00636625	0.0192215
EMG1	379.341	-0.565123	0.14662	3.85434	0.000116044	0.000571642
IDE	328.695	-0.564927	0.142081	3.97609	7.00581e-05	0.000364448
PSIP1	951.773	-0.563943	0.147528	3.82262	0.000132041	0.000641294
ARHGEF19	131.051	-0.563874	0.236146	2.38782	0.0169488	0.0439825
SNRNP25	223.027	-0.563682	0.177879	3.16891	0.00153012	0.0056024
ATP5D	501.47	-0.563449	0.125768	4.48006	7.46237e-06	4.86753e-05
MTHFR	158.732	-0.563388	0.19709	2.85853	0.00425603	0.0135876
TRIM55	467.731	-0.563195	0.222351	2.53291	0.011312	0.0314138
FTH1P3	118.426	-0.563023	0.23177	2.42923	0.0151311	0.039905
ABHD2	752.885	-0.562777	0.107632	5.22869	1.70712e-07	1.52519e-06
PPM1G	2040.49	-0.562683	0.10842	5.18985	2.10468e-07	1.84595e-06
MYBL1	324.875	-0.562589	0.20453	2.75064	0.00594788	0.0181086
DTNBP1	125.756	-0.562491	0.237035	2.37303	0.0176428	0.0454246
ANAPC13	318.042	-0.56232	0.144535	3.89055	0.000100015	0.000500188
SCARA3	125.168	-0.562033	0.222608	2.52476	0.0115776	0.0320193
DLG1	649.646	-0.561209	0.113991	4.92326	8.51133e-07	6.7286e-06
NOTCH2NL	397.824	-0.561177	0.157558	3.56171	0.000368447	0.00158849
G6PC3	507.099	-0.560933	0.123758	4.53249	5.82919e-06	3.89069e-05
GGCT	222.724	-0.560796	0.177321	3.16261	0.00156362	0.00570798
GRHPR	705.048	-0.56073	0.128771	4.35446	1.33393e-05	8.2266e-05
SDF2L1	187.324	-0.560501	0.209888	2.67048	0.00757428	0.0223379
CHEK1	240.839	-0.560376	0.163493	3.42752	0.000609113	0.00248801
HPRT1	420.687	-0.560283	0.165883	3.37757	0.000731287	0.00292985
GAR1	230.423	-0.560259	0.161159	3.47644	0.000508126	0.00211688
CUL9	403.064	-0.56018	0.173688	3.2252	0.00125883	0.00471291
PLEKHA5	402.268	-0.560177	0.146569	3.82194	0.000132406	0.000642628
NUP160	1019.32	-0.56002	0.102832	5.44595	5.15306e-08	5.04917e-07
NPM3	215.421	-0.559861	0.197782	2.8307	0.00464465	0.0146203
TRMT6	333.303	-0.559675	0.14455	3.87183	0.00010802	0.000536038
DYRK2	252.105	-0.558903	0.183258	3.04981	0.00228985	0.00798451
MEX3C	373.897	-0.558762	0.155042	3.60394	0.000313426	0.00137646
MRPS10	536.264	-0.55829	0.141548	3.94419	8.00718e-05	0.000410669
NFYB	160.491	-0.557317	0.211543	2.63453	0.00842528	0.0244883
EIF5AL1	758.082	-0.557247	0.115286	4.83362	1.34071e-06	1.02209e-05
THOP1	796.607	-0.557123	0.134999	4.12688	3.67716e-05	0.000205588
GCFC2	180.477	-0.557018	0.190602	2.92242	0.00347327	0.011418
PGAM4	499.125	-0.556982	0.140404	3.967	7.27825e-05	0.000376728
CMBL	195.566	-0.556288	0.188956	2.94401	0.00323986	0.0107513
FDFT1	394.6	-0.556244	0.144521	3.84888	0.000118659	0.000583031
USMG5	543.803	-0.556174	0.134469	4.13607	3.53301e-05	0.000198518
GSTP1	2914.65	-0.556097	0.102567	5.42179	5.90063e-08	5.71924e-07
KIF11	509.172	-0.556029	0.203279	2.7353	0.00623239	0.018847
HSPA5	8093.87	-0.555255	0.0937853	5.92049	3.20983e-09	3.78074e-08
LUZP1	615.124	-0.554773	0.142223	3.90072	9.59065e-05	0.000484135
TPX2	1695.71	-0.55438	0.0911719	6.0806	1.19737e-09	1.51221e-08
SLC29A1	715.231	-0.554227	0.115197	4.81113	1.50081e-06	1.13196e-05
SRSF7	924.657	-0.554153	0.113266	4.89249	9.95694e-07	7.76203e-06
USP24	702.364	-0.553898	0.107387	5.15795	2.4967e-07	2.16022e-06
IDH1	553.887	-0.553632	0.137057	4.03943	5.35822e-05	0.000286716
HIVEP3	141.984	-0.55318	0.226305	2.44441	0.0145091	0.0385203
FECH	390.827	-0.553138	0.165399	3.34426	0.000825027	0.00325442
HOXB3	189.922	-0.552984	0.179438	3.08176	0.00205784	0.00726394
DENR	613.916	-0.552979	0.112945	4.89598	9.78158e-07	7.64747e-06
NDUFB3	264.805	-0.552825	0.169232	3.26667	0.00108819	0.00413732
APIP	176.378	-0.552822	0.183828	3.00728	0.00263601	0.00901641
ALG8	256.911	-0.552806	0.16037	3.44707	0.000566704	0.00233105
TUBGCP4	370.461	-0.552666	0.151233	3.6544	0.000257785	0.0011615
PPP1CB	865.48	-0.552657	0.114375	4.83198	1.35183e-06	1.02795e-05
PKP3	299.841	-0.552608	0.195049	2.83318	0.00460881	0.0145415
FASTKD2	307.161	-0.551949	0.142726	3.86719	0.000110096	0.000544736
UQCRC1	1536.17	-0.551909	0.105813	5.21591	1.8292e-07	1.62552e-06
NBN	409.187	-0.551464	0.145136	3.79965	0.000144903	0.000695731
DNPH1	395.586	-0.550505	0.167772	3.28127	0.00103342	0.00394804
BCL9L	1227.23	-0.550237	0.119209	4.61573	3.91709e-06	2.71275e-05
FANCI	736.592	-0.550099	0.129998	4.23161	2.32028e-05	0.000136291
HNRNPA0	1485.81	-0.549993	0.0939337	5.85512	4.76661e-09	5.45688e-08
HNRNPUL1	3345.99	-0.549762	0.0920119	5.97489	2.30241e-09	2.77505e-08
TMEM143	114.696	-0.549742	0.228861	2.40208	0.0163021	0.0425339
NEK2	425.76	-0.549245	0.160117	3.43028	0.000602964	0.00246514
ABHD11	179.586	-0.548771	0.229808	2.38796	0.0169422	0.043974
PCCA	133.455	-0.547964	0.210798	2.59948	0.00933649	0.026676
HYAL2	423.005	-0.547865	0.151474	3.61688	0.000298172	0.00131789
RPA1	1062.74	-0.547473	0.096544	5.67071	1.42204e-08	1.51343e-07
SUGP2	754.642	-0.547079	0.106105	5.15602	2.52252e-07	2.17837e-06
OXLD1	373.587	-0.547029	0.134001	4.08228	4.45956e-05	0.000243962
MKI67	1073.09	-0.546434	0.101625	5.37696	7.57542e-08	7.23318e-07
LIG1	487.133	-0.54616	0.126578	4.31481	1.59739e-05	9.70908e-05
SEH1L	396.259	-0.545883	0.13722	3.97815	6.94539e-05	0.000361865
CDCA5	564.52	-0.54538	0.119617	4.5594	5.12997e-06	3.47059e-05
NUSAP1	754.14	-0.544378	0.134539	4.04623	5.20483e-05	0.000279955
RAP1GAP2	335.436	-0.543577	0.181867	2.98887	0.0028001	0.00948373
PFDN6	492.154	-0.54338	0.129615	4.19227	2.76175e-05	0.000159167
ARSJ	414.579	-0.542943	0.155285	3.49644	0.000471519	0.00198006
TRMT11	165.427	-0.54268	0.210865	2.57359	0.0100648	0.0284193
SRSF1	2098.14	-0.542209	0.103588	5.23428	1.65627e-07	1.48458e-06
TANGO6	207.027	-0.542036	0.179852	3.01378	0.00258011	0.00886349
DCAKD	245.171	-0.541965	0.171035	3.16873	0.00153104	0.00560425
LSM8	341.534	-0.540279	0.175668	3.07556	0.00210109	0.00739721
DDX10	337.819	-0.539976	0.14483	3.72834	0.000192744	0.000899449
LSM3	272.519	-0.539858	0.154929	3.48454	0.00049298	0.00206054
MRPL19	465.735	-0.539299	0.126251	4.27162	1.94055e-05	0.000115549
TMEM129	785.41	-0.539288	0.125801	4.28685	1.81229e-05	0.000108681
ZFP91	624.985	-0.539165	0.119962	4.49448	6.97407e-06	4.56673e-05
RRP1B	610.106	-0.539042	0.116858	4.61278	3.97311e-06	2.74027e-05
RFX7	278.423	-0.538602	0.172339	3.12524	0.00177662	0.00638852
MYH10	309.991	-0.537878	0.19588	2.74596	0.00603342	0.0183317
RUVBL2	2203.19	-0.537732	0.120059	4.47891	7.5026e-06	4.88904e-05
RCC2	1573.99	-0.537354	0.122932	4.37113	1.23603e-05	7.68623e-05
FAM83D	360.984	-0.536429	0.146778	3.65469	0.000257495	0.00116058
UNG	621.426	-0.536385	0.115169	4.65737	3.20277e-06	2.2599e-05
MSH6	938.655	-0.536021	0.0959141	5.58855	2.28971e-08	2.37674e-07
BRE	246.198	-0.535776	0.184358	2.90617	0.00365887	0.0119445
DTX2	586.041	-0.53576	0.136757	3.9176	8.94363e-05	0.000454885
LETMD1	271.752	-0.53571	0.210658	2.54303	0.0109895	0.0306165
PMPCA	862.587	-0.535349	0.108095	4.95259	7.32307e-07	5.89303e-06
ABI2	633.521	-0.535348	0.116962	4.57713	4.71403e-06	3.20207e-05
ST5	535.493	-0.53462	0.149252	3.582	0.000340976	0.00148466
KBTBD6	124.056	-0.53432	0.221942	2.40748	0.0160631	0.0420353
MRPS28	133.271	-0.534312	0.223104	2.3949	0.0166249	0.0432671
SARS2	197.951	-0.53416	0.227585	2.34707	0.0189215	0.0481823
LSM7	407.269	-0.533497	0.137013	3.89377	9.87e-05	0.000494713
ABHD12	505.7	-0.533109	0.130398	4.08832	4.34514e-05	0.000238186
GTF2H3	417.181	-0.533061	0.153448	3.47389	0.000512975	0.00213483
LRRC58	559.337	-0.532659	0.127816	4.16738	3.08116e-05	0.000175176
FAM189B	1175.13	-0.532323	0.0931453	5.71498	1.0972e-08	1.19414e-07
CSK	982.336	-0.532032	0.102194	5.20609	1.92858e-07	1.70371e-06
SLC19A1	378.21	-0.531809	0.146492	3.63029	0.000283098	0.00126078
DNAJA3	777.727	-0.531662	0.136071	3.90725	9.3352e-05	0.00047248
PSMA7	1866.7	-0.531459	0.0962751	5.52021	3.386e-08	3.39685e-07
ABCE1	920.663	-0.531116	0.10368	5.12264	3.0129e-07	2.58361e-06
GHITM	1709.66	-0.5309	0.0888303	5.97656	2.27892e-09	2.74921e-08
GLRX3	264.82	-0.530859	0.155652	3.41054	0.000648333	0.00262591
ISCU	447.661	-0.530858	0.21185	2.50582	0.0122166	0.0334361
RBL1	146.267	-0.530704	0.217128	2.4442	0.0145175	0.0385349
IFITM2	1614.2	-0.53031	0.109814	4.82918	1.37093e-06	1.04041e-05
MRPL30	332.551	-0.530205	0.17767	2.98422	0.00284303	0.00960013
RBMX	2057.53	-0.530192	0.0957496	5.53728	3.07212e-08	3.10045e-07
AGPS	649.216	-0.529831	0.11332	4.67553	2.9319e-06	2.09401e-05
HNRNPAB	1397.59	-0.529414	0.138962	3.80978	0.000139089	0.000670208
GNL3	942.099	-0.529313	0.108557	4.87589	1.08318e-06	8.41969e-06
BOD1	289.542	-0.529297	0.155201	3.41039	0.0006487	0.0026266
MRRF	246.177	-0.529268	0.189407	2.79434	0.00520061	0.0161097
MFSD3	322.032	-0.528772	0.193015	2.73954	0.0061526	0.0186476
EIF3M	1526.31	-0.527997	0.0947833	5.57057	2.53911e-08	2.61146e-07
DOLPP1	185.19	-0.527841	0.194018	2.72058	0.00651679	0.0195969
UTP20	405.296	-0.527798	0.141718	3.72429	0.000195866	0.00091086
SERPINB1	625.124	-0.527262	0.161531	3.26416	0.00109791	0.00416839
POLD2	1151.62	-0.525803	0.108821	4.83181	1.35299e-06	1.02795e-05
HSPA14	324.446	-0.52557	0.147157	3.57149	0.000354953	0.00153706
RPL38	3783.75	-0.525567	0.0706782	7.43605	1.03741e-13	2.14541e-12
MRPL20	604.497	-0.525564	0.140516	3.74024	0.000183842	0.000861734
HIGD2A	295.389	-0.525445	0.145698	3.60639	0.000310486	0.00136738
TIMM23B	396.486	-0.524872	0.185077	2.83596	0.00456881	0.0144305
CEBPB	383.815	-0.52479	0.182526	2.87515	0.00403837	0.0129603
WBSCR22	885.863	-0.524632	0.123634	4.24343	2.20132e-05	0.000129813
ADAM17	726.845	-0.524345	0.144546	3.62753	0.000286141	0.00127307
RRM1	1136.96	-0.524292	0.108341	4.83926	1.30321e-06	9.97448e-06
BCL2L1	711.638	-0.524274	0.135459	3.87034	0.000108684	0.000538738
ELFN2	428.856	-0.524138	0.145565	3.60072	0.000317333	0.00139026
EMD	411.021	-0.524007	0.127655	4.10486	4.04563e-05	0.000223865
RGS3	502.831	-0.523463	0.14821	3.53191	0.000412567	0.00176162
APBB2	554.324	-0.52336	0.146627	3.56933	0.000357889	0.00154778
DDX21	3157.95	-0.523314	0.0818185	6.39603	1.59464e-10	2.26223e-09
DTYMK	497.346	-0.522864	0.134181	3.89671	9.75099e-05	0.000490574
RCCD1	261.048	-0.52285	0.17223	3.03576	0.0023993	0.00832092
ERP29	969.993	-0.522624	0.10252	5.09776	3.43699e-07	2.92307e-06
NIPSNAP1	724.65	-0.52253	0.12818	4.07655	4.57094e-05	0.000249447
CARM1	852.93	-0.522071	0.117515	4.4426	8.88776e-06	5.67897e-05
KLHDC4	218.563	-0.521869	0.169499	3.07889	0.00207773	0.00732648
SNRPD2	2043.56	-0.52125	0.108211	4.81698	1.45744e-06	1.1011e-05
PRDX2	774.876	-0.521145	0.132364	3.93721	8.24338e-05	0.00042214
PMAIP1	530.2	-0.520572	0.174544	2.98247	0.00285937	0.00964808
SRXN1	798.964	-0.519872	0.123279	4.21705	2.4752e-05	0.000144383
RPUSD1	252.168	-0.519465	0.205441	2.52854	0.0114538	0.0317492
RHOT1	296.575	-0.518372	0.168338	3.07936	0.00207447	0.00731882
NDUFB8	547.158	-0.518369	0.124384	4.16749	3.07978e-05	0.000175172
C7orf50	488.524	-0.51763	0.146077	3.54353	0.000394806	0.00169276
EEF2K	209.052	-0.517462	0.214541	2.41194	0.0158677	0.041594
IARS2	2975.55	-0.517189	0.100251	5.15894	2.48356e-07	2.15024e-06
RPIA	179.686	-0.516556	0.195525	2.64189	0.00824448	0.0240562
NME2.1	288.784	-0.516531	0.160481	3.21864	0.00128802	0.00481015
RPL22L1	560.918	-0.516433	0.214485	2.40778	0.0160498	0.042014
ATR	313.922	-0.516356	0.177035	2.91669	0.00353769	0.0115911
POP7	318.175	-0.516301	0.206995	2.49427	0.0126215	0.0343487
CHCHD5	163.937	-0.516275	0.188438	2.73975	0.00614854	0.0186395
BCCIP	222.538	-0.515516	0.173715	2.96761	0.0030013	0.0100639
LRP11	239.385	-0.515236	0.167535	3.07539	0.00210227	0.00739944
PPP2R4	1553.3	-0.515033	0.08719	5.90701	3.48368e-09	4.06771e-08
PSMB2	1279.05	-0.514902	0.11498	4.47819	7.52774e-06	4.89683e-05
CHD4	4039.83	-0.514769	0.075972	6.77577	1.23745e-11	1.99042e-10
TMEM41B	158.608	-0.514685	0.208786	2.46513	0.0136963	0.0366851
AMIGO2	710.493	-0.514597	0.219757	2.34167	0.0191978	0.048711
EMC8	343.79	-0.513533	0.170642	3.00941	0.00261752	0.00896001
FOXM1	998.085	-0.513493	0.11143	4.60822	4.06126e-06	2.7982e-05
DENND4B	833.501	-0.513176	0.108448	4.73199	2.22334e-06	1.61886e-05
NDUFA4	704.267	-0.513003	0.124455	4.12202	3.75572e-05	0.000209371
NBEAL2	668.522	-0.512477	0.181851	2.81811	0.00483071	0.0151211
DDT	398.25	-0.511925	0.141996	3.60522	0.000311895	0.00137134
TUBB	16120.5	-0.511441	0.0810063	6.3136	2.72612e-10	3.73364e-09
HEATR3	191.147	-0.511283	0.214787	2.38042	0.017293	0.0446854
CITED2	518.639	-0.511065	0.137085	3.72809	0.000192938	0.000900042
SUCLG1	455.667	-0.510999	0.127332	4.01312	5.99202e-05	0.000317226
CCT8	2160.24	-0.510909	0.0843872	6.05434	1.40992e-09	1.7592e-08
SMARCA4	1794.65	-0.510237	0.094436	5.40299	6.554e-08	6.31614e-07
B4GALT1	1890.47	-0.509991	0.140421	3.63186	0.000281386	0.00125404
METTL3	433.724	-0.509727	0.141263	3.60835	0.000308149	0.00135758
MRPL2	226.361	-0.509605	0.177131	2.877	0.00401477	0.0128997
POLR2K	249.686	-0.508555	0.169691	2.99695	0.00272699	0.00926688
CCDC85B	1098.96	-0.508287	0.109097	4.65903	3.17703e-06	2.24527e-05
ZNF512	297.611	-0.507925	0.173603	2.92578	0.0034359	0.0113072
ELAC2	1041.63	-0.507812	0.0974724	5.2098	1.89046e-07	1.67223e-06
DCUN1D5	390.143	-0.507448	0.134844	3.76323	0.000167734	0.000793743
SMC1A	2552.83	-0.507011	0.0840912	6.0293	1.64669e-09	2.03576e-08
EIF2B3	216.809	-0.506691	0.169376	2.99151	0.002776	0.00941392
PFN1	10201.1	-0.506668	0.0738608	6.85976	6.89742e-12	1.14768e-10
LRP5	1193.87	-0.506572	0.154263	3.28381	0.00102413	0.00392033
SUMO3	816.212	-0.505843	0.1014	4.98859	6.082e-07	4.95954e-06
UTRN	665.138	-0.505709	0.129309	3.91086	9.19687e-05	0.00046618
EEF1B2	2999.77	-0.50465	0.11837	4.26334	2.01391e-05	0.000119547
SV2A	1028	-0.504496	0.122144	4.13034	3.62233e-05	0.000202775
ACAA2	484.499	-0.503996	0.138075	3.65015	0.000262085	0.00117851
AIMP2	191.529	-0.503959	0.212487	2.37172	0.0177057	0.0455605
R3HDM2	418.822	-0.503515	0.180925	2.783	0.00538592	0.0166036
TRIM2	208.195	-0.503024	0.184741	2.72286	0.00647198	0.0195014
TSHZ1	283.403	-0.503015	0.17379	2.89439	0.003799	0.0123095
LSM10	293.512	-0.502971	0.166367	3.02327	0.00250061	0.00863446
QDPR	177.506	-0.502615	0.19102	2.63122	0.00850792	0.0246805
HNRNPM	2848.5	-0.502081	0.0925005	5.42787	5.70316e-08	5.5398e-07
API5	635.569	-0.502008	0.133477	3.76102	0.000169224	0.000799388
XRCC1	307.084	-0.501929	0.155332	3.23133	0.00123214	0.00461813
NTMT1	236.837	-0.501624	0.194527	2.57869	0.00991761	0.0280801
NDUFS7	481.421	-0.501162	0.139007	3.60529	0.000311802	0.00137134
CCNB1IP1	445.139	-0.500122	0.200209	2.498	0.0124896	0.0340517
RPS29	2928.78	-0.50006	0.126187	3.96284	7.40635e-05	0.00038233
UTP18	593.539	-0.499476	0.114217	4.37306	1.22517e-05	7.63275e-05
EIF3K	1252.39	-0.499349	0.094785	5.26822	1.37749e-07	1.2573e-06
DCLRE1B	144.504	-0.498646	0.204294	2.44083	0.0146537	0.0388455
E2F6	239.436	-0.498157	0.164261	3.03271	0.0024237	0.00839275
GALE	611.638	-0.497663	0.123966	4.01451	5.95682e-05	0.000315735
DHX37	462.605	-0.497545	0.167782	2.96543	0.0030226	0.0101277
MPHOSPH9	165.39	-0.49748	0.185616	2.68016	0.00735863	0.0217782
KATNB1	383.607	-0.497375	0.168598	2.95007	0.00317706	0.010569
TMEM138	283.717	-0.497316	0.165479	3.00532	0.002653	0.00906533
PUS1	302.627	-0.497229	0.156337	3.1805	0.00147021	0.00541099
PDCD2	751.4	-0.497093	0.113674	4.37296	1.22573e-05	7.63275e-05
HLTF	498.081	-0.496984	0.162302	3.0621	0.00219793	0.00769591
KIAA1549L	258.109	-0.496842	0.181418	2.73866	0.00616904	0.0186764
INPP4A	280.805	-0.496746	0.173286	2.86663	0.00414874	0.0132829
SMG9	347.308	-0.496125	0.13664	3.6309	0.000282431	0.00125823
ZNF598	1216.22	-0.494761	0.128047	3.86391	0.000111584	0.000551692
HDGF	4368.16	-0.494664	0.0891836	5.54658	2.91315e-08	2.95329e-07
SF1	2024.69	-0.49466	0.0791961	6.24602	4.21041e-10	5.61791e-09
ILDR2	636.734	-0.494209	0.14995	3.29583	0.000981322	0.00377688
SOX13	309.617	-0.494161	0.160883	3.07156	0.00212943	0.00748135
RPSA	12293.5	-0.494107	0.0929413	5.31634	1.05876e-07	9.87813e-07
HIRA	549.28	-0.494048	0.124457	3.96964	7.19817e-05	0.000373014
RQCD1	575.916	-0.493629	0.114702	4.30359	1.68056e-05	0.000101596
PSME1	1259.41	-0.493489	0.0947012	5.21102	1.8781e-07	1.66238e-06
CEP78	197.005	-0.493172	0.188368	2.61813	0.00884131	0.0254502
DDX47	912.216	-0.493019	0.0984493	5.00785	5.50403e-07	4.51834e-06
GTF3C6	358.137	-0.492756	0.160355	3.0729	0.0021199	0.00745371
APTX	251.971	-0.492594	0.184097	2.67573	0.00745676	0.0220541
NUP62	1051.11	-0.492496	0.103927	4.73885	2.14939e-06	1.57097e-05
CAD	1092.26	-0.492055	0.131371	3.74554	0.000180005	0.000847047
RFWD3	779.525	-0.492048	0.109974	4.4742	7.66968e-06	4.96666e-05
CYB561A3	722.721	-0.491966	0.105879	4.64651	3.37601e-06	2.36479e-05
EHD1	620.534	-0.490555	0.13562	3.61714	0.000297882	0.00131704
CBX4	432.357	-0.490499	0.150964	3.24911	0.00115768	0.00437069
DDX12P	277.8	-0.490122	0.198824	2.4651	0.0136975	0.0366851
VHL	518.042	-0.489819	0.121463	4.03266	5.51501e-05	0.000293937
CWC27	194.835	-0.489455	0.189725	2.57982	0.00988525	0.0279943
SKA2	496.004	-0.48879	0.125941	3.88109	0.000103989	0.000517945
EP400	846.809	-0.488545	0.120605	4.05079	5.1046e-05	0.000275334
USP39	520.335	-0.488348	0.126475	3.86122	0.000112824	0.00055721
WDR35	209.521	-0.488344	0.182151	2.68098	0.00734074	0.0217393
KHDRBS1	1842.97	-0.487944	0.105512	4.62453	3.7545e-06	2.61089e-05
NDUFA9	404.878	-0.487474	0.133511	3.6512	0.000261021	0.0011749
ABCB7	274.61	-0.487382	0.165867	2.9384	0.00329915	0.0109239
FAM96A	368.478	-0.4869	0.13848	3.51604	0.000438027	0.00185737
DDTL	318.497	-0.486788	0.151263	3.21815	0.00129022	0.00481704
KIF20B	424.704	-0.486316	0.1566	3.10546	0.00189983	0.00675401
ELAVL1	1023.52	-0.486135	0.101078	4.80952	1.51294e-06	1.14046e-05
UXS1	403.716	-0.486097	0.16567	2.93413	0.00334481	0.0110452
CDKN2AIPNL	181.749	-0.485702	0.179311	2.70872	0.0067543	0.0202074
CISD3	253.987	-0.48558	0.19204	2.52853	0.011454	0.0317492
MRGBP	386.4	-0.484726	0.138804	3.49216	0.00047913	0.00200951
PTPN13	386.787	-0.484472	0.151468	3.19852	0.00138136	0.00511617
ANP32A	1155.4	-0.484104	0.131053	3.69394	0.000220807	0.00101234
HAT1	436.014	-0.484092	0.135215	3.58016	0.000343387	0.00149344
PIDD1	266.382	-0.483961	0.179164	2.70121	0.00690878	0.02061
ATP5L	877.043	-0.483774	0.0977421	4.94949	7.44077e-07	5.9647e-06
C1orf112	163.101	-0.483329	0.200595	2.40947	0.0159755	0.0418441
MRPS33	319.403	-0.483227	0.157563	3.06688	0.00216308	0.00758519
COPS3	588.329	-0.483187	0.123897	3.89991	9.62285e-05	0.000485215
STAG3L2	280.442	-0.483023	0.180658	2.67369	0.00750228	0.0221652
MRPS34	906.839	-0.482546	0.109797	4.3949	1.10826e-05	6.95917e-05
UPF3A	260.002	-0.482509	0.163636	2.94867	0.00319144	0.010609
TARS	1478.38	-0.482459	0.0907198	5.31813	1.04841e-07	9.7883e-07
BIRC5	1036.51	-0.481734	0.102751	4.68838	2.75382e-06	1.97731e-05
WHSC1	1730.88	-0.481476	0.106806	4.50794	6.54594e-06	4.31577e-05
CCT5	1595.47	-0.481413	0.111739	4.30836	1.64466e-05	9.97842e-05
NIF3L1	242.07	-0.481373	0.161486	2.9809	0.00287405	0.0096872
GFM2	455.726	-0.480967	0.121756	3.95025	7.80709e-05	0.000401324
ATP5F1	1043.61	-0.480918	0.096042	5.00738	5.51767e-07	4.52677e-06
TANC1	556.915	-0.480743	0.14726	3.2646	0.00109621	0.00416311
PSME3	1513.62	-0.480655	0.104103	4.61712	3.89094e-06	2.69741e-05
SUZ12	395.215	-0.480578	0.128976	3.72611	0.000194458	0.000906503
DOT1L	735.068	-0.480258	0.116145	4.13498	3.54988e-05	0.0001993
STOML2	1449.83	-0.480185	0.100575	4.77439	1.80257e-06	1.33893e-05
GPHN	197.237	-0.480167	0.203153	2.36357	0.0181	0.0464022
PDCD11	1227.69	-0.479998	0.0975978	4.91812	8.73794e-07	6.89156e-06
XPO7	571.506	-0.479442	0.121196	3.95591	7.62426e-05	0.000392826
PIK3CB	335.256	-0.47929	0.15988	2.9978	0.00271933	0.00924736
SLC35F6	364.596	-0.479225	0.200704	2.38773	0.016953	0.0439849
TMEM161A	312.318	-0.478967	0.148653	3.22204	0.00127281	0.00475863
RUVBL1	905.99	-0.478953	0.123492	3.8784	0.000105145	0.000522929
FGD6	165.166	-0.478514	0.201663	2.37284	0.0176517	0.0454388
ADGRA3	575.336	-0.478021	0.133599	3.57801	0.000346217	0.00150262
NOLC1	1978.6	-0.477539	0.134232	3.55755	0.000374325	0.00160854
TAF6L	178.481	-0.477531	0.193687	2.46547	0.0136834	0.0366765
MRPS2	471.854	-0.47738	0.124224	3.8429	0.000121587	0.00059568
ADAMTS12	375.444	-0.477327	0.177641	2.68703	0.00720897	0.0213965
CDK6	1545.15	-0.476342	0.111107	4.28724	1.80905e-05	0.000108535
ORC5	168.017	-0.476163	0.195601	2.43436	0.0149181	0.0394273
WDR74	377.483	-0.476018	0.153721	3.09664	0.00195728	0.00693262
RAD21	1876.82	-0.475673	0.132005	3.60345	0.00031402	0.00137753
SPCS1	651.157	-0.47524	0.121099	3.92439	8.69483e-05	0.000442565
CDV3	1411	-0.474906	0.090603	5.24162	1.59175e-07	1.43055e-06
EFTUD2	1617.78	-0.474853	0.08882	5.34624	8.97978e-08	8.4601e-07
CCDC57	446.887	-0.474591	0.167884	2.8269	0.00470011	0.0147845
STAT1	762.68	-0.47439	0.116871	4.05907	4.9268e-05	0.000266598
WDR46	872.436	-0.474292	0.100176	4.73459	2.19495e-06	1.6011e-05
MAPK9	404.821	-0.474045	0.15174	3.12405	0.00178379	0.00640745
XPO5	787.709	-0.474031	0.108711	4.36049	1.29773e-05	8.03278e-05
ZMYND19	250.821	-0.473524	0.161758	2.92735	0.00341859	0.0112557
RPL26L1	334.811	-0.473267	0.156283	3.02828	0.00245952	0.00850565
EIF3F	2138.07	-0.473251	0.0957927	4.94037	7.79762e-07	6.22284e-06
PPIA	10665.7	-0.473171	0.0677885	6.98011	2.94947e-12	5.1237e-11
VPS13D	343.923	-0.473138	0.138305	3.42096	0.000624003	0.00254035
SRM	1173.4	-0.472106	0.101119	4.66879	3.02975e-06	2.15704e-05
FTSJ2	358.907	-0.471777	0.146524	3.21979	0.00128284	0.00479347
ATP5H	977.915	-0.471637	0.107026	4.40675	1.04934e-05	6.6139e-05
COX7B	729.847	-0.471484	0.129933	3.62867	0.000284886	0.00126833
VPRBP	450.052	-0.471429	0.128812	3.65982	0.000252388	0.00114062
CACYBP	1256.41	-0.471327	0.106931	4.40778	1.04434e-05	6.58543e-05
CCND1	1478.87	-0.470852	0.0944727	4.984	6.22845e-07	5.06619e-06
RPS14	6704.19	-0.470627	0.104079	4.52181	6.13118e-06	4.06421e-05
STX10	413.242	-0.470084	0.144837	3.24561	0.00117198	0.00441846
NAA10	964.729	-0.469951	0.125247	3.7522	0.000175291	0.0008266
CHAMP1	328.318	-0.46995	0.177668	2.64511	0.00816651	0.0238649
SAE1	1422.43	-0.469866	0.0967503	4.85648	1.19492e-06	9.23789e-06
YIF1B	503.153	-0.469794	0.127025	3.69845	0.000216921	0.000996727
MANF	602.494	-0.469491	0.129086	3.63703	0.000275801	0.00123318
ATG5	334.619	-0.468921	0.157645	2.97454	0.00293424	0.00985375
NCBP1	643.761	-0.468569	0.117038	4.00357	6.23932e-05	0.000328253
PPIL1	418.221	-0.467937	0.200398	2.33504	0.0195415	0.0493504
HNRNPC	5495.84	-0.467721	0.0783018	5.97331	2.32486e-09	2.79461e-08
CPSF3	525.375	-0.46762	0.137029	3.41257	0.000643532	0.00260803
ODC1	1844.16	-0.467578	0.12124	3.85664	0.000114958	0.000566603
UBALD2	817.641	-0.46743	0.136704	3.41929	0.000627856	0.00255527
CDK12	851.827	-0.467308	0.129389	3.61166	0.000304248	0.00134254
NDUFB6	190.989	-0.467037	0.18541	2.51894	0.0117708	0.0324335
XPO4	425.627	-0.466544	0.147024	3.17324	0.00150747	0.00553149
NOP56	1477.93	-0.465916	0.117459	3.96662	7.28977e-05	0.000377035
AAK1	375.491	-0.465671	0.158008	2.94713	0.00320734	0.010654
DCAF16	423.426	-0.465449	0.159485	2.91844	0.00351787	0.0115402
PIAS2	167.026	-0.465414	0.18811	2.47415	0.0133552	0.0359819
ARMC9	323.431	-0.465282	0.178543	2.606	0.00916064	0.0262571
ACSS3	241.16	-0.465133	0.196599	2.3659	0.0179865	0.0461593
FAM64A	252.8	-0.464933	0.170007	2.73478	0.00624219	0.0188723
TOMM7	749.508	-0.464914	0.104626	4.44356	8.84806e-06	5.65898e-05
U2SURP	866.717	-0.464295	0.107739	4.30943	1.63678e-05	9.93509e-05
FAM173A	230.515	-0.464197	0.197129	2.35479	0.0185331	0.0473544
ATXN10	1919.6	-0.464155	0.094306	4.9218	8.57528e-07	6.7712e-06
NUDT15	245.697	-0.464104	0.17175	2.70221	0.00688811	0.0205626
NDUFB9	1057.2	-0.463468	0.118737	3.9033	9.48898e-05	0.000479542
DYNC1H1	2085.09	-0.463353	0.0921597	5.02772	4.9635e-07	4.11729e-06
TSSC1	279.139	-0.463297	0.16111	2.87565	0.00403195	0.0129439
DHX9	2250.24	-0.463152	0.100946	4.58809	4.47314e-06	3.05362e-05
LPIN2	487.456	-0.462481	0.12455	3.71322	0.000204643	0.000946772
STIL	254.775	-0.462179	0.167922	2.75234	0.00591706	0.0180352
MIEN1	274.819	-0.46194	0.17918	2.57807	0.00993538	0.0281245
TOMM22	481.306	-0.461933	0.146314	3.15714	0.00159326	0.00580203
PLEC	6835.46	-0.461839	0.106364	4.34206	1.41154e-05	8.67349e-05
RHNO1	327.923	-0.461593	0.164051	2.81372	0.00489723	0.015308
RGL1	237.999	-0.461283	0.178386	2.58586	0.00971354	0.0275661
TIAM1	355.175	-0.461204	0.154483	2.98546	0.0028315	0.00957266
POLE3	571.58	-0.460895	0.159928	2.8819	0.00395286	0.0127375
TMEM9	974.905	-0.460778	0.110141	4.18352	2.87033e-05	0.000164649
NOP2	786.06	-0.460412	0.121353	3.794	0.000148242	0.000709739
FEN1	1019.92	-0.460373	0.113875	4.0428	5.2816e-05	0.000283066
PIGX	176.906	-0.460357	0.181849	2.53153	0.0113566	0.0315246
ATP6V0E2	562.108	-0.460352	0.131157	3.50992	0.000448244	0.00189532
RPSAP58	5328.77	-0.460305	0.10121	4.54803	5.41507e-06	3.6397e-05
EPT1	377.499	-0.460165	0.142084	3.23868	0.00120086	0.00451851
SRSF3	1649.13	-0.459589	0.106158	4.3293	1.49582e-05	9.14126e-05
KIF22	529.59	-0.459505	0.144953	3.17002	0.0015243	0.00558715
MRPL24	681.756	-0.459255	0.12307	3.73167	0.000190215	0.000889191
AIG1	220.593	-0.458578	0.171768	2.66975	0.00759068	0.0223765
PDCL3	188.43	-0.45853	0.176606	2.59635	0.00942194	0.0268688
CLU	1137.78	-0.458347	0.190703	2.40346	0.0162409	0.0424071
FARSA	1626.6	-0.458274	0.130346	3.51582	0.000438406	0.00185839
HNRNPUL2	303.09	-0.458001	0.153557	2.98262	0.00285796	0.00964808
CIT	568.656	-0.457683	0.135148	3.38653	0.000707834	0.00284465
NADK	883.466	-0.457334	0.101139	4.52182	6.13102e-06	4.06421e-05
ATAD2	656.548	-0.457167	0.108869	4.19925	2.67802e-05	0.000155072
PPM1B	284.536	-0.456826	0.158195	2.88775	0.00388008	0.012536
STAG3L1	289.738	-0.456809	0.186839	2.44493	0.0144879	0.038479
SAPCD2	395.798	-0.45652	0.137909	3.3103	0.000931968	0.00361588
RABGGTB	639.202	-0.455561	0.112407	4.05278	5.06131e-05	0.000273108
SMIM13	224.044	-0.455148	0.175869	2.58799	0.00965365	0.0274308
ATP5J2	969.603	-0.455091	0.104395	4.35931	1.30471e-05	8.06855e-05
ANAPC7	431.527	-0.455053	0.14394	3.16141	0.00157006	0.00572838
KARS	1689.82	-0.454484	0.0934208	4.86491	1.14509e-06	8.88035e-06
AHR	213.997	-0.454421	0.173652	2.61685	0.0088746	0.0255405
WDR5	621.442	-0.453515	0.109305	4.14906	3.33845e-05	0.000188926
TKFC	361.226	-0.453327	0.149522	3.03185	0.00243063	0.00841223
RPL14	5278.7	-0.453188	0.115335	3.92932	8.51856e-05	0.000434085
RXRA	513.428	-0.452919	0.177221	2.55568	0.0105982	0.0297132
WDR36	403.61	-0.452752	0.143737	3.14987	0.00163344	0.00592748
TMEM147	517.825	-0.452336	0.132125	3.42354	0.000618109	0.00252087
CENPU	234.924	-0.452164	0.180377	2.50676	0.0121842	0.0333813
TSPYL5	657.596	-0.451885	0.152615	2.96094	0.00306701	0.010251
CDCA3	257.303	-0.451323	0.179841	2.50957	0.012088	0.0331582
GATB	230.33	-0.451315	0.180084	2.50613	0.012206	0.0334137
ZNF281	356.047	-0.450932	0.151277	2.98084	0.00287457	0.0096872
SLC25A13	495.062	-0.450694	0.122146	3.68981	0.000224426	0.00102672
MAFG	1398.25	-0.450347	0.113454	3.96942	7.20465e-05	0.000373206
TARS2	498.377	-0.449551	0.132455	3.39399	0.000688833	0.00277658
HNRNPF	2278.07	-0.449292	0.100456	4.47253	7.73009e-06	4.99857e-05
DNM1L	719.981	-0.449281	0.112703	3.98642	6.70776e-05	0.000350705
IPO4	1441.46	-0.449131	0.100746	4.45804	8.27106e-06	5.32536e-05
NUFIP2	904.298	-0.448917	0.11826	3.796	0.000147051	0.000704788
TUBGCP3	522.164	-0.448916	0.141284	3.17741	0.00148596	0.00546448
MAGEA6	2184.1	-0.448892	0.12268	3.65905	0.000253148	0.00114367
PTPMT1	266.98	-0.448798	0.173155	2.59189	0.00954497	0.0271736
GTF2A2	340.505	-0.448019	0.161818	2.76865	0.00562883	0.0172858
C20orf27	515.139	-0.448013	0.131113	3.41699	0.000633184	0.00257073
TBL3	394.161	-0.447796	0.159293	2.81114	0.00493662	0.0154096
RPS10	521.336	-0.447742	0.120309	3.72159	0.00019797	0.000919375
GTSF1	1000.01	-0.447729	0.125109	3.57873	0.000345272	0.00149997
CEP85	475.446	-0.4471	0.156762	2.85209	0.00434332	0.0138035
TARDBP	1436.12	-0.44691	0.0902494	4.95194	7.34775e-07	5.90584e-06
FAM192A	506.024	-0.446284	0.123889	3.60228	0.000315435	0.00138306
PSMA5	894.019	-0.446162	0.1374	3.24718	0.00116555	0.00439671
[truncated: 613 more rows]
